# Supplementary material for: New perspectives on the mechanisms and treatment of valvular heart disease: Mendelian randomization and systematic analysis based on plasma proteins
Source: Medicine (Baltimore). 2026 Apr 3;105(14):e48210. doi: 10.1097/MD.0000000000048210 (PMC13052936; doi:10.1097/MD.0000000000048210)
Supplement: Supplementary file 1 [file medi-105-e48210-s001.xlsx]

## Sheet: Table S1
id.exposure	exposure	SNP	chr.exposure	pos.exposure	effect_allele.exposure	other_allele.exposure	beta.exposure	se.exposure	eaf.exposure	pval.exposure	samplesize.exposure	mr_keep.exposure	pval_origin.exposure	data_source.exposure
10000_28_CRYBB2_CRBB2	CRYBB2	rs203688	chr1	196703255	A	G	-0.0801	0.007997	0.39961	1.29e-23	35327	TRUE	reported	textfile
10000_28_CRYBB2_CRBB2	CRYBB2	rs7160425	chr14	106010224	G	A	0.1056	0.008333	0.35853	8.443e-37	34954	TRUE	reported	textfile
10000_28_CRYBB2_CRBB2	CRYBB2	rs2337918	chr14	106591745	G	A	0.045	0.008239	0.38045	4.719e-08	34955	TRUE	reported	textfile
10000_28_CRYBB2_CRBB2	CRYBB2	rs2932738	chr2	88978279	G	C	-0.0632	0.009354	0.22787	1.416e-11	35338	TRUE	reported	textfile
10000_28_CRYBB2_CRBB2	CRYBB2	rs697356	chr3	165718150	C	G	0.0467	0.00813	0.36502	9.253e-09	35326	TRUE	reported	textfile
10000_28_CRYBB2_CRBB2	CRYBB2	rs6457457	chr6	31910331	T	C	0.092	0.015867	0.06527	6.706e-09	35429	TRUE	reported	textfile
10001_7_RAF1_c_Raf	RAF1	rs11601665	chr11	262930	T	C	0.0528	0.009071	0.26367	5.861e-09	35340	TRUE	reported	textfile
10001_7_RAF1_c_Raf	RAF1	rs9971407	chr11	65130754	T	C	-0.0523	0.00928	0.24858	1.742e-08	35351	TRUE	reported	textfile
10001_7_RAF1_c_Raf	RAF1	rs79041741	chr16	84473930	C	A	-0.0993	0.018179	0.05177	4.701e-08	35372	TRUE	reported	textfile
10001_7_RAF1_c_Raf	RAF1	rs1354034	chr3	56815721	C	T	0.0589	0.008244	0.38119	9.05e-13	35344	TRUE	reported	textfile
10003_15_ZNF41_ZNF41	ZNF41	rs368465	chr1	196702851	C	T	-0.1019	0.007984	0.39961	2.643e-37	35327	TRUE	reported	textfile
10003_15_ZNF41_ZNF41	ZNF41	rs1706435	chr3	165743688	G	A	0.078	0.008092	0.36981	5.483e-22	35327	TRUE	reported	textfile
10003_15_ZNF41_ZNF41	ZNF41	rs9501393	chr6	32007072	GGAG	CGAG	0.0698	0.010486	0.1548	2.81e-11	35428	TRUE	reported	textfile
10003_15_ZNF41_ZNF41	ZNF41	rs117125720	chr6	32613313	A	T	-0.1727	0.018135	0.04891	1.684e-21	35427	TRUE	reported	textfile
10003_15_ZNF41_ZNF41	ZNF41	rs1042133	chr6	33080829	C	G	-0.0623	0.01047	0.17192	2.673e-09	35426	TRUE	reported	textfile
10008_43_GUCA1A_GUC1A	GUCA1A	rs184815320	chr1	168215004	G	A	-0.2109	0.038254	0.01124	3.525e-08	35356	TRUE	reported	textfile
10008_43_GUCA1A_GUC1A	GUCA1A	rs115977231	chr1	169097491	A	G	-0.2245	0.028396	0.01907	2.657e-15	35349	TRUE	reported	textfile
10008_43_GUCA1A_GUC1A	GUCA1A	rs61806985	chr1	169330603	T	C	-0.456	0.014532	0.07704	1e-200	35352	TRUE	reported	textfile
10008_43_GUCA1A_GUC1A	GUCA1A	rs10800448	chr1	169491168	G	A	-0.0798	0.012035	0.12252	3.342e-11	35351	TRUE	reported	textfile
10008_43_GUCA1A_GUC1A	GUCA1A	rs2239853	chr1	169556528	C	T	-0.077	0.008014	0.44202	7.37e-22	35341	TRUE	reported	textfile
10008_43_GUCA1A_GUC1A	GUCA1A	rs12765810	chr10	19927245	A	G	0.0738	0.008796	0.28052	4.866e-17	35349	TRUE	reported	textfile
10008_43_GUCA1A_GUC1A	GUCA1A	rs892145	chr19	15475861	T	A	-0.0541	0.00813	0.37729	2.841e-11	35366	TRUE	reported	textfile
10008_43_GUCA1A_GUC1A	GUCA1A	rs62140549	chr2	46914826	G	A	0.0526	0.008538	0.30898	7.252e-10	35346	TRUE	reported	textfile
10008_43_GUCA1A_GUC1A	GUCA1A	rs3020644	chr6	31926849	G	A	-0.0475	0.008167	0.37454	6.03e-09	35429	TRUE	reported	textfile
10011_65_OCRL_OCRL	OCRL	rs145439832	chr1	195058235	A	T	-0.1154	0.021062	0.03851	4.278e-08	35331	TRUE	reported	textfile
10011_65_OCRL_OCRL	OCRL	rs10922098	chr1	196695521	T	C	-0.1887	0.008096	0.40011	3.7e-120	35326	TRUE	reported	textfile
10011_65_OCRL_OCRL	OCRL	rs704	chr17	28367840	A	G	0.191	0.007932	0.49189	3.993e-128	35348	TRUE	reported	textfile
10011_65_OCRL_OCRL	OCRL	rs1706435	chr3	165743688	G	A	0.0684	0.008242	0.36981	1.054e-16	35327	TRUE	reported	textfile
10011_65_OCRL_OCRL	OCRL	rs555007	chr6	31882555	C	T	0.1394	0.014822	0.07832	5.199e-21	35429	TRUE	reported	textfile
10011_65_OCRL_OCRL	OCRL	rs444921	chr6	31964400	T	C	0.1537	0.011463	0.13897	5.403e-41	35429	TRUE	reported	textfile
10011_65_OCRL_OCRL	OCRL	rs9269234	chr6	32484011	C	G	0.0683	0.010709	0.16699	1.797e-10	35427	TRUE	reported	textfile
10011_65_OCRL_OCRL	OCRL	rs9272526	chr6	32638792	A	G	0.0676	0.010505	0.14653	1.235e-10	35426	TRUE	reported	textfile
10012_5_SPDEF_SPDEF	SPDEF	rs10922098	chr1	196695521	T	C	-0.2135	0.008076	0.40011	5.017e-154	35326	TRUE	reported	textfile
10012_5_SPDEF_SPDEF	SPDEF	rs35351085	chr1	197992799	T	C	0.1103	0.018372	0.04877	1.93e-09	35331	TRUE	reported	textfile
10012_5_SPDEF_SPDEF	SPDEF	rs11569393	chr19	6721618	ATTTTTTTTTCC	ATTTTTTTTTCA	-0.0489	0.008037	0.45686	1.171e-09	35360	TRUE	reported	textfile
10012_5_SPDEF_SPDEF	SPDEF	rs1707652	chr3	165761011	T	C	0.0987	0.008574	0.3102	1.157e-30	35327	TRUE	reported	textfile
10012_5_SPDEF_SPDEF	SPDEF	rs1265941	chr6	31904575	C	A	0.1344	0.015288	0.07271	1.479e-18	35429	TRUE	reported	textfile
10012_5_SPDEF_SPDEF	SPDEF	rs550671	chr6	31976816	T	C	0.1572	0.011407	0.14045	3.312e-43	35428	TRUE	reported	textfile
10012_5_SPDEF_SPDEF	SPDEF	rs9276606	chr6	32768918	T	A	0.051	0.008856	0.28354	8.473e-09	35426	TRUE	reported	textfile
10014_31_SNAI2_SLUG	SNAI2	rs10922098	chr1	196695521	T	C	-0.1014	0.008057	0.40011	2.547e-36	35326	TRUE	reported	textfile
10014_31_SNAI2_SLUG	SNAI2	rs1706435	chr3	165743688	G	A	0.0541	0.008176	0.36981	3.664e-11	35327	TRUE	reported	textfile
10014_31_SNAI2_SLUG	SNAI2	rs444921	chr6	31964400	T	C	0.0755	0.011387	0.13897	3.348e-11	35429	TRUE	reported	textfile
10014_31_SNAI2_SLUG	SNAI2	rs34927613	chr6	32632434	A	G	0.0509	0.0086	0.29339	3.25e-09	35427	TRUE	reported	textfile
10015_119_KCNAB2_KCAB2	KCNAB2	rs806109	chr1	5992521	A	G	0.08	0.009576	0.21513	6.573e-17	35372	TRUE	reported	textfile
10015_119_KCNAB2_KCAB2	KCNAB2	rs1295106	chr1	6025290	GGGGGT	GGGTGT	0.0676	0.009496	0.21747	1.086e-12	35370	TRUE	reported	textfile
10015_119_KCNAB2_KCAB2	KCNAB2	rs10922098	chr1	196695521	T	C	-0.045	0.008042	0.40011	2.199e-08	35326	TRUE	reported	textfile
10015_119_KCNAB2_KCAB2	KCNAB2	rs557011	chr6	32619236	T	C	0.0462	0.008026	0.40141	8.602e-09	35427	TRUE	reported	textfile
10023_32_VDR_VDR	VDR	rs10922098	chr1	196695521	T	C	-0.1527	0.008104	0.40011	3.381e-79	35326	TRUE	reported	textfile
10023_32_VDR_VDR	VDR	rs13469	chr17	28349109	T	C	-0.0439	0.007996	0.45244	4.008e-08	35348	TRUE	reported	textfile
10023_32_VDR_VDR	VDR	rs2686395	chr3	165767231	C	T	-0.0904	0.00858	0.3101	5.853e-26	35327	TRUE	reported	textfile
10023_32_VDR_VDR	VDR	rs9267139	chr6	31471721	A	G	0.073	0.012701	0.10872	9.046e-09	35427	TRUE	reported	textfile
10023_32_VDR_VDR	VDR	rs9501393	chr6	32007072	GGAG	CGAG	0.1114	0.010651	0.1548	1.325e-25	35428	TRUE	reported	textfile
10023_32_VDR_VDR	VDR	rs7774739	chr6	32041524	G	A	0.0956	0.011102	0.17585	7.237e-18	35425	TRUE	reported	textfile
10023_32_VDR_VDR	VDR	rs9271766	chr6	32626382	GGCATCTACAG	GGCATCTACAA	0.0606	0.010454	0.17434	6.749e-09	35425	TRUE	reported	textfile
10024_44_HOGA1_HOGA1	HOGA1	rs10922098	chr1	196695521	T	C	-0.1268	0.007999	0.40011	1.347e-56	35326	TRUE	reported	textfile
10024_44_HOGA1_HOGA1	HOGA1	rs1707652	chr3	165761011	T	C	0.0568	0.008477	0.3102	2.074e-11	35327	TRUE	reported	textfile
10024_44_HOGA1_HOGA1	HOGA1	rs9267139	chr6	31471721	A	G	0.0696	0.012521	0.10872	2.72e-08	35427	TRUE	reported	textfile
10024_44_HOGA1_HOGA1	HOGA1	rs9501393	chr6	32007072	GGAG	CGAG	0.0982	0.010506	0.1548	8.992e-21	35428	TRUE	reported	textfile
10024_44_HOGA1_HOGA1	HOGA1	rs7774739	chr6	32041524	G	A	0.0848	0.010955	0.17585	9.91e-15	35425	TRUE	reported	textfile
10024_44_HOGA1_HOGA1	HOGA1	rs9271683	chr6	32625173	T	C	0.0505	0.008759	0.27332	8.127e-09	35427	TRUE	reported	textfile
10035_6_DUSP4_DUS4	DUSP4	rs10922094	chr1	196692375	CATTA	GATTA	-0.1105	0.008079	0.40155	1.372e-42	35327	TRUE	reported	textfile
10035_6_DUSP4_DUS4	DUSP4	rs6542680	chr2	3592552	T	C	-0.0748	0.010246	0.18362	2.863e-13	35320	TRUE	reported	textfile
10035_6_DUSP4_DUS4	DUSP4	rs1707652	chr3	165761011	T	C	0.0632	0.008547	0.3102	1.421e-13	35327	TRUE	reported	textfile
10035_6_DUSP4_DUS4	DUSP4	rs6457457	chr6	31910331	T	C	0.0998	0.016036	0.06527	4.867e-10	35429	TRUE	reported	textfile
10035_6_DUSP4_DUS4	DUSP4	rs9501393	chr6	32007072	GGAG	CGAG	0.0772	0.010614	0.1548	3.5e-13	35428	TRUE	reported	textfile
10035_6_DUSP4_DUS4	DUSP4	rs11794541	chr9	21673751	A	T	-0.0943	0.016397	0.05959	8.862e-09	35339	TRUE	reported	textfile
10036_201_ZHX3_ZHX3	ZHX3	rs10922094	chr1	196692375	CATTA	GATTA	-0.1112	0.008304	0.40155	6.77e-41	35327	TRUE	reported	textfile
10036_201_ZHX3_ZHX3	ZHX3	rs62068364	chr16	89690791	T	C	-0.058	0.008576	0.33982	1.35e-11	35311	TRUE	reported	textfile
10036_201_ZHX3_ZHX3	ZHX3	rs6457457	chr6	31910331	T	C	0.167	0.016493	0.06527	4.246e-24	35429	TRUE	reported	textfile
10036_201_ZHX3_ZHX3	ZHX3	rs6458	chr6	32039847	G	A	0.1716	0.012337	0.12614	5.545e-44	35428	TRUE	reported	textfile
10036_201_ZHX3_ZHX3	ZHX3	rs9269187	chr6	32480663	T	C	0.0986	0.01518	0.08163	8.292e-11	35427	TRUE	reported	textfile
10036_201_ZHX3_ZHX3	ZHX3	rs10982054	chr9	114071373	A	G	-0.0642	0.009128	0.27709	2.012e-12	35350	TRUE	reported	textfile
10037_98_SIGLEC12_SIG12	SIGLEC12	rs190502932	chr19	51136702	T	A	0.5796	0.041996	0.01039	2.499e-43	35360	TRUE	reported	textfile
10037_98_SIGLEC12_SIG12	SIGLEC12	rs140987580	chr19	51425408	G	A	0.6046	0.019919	0.04666	1e-200	35367	TRUE	reported	textfile
10037_98_SIGLEC12_SIG12	SIGLEC12	rs79506121	chr19	51447126	C	T	0.7506	0.024499	0.031	1e-200	35369	TRUE	reported	textfile
10037_98_SIGLEC12_SIG12	SIGLEC12	rs61998206	chr19	51481484	T	C	-0.1777	0.019651	0.04997	1.525e-19	35370	TRUE	reported	textfile
10037_98_SIGLEC12_SIG12	SIGLEC12	rs112735728	chr19	51584096	C	T	0.6947	0.025152	0.03053	6.394e-168	35372	TRUE	reported	textfile
10037_98_SIGLEC12_SIG12	SIGLEC12	rs73052899	chr19	51668230	T	C	0.1353	0.009454	0.28094	1.846e-46	35369	TRUE	reported	textfile
10037_98_SIGLEC12_SIG12	SIGLEC12	rs111972944	chr19	52240266	A	G	0.0946	0.010753	0.19572	1.396e-18	35372	TRUE	reported	textfile
10037_98_SIGLEC12_SIG12	SIGLEC12	rs117391293	chr19	52445049	G	A	0.2591	0.0347	0.0146	8.218e-14	35365	TRUE	reported	textfile
10037_98_SIGLEC12_SIG12	SIGLEC12	rs368465	chr1	196702851	C	T	-0.0879	0.008179	0.39961	6.117e-27	35327	TRUE	reported	textfile
10037_98_SIGLEC12_SIG12	SIGLEC12	rs12971607	chr19	52578482	T	C	-0.1242	0.018723	0.0553	3.28e-11	35367	TRUE	reported	textfile
10037_98_SIGLEC12_SIG12	SIGLEC12	rs139978289	chr19	53197588	A	C	0.1298	0.022342	0.03714	6.261e-09	35368	TRUE	reported	textfile
10037_98_SIGLEC12_SIG12	SIGLEC12	rs1042663	chr6	31937353	A	G	0.0915	0.013954	0.09002	5.472e-11	35429	TRUE	reported	textfile
10041_3_HNF4A_HNF4A	HNF4A	rs61747728	chr1	179557079	T	C	0.1432	0.020569	0.04262	3.359e-12	35346	TRUE	reported	textfile
10041_3_HNF4A_HNF4A	HNF4A	rs34825987	chr6	29663266	CAAAAAAAAAAAAAAAAAAAG	CAAAAAAAAAAAAAAAAAAG	-0.0624	0.009389	0.29814	3.013e-11	35428	TRUE	reported	textfile
10041_3_HNF4A_HNF4A	HNF4A	rs9501342	chr6	30904955	A	G	0.0581	0.010602	0.19318	4.246e-08	35427	TRUE	reported	textfile
10041_3_HNF4A_HNF4A	HNF4A	rs28366149	chr6	31607123	A	G	0.1307	0.010656	0.18987	1.398e-34	35425	TRUE	reported	textfile
10041_3_HNF4A_HNF4A	HNF4A	rs148766553	chr6	32011047	A	G	-0.171	0.016123	0.07438	2.803e-26	35429	TRUE	reported	textfile
10041_3_HNF4A_HNF4A	HNF4A	rs6458	chr6	32039847	G	A	0.2145	0.012679	0.12614	3.308e-64	35428	TRUE	reported	textfile
10041_3_HNF4A_HNF4A	HNF4A	rs9273325	chr6	32655416	A	G	-0.0963	0.012144	0.14149	2.19e-15	35427	TRUE	reported	textfile
10041_3_HNF4A_HNF4A	HNF4A	rs28616789	chr9	114070709	A	G	-0.0936	0.009379	0.2772	1.869e-23	35350	TRUE	reported	textfile
10041_3_HNF4A_HNF4A	HNF4A	rs56294298	chr9	114371244	A	G	-0.0743	0.012836	0.1216	7.104e-09	35350	TRUE	reported	textfile
10044_12_WNT10A_WN10A	WNT10A	rs1697422	chr1	21495404	C	T	-0.0443	0.007935	0.48923	2.363e-08	35362	TRUE	reported	textfile
10044_12_WNT10A_WN10A	WNT10A	rs10922098	chr1	196695521	T	C	-0.1782	0.008016	0.40011	1.793e-109	35326	TRUE	reported	textfile
10044_12_WNT10A_WN10A	WNT10A	rs12478841	chr2	27588855	G	A	0.0581	0.009503	0.21569	9.73e-10	35361	TRUE	reported	textfile
10044_12_WNT10A_WN10A	WNT10A	rs1707652	chr3	165761011	T	C	0.0861	0.008496	0.3102	3.914e-24	35327	TRUE	reported	textfile
10044_12_WNT10A_WN10A	WNT10A	rs1265941	chr6	31904575	C	A	0.1206	0.015143	0.07271	1.668e-15	35429	TRUE	reported	textfile
10044_12_WNT10A_WN10A	WNT10A	rs550671	chr6	31976816	T	C	0.1356	0.011308	0.14045	3.934e-33	35428	TRUE	reported	textfile
10044_12_WNT10A_WN10A	WNT10A	rs78897911	chr6	32487809	A	G	0.0423	0.007654	0.35973	3.273e-08	35416	TRUE	reported	textfile
10046_55_BIRC2_cIAP_1	BIRC2	rs4251945	chr19	43656997	A	G	0.2451	0.029081	0.02184	3.513e-17	35356	TRUE	reported	textfile
10046_55_BIRC2_cIAP_1	BIRC2	rs201842361	chr19	44642557	CTCTCTCTT	CTCTCTTTCTCTCTCTCTCTT	0.2626	0.021124	0.04318	1.76e-35	35360	TRUE	reported	textfile
10046_55_BIRC2_cIAP_1	BIRC2	rs118147862	chr19	44816374	A	G	0.9196	0.017944	0.03917	1e-200	35355	TRUE	reported	textfile
10046_55_BIRC2_cIAP_1	BIRC2	rs7254892	chr19	44886339	A	G	1.0917	0.031748	0.01741	1e-200	35356	TRUE	reported	textfile
10046_55_BIRC2_cIAP_1	BIRC2	rs118004808	chr19	44936241	T	C	0.1656	0.023908	0.03208	4.312e-12	35356	TRUE	reported	textfile
10046_55_BIRC2_cIAP_1	BIRC2	rs116490500	chr19	45617246	A	C	0.1982	0.034042	0.01553	5.808e-09	35359	TRUE	reported	textfile
10046_55_BIRC2_cIAP_1	BIRC2	rs147910350	chr19	45643504	T	C	0.2935	0.037782	0.01351	7.959e-15	35357	TRUE	reported	textfile
10046_55_BIRC2_cIAP_1	BIRC2	rs143675675	chr19	46029507	A	G	0.2452	0.031833	0.01844	1.332e-14	35356	TRUE	reported	textfile
10046_55_BIRC2_cIAP_1	BIRC2	rs117909986	chr19	46229036	A	G	0.1935	0.032087	0.01711	1.634e-09	35356	TRUE	reported	textfile
10046_55_BIRC2_cIAP_1	BIRC2	rs1619994	chr3	165744047	G	A	0.0682	0.009357	0.2807	3.127e-13	35327	TRUE	reported	textfile
10047_12_NCF2_NCF_2	NCF2	rs10801548	chr1	196560692	TGTTTTTTTTT	TGTTTTTTCTT	0.0694	0.008088	0.40817	9.44e-18	35326	TRUE	reported	textfile
10047_12_NCF2_NCF_2	NCF2	rs7546015	chr1	196694942	CATTCTGTAGGTTGCCT	CATTCTGTAGATTGCCT	0.2164	0.008097	0.39734	2.268e-157	35326	TRUE	reported	textfile
10047_12_NCF2_NCF_2	NCF2	rs118020353	chr14	91380092	T	C	0.2199	0.039189	0.01079	2.009e-08	35348	TRUE	reported	textfile
10047_12_NCF2_NCF_2	NCF2	rs201028957	chr14	92518925	CATCAG	C	0.2007	0.024618	0.02924	3.558e-16	35349	TRUE	reported	textfile
10047_12_NCF2_NCF_2	NCF2	rs76492422	chr14	93892878	G	A	0.1602	0.027264	0.02124	4.207e-09	35358	TRUE	reported	textfile
10047_12_NCF2_NCF_2	NCF2	rs141947817	chr14	94002725	T	C	0.1352	0.023941	0.03085	1.63e-08	35358	TRUE	reported	textfile
10047_12_NCF2_NCF_2	NCF2	rs145496844	chr14	94006387	G	C	1.0376	0.022663	0.02117	1e-200	35358	TRUE	reported	textfile
10047_12_NCF2_NCF_2	NCF2	rs112963922	chr14	94411531	T	C	0.5479	0.037882	0.01119	2.063e-47	35359	TRUE	reported	textfile
10047_12_NCF2_NCF_2	NCF2	rs55698602	chr14	94626820	T	C	0.1785	0.013914	0.09533	1.129e-37	35358	TRUE	reported	textfile
10047_12_NCF2_NCF_2	NCF2	rs72704666	chr14	94968526	G	A	0.2835	0.026405	0.02478	6.842e-27	35355	TRUE	reported	textfile
10047_12_NCF2_NCF_2	NCF2	rs7153367	chr14	94995841	C	G	0.2559	0.037098	0.01232	5.275e-12	35352	TRUE	reported	textfile
10047_12_NCF2_NCF_2	NCF2	rs148317773	chr14	95960529	T	C	0.1873	0.024326	0.0284	1.365e-14	35370	TRUE	reported	textfile
10048_7_CBFB_PEBB	CBFB	rs7535409	chr1	169537003	G	A	-0.0629	0.008376	0.33792	5.947e-14	35352	TRUE	reported	textfile
10048_7_CBFB_PEBB	CBFB	rs10922094	chr1	196692375	CATTA	GATTA	-0.0895	0.008103	0.40155	2.31e-28	35327	TRUE	reported	textfile
10048_7_CBFB_PEBB	CBFB	rs16919431	chr10	19853771	G	T	0.0528	0.009365	0.23714	1.721e-08	35345	TRUE	reported	textfile
10048_7_CBFB_PEBB	CBFB	rs1355538	chr3	165787389	G	A	-0.0644	0.008096	0.39847	1.804e-15	35326	TRUE	reported	textfile
10048_7_CBFB_PEBB	CBFB	rs28573154	chr6	32008772	A	G	0.0814	0.011062	0.145	1.857e-13	35428	TRUE	reported	textfile
10048_7_CBFB_PEBB	CBFB	rs34927613	chr6	32632434	A	G	0.0549	0.008644	0.29339	2.134e-10	35427	TRUE	reported	textfile
10053_5_ILK_ILK1	ILK	rs802171	chr10	16814686	G	A	0.1878	0.008108	0.47349	1.078e-118	35351	TRUE	reported	textfile
10053_5_ILK_ILK1	ILK	rs4980320	chr11	198986	C	T	0.0473	0.008172	0.46986	7.125e-09	35340	TRUE	reported	textfile
10053_5_ILK_ILK1	ILK	rs342200	chr7	106676033	A	G	-0.0462	0.008214	0.42559	1.862e-08	35345	TRUE	reported	textfile
10056_5_FOXM1_FOXM1	FOXM1	rs10876550	chr12	54318524	A	G	0.0733	0.008172	0.43699	2.964e-19	35362	TRUE	reported	textfile
10056_5_FOXM1_FOXM1	FOXM1	rs117828578	chr13	40645935	A	G	0.1983	0.025474	0.02463	7.009e-15	35348	TRUE	reported	textfile
10056_5_FOXM1_FOXM1	FOXM1	rs1354034	chr3	56815721	C	T	-0.0612	0.00832	0.38119	1.894e-13	35344	TRUE	reported	textfile
10056_5_FOXM1_FOXM1	FOXM1	rs342292	chr7	106730198	G	C	-0.0711	0.008089	0.45188	1.504e-18	35342	TRUE	reported	textfile
10056_5_FOXM1_FOXM1	FOXM1	rs10820606	chr9	96430636	AC	AA	-0.0961	0.00938	0.24575	1.246e-24	35332	TRUE	reported	textfile
10063_10_FANCL_FANCL	FANCL	rs572515	chr1	196677131	G	A	-0.1073	0.008072	0.3973	2.563e-40	35326	TRUE	reported	textfile
10063_10_FANCL_FANCL	FANCL	rs1706420	chr3	165732681	C	T	0.0614	0.008193	0.36627	6.674e-14	35327	TRUE	reported	textfile
10063_10_FANCL_FANCL	FANCL	rs28573154	chr6	32008772	A	G	0.0837	0.011012	0.145	2.938e-14	35428	TRUE	reported	textfile
10063_10_FANCL_FANCL	FANCL	rs7774739	chr6	32041524	G	A	0.0755	0.01103	0.17585	7.638e-12	35425	TRUE	reported	textfile
10064_12_RBBP9_RBBP9	RBBP9	rs10922094	chr1	196692375	CATTA	GATTA	-0.0498	0.00819	0.40155	1.196e-09	35327	TRUE	reported	textfile
10064_12_RBBP9_RBBP9	RBBP9	rs5167	chr19	44945208	G	T	0.058	0.008589	0.3238	1.45e-11	35358	TRUE	reported	textfile
10064_12_RBBP9_RBBP9	RBBP9	rs1355538	chr3	165787389	G	A	-0.0783	0.008172	0.39847	9.605e-22	35326	TRUE	reported	textfile
10064_12_RBBP9_RBBP9	RBBP9	rs6457457	chr6	31910331	T	C	0.0933	0.016224	0.06527	8.89e-09	35429	TRUE	reported	textfile
10064_12_RBBP9_RBBP9	RBBP9	rs6458	chr6	32039847	G	A	0.0962	0.012153	0.12614	2.461e-15	35428	TRUE	reported	textfile
10064_12_RBBP9_RBBP9	RBBP9	rs6993770	chr8	105569300	T	A	-0.0566	0.009635	0.22448	4.242e-09	35353	TRUE	reported	textfile
10074_128_BRD2_BRD2	BRD2	rs28573154	chr6	32008772	A	G	0.0652	0.011012	0.145	3.208e-09	35428	TRUE	reported	textfile
10074_128_BRD2_BRD2	BRD2	rs10922098	chr1	196695521	T	C	-0.099	0.008064	0.40011	1.206e-34	35326	TRUE	reported	textfile
10074_128_BRD2_BRD2	BRD2	rs9864801	chr3	165730789	TAGAGAG	TATAGAG	-0.0438	0.008007	0.41936	4.495e-08	35327	TRUE	reported	textfile
10074_128_BRD2_BRD2	BRD2	rs6457457	chr6	31910331	T	C	0.1042	0.016001	0.06527	7.414e-11	35429	TRUE	reported	textfile
10075_75_ACBD6_ACBD6	ACBD6	rs80261041	chr1	180294810	TCAGCCTCCGGAGTAGCTGGGACTT	TCAGCCTCCTGAGTAGCTGGGACTT	-0.1419	0.023466	0.03244	1.476e-09	35344	TRUE	reported	textfile
10075_75_ACBD6_ACBD6	ACBD6	rs4980320	chr11	198986	C	T	0.0458	0.008197	0.46986	2.308e-08	35340	TRUE	reported	textfile
10075_75_ACBD6_ACBD6	ACBD6	rs7595829	chr2	119341268	A	G	-0.0461	0.008207	0.49092	1.942e-08	35349	TRUE	reported	textfile
10075_75_ACBD6_ACBD6	ACBD6	rs1354034	chr3	56815721	C	T	0.0802	0.008408	0.38119	1.441e-21	35344	TRUE	reported	textfile
10078_5_BAG3_BAG3	BAG3	rs10922094	chr1	196692375	CATTA	GATTA	-0.1385	0.00803	0.40155	1.169e-66	35327	TRUE	reported	textfile
10078_5_BAG3_BAG3	BAG3	rs1707652	chr3	165761011	T	C	0.0806	0.008509	0.3102	2.744e-21	35327	TRUE	reported	textfile
10078_5_BAG3_BAG3	BAG3	rs9267139	chr6	31471721	A	G	0.0805	0.012581	0.10872	1.567e-10	35427	TRUE	reported	textfile
10078_5_BAG3_BAG3	BAG3	rs28573154	chr6	32008772	A	G	0.1025	0.010989	0.145	1.084e-20	35428	TRUE	reported	textfile
10078_5_BAG3_BAG3	BAG3	rs7774739	chr6	32041524	G	A	0.0854	0.010997	0.17585	8.1e-15	35425	TRUE	reported	textfile
10078_5_BAG3_BAG3	BAG3	rs9271766	chr6	32626382	GGCATCTACAG	GGCATCTACAA	0.0618	0.010361	0.17434	2.454e-09	35425	TRUE	reported	textfile
10081_17_SATB2_SATB2	SATB2	rs1451915	chr1	196058002	A	C	0.0678	0.011604	0.13641	5.139e-09	35323	TRUE	reported	textfile
10081_17_SATB2_SATB2	SATB2	rs10922098	chr1	196695521	T	C	-0.2126	0.008128	0.40011	8.657e-151	35326	TRUE	reported	textfile
10081_17_SATB2_SATB2	SATB2	rs6542680	chr2	3592552	T	C	-0.0801	0.010366	0.18362	1.097e-14	35320	TRUE	reported	textfile
10081_17_SATB2_SATB2	SATB2	rs1707652	chr3	165761011	T	C	0.0868	0.008632	0.3102	8.653e-24	35327	TRUE	reported	textfile
10081_17_SATB2_SATB2	SATB2	rs555007	chr6	31882555	C	T	0.1242	0.014902	0.07832	7.779e-17	35429	TRUE	reported	textfile
10081_17_SATB2_SATB2	SATB2	rs550671	chr6	31976816	T	C	0.1503	0.011483	0.14045	3.798e-39	35428	TRUE	reported	textfile
10082_251_NEFL_NFL	NEFL	rs1535	chr11	61830500	G	A	-0.0565	0.008705	0.38792	8.559e-11	35355	TRUE	reported	textfile
10082_251_NEFL_NFL	NEFL	rs76594250	chr19	41024051	G	A	0.095	0.014232	0.1148	2.474e-11	35362	TRUE	reported	textfile
10082_251_NEFL_NFL	NEFL	rs2722685	chr19	44415912	CTAAGA	TTAAGA	-0.1214	0.011061	0.21042	4.992e-28	35357	TRUE	reported	textfile
10082_251_NEFL_NFL	NEFL	rs58258919	chr19	44536637	G	T	-0.1494	0.016408	0.08292	8.598e-20	35357	TRUE	reported	textfile
10082_251_NEFL_NFL	NEFL	rs8103315	chr19	44750911	A	C	-0.3586	0.011815	0.17275	1e-200	35355	TRUE	reported	textfile
10082_251_NEFL_NFL	NEFL	rs416116	chr19	44863088	A	G	-0.1619	0.009266	0.38705	2.302e-68	35355	TRUE	reported	textfile
10082_251_NEFL_NFL	NEFL	rs3745150	chr19	44882502	C	G	0.347	0.006591	0.41141	1e-200	35354	TRUE	reported	textfile
10082_251_NEFL_NFL	NEFL	rs148352823	chr19	45497835	C	T	0.1158	0.013849	0.12163	6.19e-17	35359	TRUE	reported	textfile
10082_251_NEFL_NFL	NEFL	rs149857247	chr19	46373607	T	C	-0.3721	0.03658	0.01619	2.636e-24	35355	TRUE	reported	textfile
10082_251_NEFL_NFL	NEFL	rs79471478	chr19	47315436	A	C	0.0961	0.017501	0.07253	3.996e-08	35357	TRUE	reported	textfile
10082_251_NEFL_NFL	NEFL	rs780093	chr2	27519736	C	T	-0.0499	0.008973	0.34157	2.679e-08	35361	TRUE	reported	textfile
10082_251_NEFL_NFL	NEFL	rs1707652	chr3	165761011	T	C	0.0589	0.009161	0.3102	1.278e-10	35327	TRUE	reported	textfile
10085_25_STAR_STAR	STAR	rs11627993	chr14	100824126	A	C	-0.0512	0.009249	0.25265	3.101e-08	35365	TRUE	reported	textfile
10085_25_STAR_STAR	STAR	rs6445035	chr3	165762312	A	G	0.0832	0.010252	0.1904	4.834e-16	35327	TRUE	reported	textfile
10085_25_STAR_STAR	STAR	rs3863087	chr3	165792099	C	G	0.0952	0.017237	0.06134	3.333e-08	35326	TRUE	reported	textfile
10085_25_STAR_STAR	STAR	rs28366149	chr6	31607123	A	G	0.0726	0.010273	0.18987	1.579e-12	35425	TRUE	reported	textfile
10085_25_STAR_STAR	STAR	rs6458	chr6	32039847	G	A	0.1211	0.012227	0.12614	3.992e-23	35428	TRUE	reported	textfile
10088_37_APRT_APT	APRT	rs33992624	chr16	87839836	G	C	-0.1631	0.022771	0.0335	7.923e-13	35320	TRUE	reported	textfile
10088_37_APRT_APT	APRT	rs112783573	chr16	88663301	A	G	-0.5078	0.028958	0.02074	7.617e-69	35311	TRUE	reported	textfile
10088_37_APRT_APT	APRT	rs2272435	chr16	88881573	T	C	-0.445	0.023622	0.03126	3.685e-79	35311	TRUE	reported	textfile
10088_37_APRT_APT	APRT	rs11640986	chr16	88958042	A	G	-0.1447	0.016175	0.06811	3.689e-19	35311	TRUE	reported	textfile
10088_37_APRT_APT	APRT	rs78016521	chr16	89562551	T	C	-0.3269	0.023894	0.03025	1.31e-42	35309	TRUE	reported	textfile
10088_37_APRT_APT	APRT	rs117132636	chr16	87472118	C	G	-0.185	0.025533	0.02609	4.306e-13	35318	TRUE	reported	textfile
10089_7_ASMTL_ASML	ASMTL	rs4980320	chr11	198986	C	T	0.0465	0.008212	0.46986	1.49e-08	35340	TRUE	reported	textfile
10089_7_ASMTL_ASML	ASMTL	rs35495893	chr17	28391883	TTTT	TTT	-0.0512	0.008319	0.4942	7.512e-10	35349	TRUE	reported	textfile
10089_7_ASMTL_ASML	ASMTL	rs1354034	chr3	56815721	C	T	0.0531	0.008427	0.38119	2.955e-10	35344	TRUE	reported	textfile
10339_48_ENO2_NSE	ENO2	rs2239165	chr12	6914702	C	T	0.1562	0.009027	0.28884	4.468e-67	35378	TRUE	reported	textfile
10339_48_ENO2_NSE	ENO2	rs185781160	chr12	7561802	C	G	0.2042	0.027558	0.02241	1.265e-13	35376	TRUE	reported	textfile
10339_48_ENO2_NSE	ENO2	rs10761739	chr10	63302248	C	G	0.0802	0.008256	0.43566	2.627e-22	35339	TRUE	reported	textfile
10339_48_ENO2_NSE	ENO2	rs12313283	chr12	8363333	A	G	0.0893	0.016034	0.07132	2.554e-08	35368	TRUE	reported	textfile
10339_48_ENO2_NSE	ENO2	rs6580981	chr12	54329244	A	G	-0.0512	0.008224	0.47567	4.793e-10	35360	TRUE	reported	textfile
10339_48_ENO2_NSE	ENO2	rs4734879	chr8	105570896	G	A	-0.148	0.009929	0.21866	2.999e-50	35353	TRUE	reported	textfile
10339_48_ENO2_NSE	ENO2	rs60757417	chr9	132989049	G	C	-0.0905	0.015852	0.07243	1.136e-08	35355	TRUE	reported	textfile
10342_55_PIAS4_PIAS4	PIAS4	rs10922094	chr1	196692375	CATTA	GATTA	-0.1244	0.008037	0.40155	4.806e-54	35327	TRUE	reported	textfile
10342_55_PIAS4_PIAS4	PIAS4	rs2686395	chr3	165767231	C	T	-0.0603	0.008504	0.3101	1.335e-12	35327	TRUE	reported	textfile
10342_55_PIAS4_PIAS4	PIAS4	rs6457457	chr6	31910331	T	C	0.1059	0.015958	0.06527	3.221e-11	35429	TRUE	reported	textfile
10342_55_PIAS4_PIAS4	PIAS4	rs28573154	chr6	32008772	A	G	0.0887	0.010987	0.145	6.835e-16	35428	TRUE	reported	textfile
10344_334_IL10RA_IL_10_Ra	IL10RA	rs10733084	chr1	196181819	C	T	-0.0663	0.011727	0.1337	1.571e-08	35325	TRUE	reported	textfile
10344_334_IL10RA_IL_10_Ra	IL10RA	rs1329424	chr1	196677046	G	T	-0.2691	0.008091	0.39735	1e-200	35326	TRUE	reported	textfile
10344_334_IL10RA_IL_10_Ra	IL10RA	rs3900909	chr1	197788716	T	C	0.1573	0.022185	0.03376	1.338e-12	35325	TRUE	reported	textfile
10344_334_IL10RA_IL_10_Ra	IL10RA	rs10801660	chr1	198272225	A	G	0.0745	0.012448	0.11574	2.168e-09	35333	TRUE	reported	textfile
10344_334_IL10RA_IL_10_Ra	IL10RA	rs704	chr17	28367840	A	G	0.1033	0.007976	0.49189	2.327e-38	35348	TRUE	reported	textfile
10344_334_IL10RA_IL_10_Ra	IL10RA	rs1047286	chr19	6713251	A	G	-0.052	0.009322	0.24066	2.432e-08	35360	TRUE	reported	textfile
10344_334_IL10RA_IL_10_Ra	IL10RA	rs111696008	chr2	216622986	A	G	-0.1579	0.026499	0.02443	2.544e-09	35347	TRUE	reported	textfile
10344_334_IL10RA_IL_10_Ra	IL10RA	rs1707652	chr3	165761011	T	C	0.1283	0.008597	0.3102	2.326e-50	35327	TRUE	reported	textfile
10344_334_IL10RA_IL_10_Ra	IL10RA	rs1265941	chr6	31904575	C	A	0.1683	0.01534	0.07271	5.257e-28	35429	TRUE	reported	textfile
10344_334_IL10RA_IL_10_Ra	IL10RA	rs550671	chr6	31976816	T	C	0.2027	0.011435	0.14045	2.614e-70	35428	TRUE	reported	textfile
10344_334_IL10RA_IL_10_Ra	IL10RA	rs9269234	chr6	32484011	C	G	0.0777	0.010745	0.16699	4.783e-13	35427	TRUE	reported	textfile
10346_5_STAT3_STAT3	STAT3	rs4796791	chr17	42378745	C	T	0.1541	0.008237	0.41138	4.286e-78	35371	TRUE	reported	textfile
10346_5_STAT3_STAT3	STAT3	rs12150483	chr17	42449102	A	G	0.0495	0.008866	0.30205	2.361e-08	35370	TRUE	reported	textfile
10346_5_STAT3_STAT3	STAT3	rs4980320	chr11	198986	C	T	0.0584	0.008132	0.46986	6.914e-13	35340	TRUE	reported	textfile
10346_5_STAT3_STAT3	STAT3	rs7304860	chr12	54293705	C	T	0.051	0.008515	0.35547	2.108e-09	35361	TRUE	reported	textfile
10346_5_STAT3_STAT3	STAT3	rs185009887	chr17	5848332	A	G	-0.1445	0.026371	0.02519	4.264e-08	35362	TRUE	reported	textfile
10346_5_STAT3_STAT3	STAT3	rs1354034	chr3	56815721	C	T	0.0683	0.008354	0.38119	2.948e-16	35344	TRUE	reported	textfile
10346_5_STAT3_STAT3	STAT3	rs342200	chr7	106676033	A	G	-0.0455	0.008174	0.42559	2.6e-08	35345	TRUE	reported	textfile
10356_21_JUN_c_Jun	JUN	rs10922098	chr1	196695521	T	C	-0.1996	0.008116	0.40011	1.457e-133	35326	TRUE	reported	textfile
10356_21_JUN_c_Jun	JUN	rs11569415	chr19	6716268	A	G	-0.066	0.009269	0.24276	1.074e-12	35360	TRUE	reported	textfile
10356_21_JUN_c_Jun	JUN	rs10208529	chr2	27563321	T	A	0.0559	0.009613	0.2164	6.051e-09	35361	TRUE	reported	textfile
10356_21_JUN_c_Jun	JUN	rs1707652	chr3	165761011	T	C	0.0949	0.008608	0.3102	2.926e-28	35327	TRUE	reported	textfile
10356_21_JUN_c_Jun	JUN	rs555007	chr6	31882555	C	T	0.1177	0.014857	0.07832	2.331e-15	35429	TRUE	reported	textfile
10356_21_JUN_c_Jun	JUN	rs444921	chr6	31964400	T	C	0.1438	0.011493	0.13897	6.415e-36	35429	TRUE	reported	textfile
10356_21_JUN_c_Jun	JUN	rs9272526	chr6	32638792	A	G	0.0611	0.010528	0.14653	6.497e-09	35426	TRUE	reported	textfile
10363_13_SMAD3_SMAD3	SMAD3	rs4980320	chr11	198986	C	T	0.0476	0.008155	0.46986	5.32e-09	35340	TRUE	reported	textfile
10363_13_SMAD3_SMAD3	SMAD3	rs35979828	chr12	54292096	T	C	-0.0928	0.014658	0.08648	2.434e-10	35363	TRUE	reported	textfile
10363_13_SMAD3_SMAD3	SMAD3	rs1354034	chr3	56815721	C	T	0.0475	0.008359	0.38119	1.327e-08	35344	TRUE	reported	textfile
10363_13_SMAD3_SMAD3	SMAD3	rs342200	chr7	106676033	A	G	-0.0447	0.008197	0.42559	4.949e-08	35345	TRUE	reported	textfile
10364_6_SMAD2_SMAD2	SMAD2	rs4980320	chr11	198986	C	T	0.0522	0.008181	0.46986	1.763e-10	35340	TRUE	reported	textfile
10364_6_SMAD2_SMAD2	SMAD2	rs35979828	chr12	54292096	T	C	-0.0918	0.014715	0.08648	4.411e-10	35363	TRUE	reported	textfile
10364_6_SMAD2_SMAD2	SMAD2	rs342200	chr7	106676033	A	G	-0.0456	0.008215	0.42559	2.84e-08	35345	TRUE	reported	textfile
10366_11_PDGFRA_PDGFRA	PDGFRA	rs2307050	chr4	54275126	A	G	-0.1567	0.014754	0.07788	2.378e-26	35334	TRUE	reported	textfile
10366_11_PDGFRA_PDGFRA	PDGFRA	rs79285284	chr4	54796577	C	T	0.3144	0.03165	0.01576	2.97e-23	35347	TRUE	reported	textfile
10366_11_PDGFRA_PDGFRA	PDGFRA	rs56199187	chr1	161551141	T	C	0.0786	0.01198	0.13349	5.338e-11	35339	TRUE	reported	textfile
10366_11_PDGFRA_PDGFRA	PDGFRA	rs6703327	chr1	186999795	G	T	-0.1245	0.021704	0.03661	9.673e-09	35343	TRUE	reported	textfile
10366_11_PDGFRA_PDGFRA	PDGFRA	rs112171832	chr1	192499332	A	G	0.473	0.032907	0.0155	7.54e-47	35328	TRUE	reported	textfile
10366_11_PDGFRA_PDGFRA	PDGFRA	rs144408988	chr1	193712371	C	T	0.1756	0.019073	0.04947	3.362e-20	35343	TRUE	reported	textfile
10366_11_PDGFRA_PDGFRA	PDGFRA	rs80012936	chr1	194345200	C	A	0.2209	0.017928	0.05584	6.917e-35	35330	TRUE	reported	textfile
10366_11_PDGFRA_PDGFRA	PDGFRA	rs150992058	chr1	195950017	C	G	0.8696	0.034287	0.01439	6.539e-142	35326	TRUE	reported	textfile
10366_11_PDGFRA_PDGFRA	PDGFRA	rs116688712	chr1	196313843	CATTACTATATATATAC	GATTACTATATATATAC	1.2211	0.018739	0.03037	1e-200	35324	TRUE	reported	textfile
10366_11_PDGFRA_PDGFRA	PDGFRA	rs138353023	chr1	196565592	CATAT	CAT	0.5781	0.012466	0.07446	1e-200	35326	TRUE	reported	textfile
10366_11_PDGFRA_PDGFRA	PDGFRA	rs199692762	chr1	196808145	CGTATTCCCCATGGCTGTTT	CGTATTCCCCATG	0.2276	0.010551	0.17281	3.402e-103	35326	TRUE	reported	textfile
10366_11_PDGFRA_PDGFRA	PDGFRA	rs9658810	chr1	197502940	A	G	-0.0639	0.008215	0.42562	7.369e-15	35329	TRUE	reported	textfile
10366_11_PDGFRA_PDGFRA	PDGFRA	rs72747173	chr1	198033703	T	C	0.0555	0.009875	0.21813	1.904e-08	35330	TRUE	reported	textfile
10366_11_PDGFRA_PDGFRA	PDGFRA	rs145336675	chr1	202611965	T	C	0.2358	0.031117	0.01744	3.511e-14	35348	TRUE	reported	textfile
10366_11_PDGFRA_PDGFRA	PDGFRA	rs143737500	chr10	4601006	T	C	0.1379	0.022832	0.03031	1.543e-09	35361	TRUE	reported	textfile
10366_11_PDGFRA_PDGFRA	PDGFRA	rs201862321	chr12	103822194	AAAA	AA	0.1916	0.028607	0.01998	2.118e-11	35350	TRUE	reported	textfile
10366_11_PDGFRA_PDGFRA	PDGFRA	rs35495893	chr17	28391883	TTTT	TTT	-0.045	0.008033	0.4942	2.12e-08	35349	TRUE	reported	textfile
10366_11_PDGFRA_PDGFRA	PDGFRA	rs697357	chr3	165718484	G	A	0.0488	0.008097	0.38884	1.669e-09	35327	TRUE	reported	textfile
10366_11_PDGFRA_PDGFRA	PDGFRA	rs189772645	chr4	53229158	G	C	0.1317	0.022293	0.03317	3.472e-09	35331	TRUE	reported	textfile
10370_21_STAT1_STAT1	STAT1	rs11417460	chr10	63640063	AA	A	0.0482	0.008537	0.35157	1.639e-08	35335	TRUE	reported	textfile
10370_21_STAT1_STAT1	STAT1	rs4980320	chr11	198986	C	T	0.0511	0.008059	0.46986	2.283e-10	35340	TRUE	reported	textfile
10370_21_STAT1_STAT1	STAT1	rs653178	chr12	111569952	T	C	-0.0541	0.008286	0.38124	6.634e-11	35359	TRUE	reported	textfile
10370_21_STAT1_STAT1	STAT1	rs181209	chr16	28503533	T	G	-0.0535	0.008568	0.34145	4.256e-10	35374	TRUE	reported	textfile
10370_21_STAT1_STAT1	STAT1	rs1354034	chr3	56815721	C	T	0.0827	0.008267	0.38119	1.477e-23	35344	TRUE	reported	textfile
10372_18_STAT6_STAT6	STAT6	rs774050	chr12	56425138	TTTCTTT	CTTCTTT	-0.3189	0.02819	0.02089	1.14e-29	35356	TRUE	reported	textfile
10372_18_STAT6_STAT6	STAT6	rs150937490	chr12	57198815	C	G	-0.4012	0.030737	0.01733	6.126e-39	35355	TRUE	reported	textfile
10372_18_STAT6_STAT6	STAT6	rs4980320	chr11	198986	C	T	0.0552	0.008079	0.46986	8.361e-12	35340	TRUE	reported	textfile
10372_18_STAT6_STAT6	STAT6	rs78409925	chr12	54421943	C	T	-0.0948	0.017374	0.0586	4.854e-08	35361	TRUE	reported	textfile
10372_18_STAT6_STAT6	STAT6	rs118188674	chr12	55234226	A	T	-0.201	0.02117	0.03902	2.207e-21	35364	TRUE	reported	textfile
10372_18_STAT6_STAT6	STAT6	rs374627156	chr12	55609189	GTATATATATATATATATATATATA	ATATATATATATATATATATA	-0.127	0.017235	0.05938	1.72e-13	35355	TRUE	reported	textfile
10372_18_STAT6_STAT6	STAT6	rs78062104	chr12	55977889	G	T	-0.2146	0.020716	0.03941	3.794e-25	35354	TRUE	reported	textfile
10372_18_STAT6_STAT6	STAT6	rs12423621	chr12	59160442	A	G	-0.4831	0.036843	0.01257	2.793e-39	35352	TRUE	reported	textfile
10372_18_STAT6_STAT6	STAT6	rs12810354	chr12	60598617	A	G	-0.3915	0.035099	0.01381	6.824e-29	35352	TRUE	reported	textfile
10372_18_STAT6_STAT6	STAT6	rs185009887	chr17	5848332	A	G	-0.146	0.026124	0.02519	2.288e-08	35362	TRUE	reported	textfile
10372_18_STAT6_STAT6	STAT6	rs1354034	chr3	56815721	C	T	0.0723	0.008284	0.38119	2.608e-18	35344	TRUE	reported	textfile
10372_18_STAT6_STAT6	STAT6	rs1398617	chr3	165761968	T	G	0.0689	0.00926	0.25158	1.002e-13	35327	TRUE	reported	textfile
10390_21_ZNRF3_ZNRF3	ZNRF3	rs56312618	chr11	237209	A	G	0.0772	0.009387	0.24153	1.972e-16	35340	TRUE	reported	textfile
10390_21_ZNRF3_ZNRF3	ZNRF3	rs4900222	chr14	94166278	A	T	-0.0868	0.010104	0.19829	8.679e-18	35360	TRUE	reported	textfile
10390_21_ZNRF3_ZNRF3	ZNRF3	rs10512472	chr17	35557785	C	T	0.0842	0.011188	0.1512	5.234e-14	35359	TRUE	reported	textfile
10390_21_ZNRF3_ZNRF3	ZNRF3	rs1354034	chr3	56815721	C	T	0.1451	0.008252	0.38119	3.35e-69	35344	TRUE	reported	textfile
10390_21_ZNRF3_ZNRF3	ZNRF3	rs114315741	chr3	127279529	C	T	0.2294	0.03465	0.01304	3.581e-11	35355	TRUE	reported	textfile
10390_21_ZNRF3_ZNRF3	ZNRF3	rs1619994	chr3	165744047	G	A	0.0781	0.008963	0.2807	2.956e-18	35327	TRUE	reported	textfile
10391_1_ANGPTL3_ANGL3	ANGPTL3	rs17123220	chr1	62238014	A	G	-0.7903	0.038998	0.01048	2.612e-91	35345	TRUE	reported	textfile
10391_1_ANGPTL3_ANGL3	ANGPTL3	rs10889352	chr1	62633352	C	T	-0.2189	0.008507	0.33773	5.121e-146	35346	TRUE	reported	textfile
10391_1_ANGPTL3_ANGL3	ANGPTL3	rs144996885	chr1	63494584	G	A	-0.2094	0.030016	0.01765	3.031e-12	35347	TRUE	reported	textfile
10391_1_ANGPTL3_ANGL3	ANGPTL3	rs113939762	chr1	63583261	G	T	-0.158	0.020156	0.04279	4.549e-15	35347	TRUE	reported	textfile
10391_1_ANGPTL3_ANGL3	ANGPTL3	rs144695160	chr1	59305529	GTCCA	GTCC	-0.244	0.027664	0.02266	1.143e-18	35351	TRUE	reported	textfile
10391_1_ANGPTL3_ANGL3	ANGPTL3	rs138617180	chr1	61058312	G	T	-0.3843	0.029336	0.01967	3.298e-39	35348	TRUE	reported	textfile
10391_1_ANGPTL3_ANGL3	ANGPTL3	rs17122460	chr1	61594615	T	G	-0.0952	0.014526	0.08477	5.615e-11	35349	TRUE	reported	textfile
10391_1_ANGPTL3_ANGL3	ANGPTL3	rs115365379	chr1	63830105	C	T	-0.6289	0.03726	0.01178	6.453e-64	35341	TRUE	reported	textfile
10391_1_ANGPTL3_ANGL3	ANGPTL3	rs138384996	chr1	64259023	A	G	-0.5104	0.036364	0.01226	9.414e-45	35337	TRUE	reported	textfile
10391_1_ANGPTL3_ANGL3	ANGPTL3	rs12130644	chr1	73428961	T	C	-0.0711	0.01214	0.12561	4.726e-09	35339	TRUE	reported	textfile
10391_1_ANGPTL3_ANGL3	ANGPTL3	rs964184	chr11	116778201	C	G	-0.1133	0.012133	0.12321	9.779e-21	35365	TRUE	reported	textfile
10391_1_ANGPTL3_ANGL3	ANGPTL3	rs116843064	chr19	8364439	A	G	0.1472	0.02579	0.02426	1.146e-08	35363	TRUE	reported	textfile
10391_1_ANGPTL3_ANGL3	ANGPTL3	rs5112	chr19	44927023	G	C	0.0529	0.008069	0.48777	5.535e-11	35355	TRUE	reported	textfile
10391_1_ANGPTL3_ANGL3	ANGPTL3	rs2119690	chr8	20002028	A	G	0.0522	0.008733	0.29756	2.267e-09	35356	TRUE	reported	textfile
10418_36_STX12_STX12	STX12	rs12292693	chr11	65169248	C	A	-0.0984	0.008923	0.26371	2.82e-28	35351	TRUE	reported	textfile
10418_36_STX12_STX12	STX12	rs185009887	chr17	5848332	A	G	-0.1431	0.025509	0.02519	2.026e-08	35362	TRUE	reported	textfile
10418_36_STX12_STX12	STX12	rs1354034	chr3	56815721	C	T	0.0481	0.008093	0.38119	2.797e-09	35344	TRUE	reported	textfile
10419_1_SCARA5_SCAR5	SCARA5	rs60007820	chr8	27558301	A	G	-0.3375	0.026877	0.02543	3.626e-36	35356	TRUE	reported	textfile
10419_1_SCARA5_SCAR5	SCARA5	rs2085765	chr8	27863011	G	A	-0.1505	0.012411	0.13098	7.675e-34	35355	TRUE	reported	textfile
10419_1_SCARA5_SCAR5	SCARA5	rs2726951	chr8	27948263	TGATTTAGGGG	TGACTTAGGGG	-0.2727	0.00902	0.2934	1e-200	35353	TRUE	reported	textfile
10419_1_SCARA5_SCAR5	SCARA5	rs66913624	chr8	28054208	A	G	-0.063	0.010782	0.18853	5.128e-09	35354	TRUE	reported	textfile
10419_1_SCARA5_SCAR5	SCARA5	rs352428	chr8	28621375	G	A	-0.0872	0.013221	0.11226	4.231e-11	35357	TRUE	reported	textfile
10419_1_SCARA5_SCAR5	SCARA5	rs112771035	chr11	126355981	G	C	-0.1193	0.018139	0.05283	4.796e-11	35363	TRUE	reported	textfile
10419_1_SCARA5_SCAR5	SCARA5	rs11872195	chr18	9710890	A	G	0.0538	0.008706	0.33238	6.416e-10	35354	TRUE	reported	textfile
10419_1_SCARA5_SCAR5	SCARA5	rs594793	chr19	7765060	T	G	-0.0603	0.008326	0.43083	4.4e-13	35361	TRUE	reported	textfile
10419_1_SCARA5_SCAR5	SCARA5	rs111561142	chr19	49521661	ACCTGGCTTTTTTTTTTTTTTTT	ACCCGGCTTTTTTTTTTTTTTTT	0.062	0.011123	0.16491	2.489e-08	35362	TRUE	reported	textfile
10419_1_SCARA5_SCAR5	SCARA5	rs780093	chr2	27519736	C	T	0.058	0.008689	0.34157	2.467e-11	35361	TRUE	reported	textfile
10419_1_SCARA5_SCAR5	SCARA5	rs117955789	chr6	81189788	C	A	-0.0876	0.016031	0.0715	4.641e-08	35321	TRUE	reported	textfile
10419_1_SCARA5_SCAR5	SCARA5	rs9344214	chr6	81668532	A	G	0.0646	0.00965	0.2363	2.169e-11	35321	TRUE	reported	textfile
10419_1_SCARA5_SCAR5	SCARA5	rs2952556	chr7	121287738	A	G	0.0599	0.008777	0.32244	8.809e-12	35345	TRUE	reported	textfile
10419_1_SCARA5_SCAR5	SCARA5	rs62492162	chr8	26740932	T	A	-0.1935	0.027281	0.02296	1.315e-12	35358	TRUE	reported	textfile
10419_1_SCARA5_SCAR5	SCARA5	rs146247846	chr8	29401347	A	T	-0.2213	0.022006	0.03913	8.607e-24	35345	TRUE	reported	textfile
10424_31_NPDC1_NPDC1	NPDC1	rs9314872	chr9	137059328	C	G	0.0898	0.013321	0.10086	1.573e-11	35248	TRUE	reported	textfile
10424_31_NPDC1_NPDC1	NPDC1	rs368465	chr1	196702851	C	T	-0.063	0.008116	0.39961	8.315e-15	35327	TRUE	reported	textfile
10424_31_NPDC1_NPDC1	NPDC1	rs13208583	chr6	32833094	T	C	0.0727	0.013039	0.10406	2.466e-08	35423	TRUE	reported	textfile
10425_3_B4GALT5_B4GT5	B4GALT5	rs10922094	chr1	196692375	CATTA	GATTA	-0.1014	0.008073	0.40155	3.482e-36	35327	TRUE	reported	textfile
10425_3_B4GALT5_B4GT5	B4GALT5	rs1355538	chr3	165787389	G	A	-0.06	0.008079	0.39847	1.116e-13	35326	TRUE	reported	textfile
10425_3_B4GALT5_B4GT5	B4GALT5	rs9501393	chr6	32007072	GGAG	CGAG	0.0766	0.010606	0.1548	5.108e-13	35428	TRUE	reported	textfile
10425_3_B4GALT5_B4GT5	B4GALT5	rs7774739	chr6	32041524	G	A	0.0698	0.011053	0.17585	2.7e-10	35425	TRUE	reported	textfile
10426_21_GOSR2_GOSR2	GOSR2	rs1451915	chr1	196058002	A	C	0.0625	0.011463	0.13641	4.969e-08	35323	TRUE	reported	textfile
10426_21_GOSR2_GOSR2	GOSR2	rs10922098	chr1	196695521	T	C	-0.1987	0.008026	0.40011	2.559e-135	35326	TRUE	reported	textfile
10426_21_GOSR2_GOSR2	GOSR2	rs2686395	chr3	165767231	C	T	-0.0976	0.008516	0.3101	2.089e-30	35327	TRUE	reported	textfile
10426_21_GOSR2_GOSR2	GOSR2	rs1265941	chr6	31904575	C	A	0.1284	0.015183	0.07271	2.747e-17	35429	TRUE	reported	textfile
10426_21_GOSR2_GOSR2	GOSR2	rs550671	chr6	31976816	T	C	0.1403	0.011334	0.14045	3.427e-35	35428	TRUE	reported	textfile
10430_31_SLC3A2_4F2	SLC3A2	rs10922098	chr1	196695521	T	C	-0.0968	0.008071	0.40011	3.871e-33	35326	TRUE	reported	textfile
10430_31_SLC3A2_4F2	SLC3A2	rs72637119	chr14	105853387	G	T	-0.2524	0.019814	0.04345	3.615e-37	34956	TRUE	reported	textfile
10430_31_SLC3A2_4F2	SLC3A2	rs1355538	chr3	165787389	G	A	-0.0523	0.008057	0.39847	8.531e-11	35326	TRUE	reported	textfile
10430_31_SLC3A2_4F2	SLC3A2	rs4713498	chr6	32043539	T	G	0.0888	0.016282	0.06413	4.929e-08	35429	TRUE	reported	textfile
10435_2_AGA_ASPG	AGA	rs35617250	chr1	196710552	T	C	-0.1237	0.010744	0.16537	1.13e-30	35327	TRUE	reported	textfile
10435_2_AGA_ASPG	AGA	rs411729	chr1	196761270	A	T	-0.07	0.008601	0.32795	4.004e-16	35321	TRUE	reported	textfile
10435_2_AGA_ASPG	AGA	rs71655744	chr4	73304357	ATATATATATATATATATATATATATAT	ATATATATATATATATAT	0.0925	0.013913	0.09072	2.965e-11	35342	TRUE	reported	textfile
10435_2_AGA_ASPG	AGA	rs6829551	chr4	73307998	C	T	-0.1149	0.010123	0.19266	7.339e-30	35343	TRUE	reported	textfile
10435_2_AGA_ASPG	AGA	rs116430705	chr4	73370902	A	G	0.1385	0.021734	0.0349	1.858e-10	35343	TRUE	reported	textfile
10435_2_AGA_ASPG	AGA	rs9501393	chr6	32007072	GGAG	CGAG	0.0728	0.01069	0.1548	9.77e-12	35428	TRUE	reported	textfile
10435_2_AGA_ASPG	AGA	rs17205128	chr6	32634440	G	C	0.0548	0.008687	0.29319	2.82e-10	35427	TRUE	reported	textfile
10435_2_AGA_ASPG	AGA	rs4735839	chr8	1112631	T	C	0.0509	0.009261	0.25086	3.879e-08	35259	TRUE	reported	textfile
10438_19_CSF2RA_CSF2R	CSF2RA	rs660240	chr1	109275216	C	T	0.1038	0.010408	0.205	1.993e-23	35333	TRUE	reported	textfile
10438_19_CSF2RA_CSF2R	CSF2RA	rs3184504	chr12	111446804	C	T	-0.0543	0.008647	0.37862	3.4e-10	35359	TRUE	reported	textfile
10438_19_CSF2RA_CSF2R	CSF2RA	rs55714927	chr17	7176997	T	C	0.0611	0.010298	0.21166	2.971e-09	35358	TRUE	reported	textfile
10438_19_CSF2RA_CSF2R	CSF2RA	rs9469051	chr6	31773713	C	G	0.084	0.012131	0.13645	4.372e-12	35427	TRUE	reported	textfile
10438_19_CSF2RA_CSF2R	CSF2RA	rs9469077	chr6	32054075	G	A	0.0838	0.014798	0.08952	1.487e-08	35429	TRUE	reported	textfile
10440_26_CLMP_ACAM	CLMP	rs7131073	chr11	123145655	G	A	0.0731	0.008629	0.35239	2.427e-17	35359	TRUE	reported	textfile
10440_26_CLMP_ACAM	CLMP	rs7946718	chr11	123197533	G	A	0.2113	0.008322	0.4079	3.116e-142	35355	TRUE	reported	textfile
10440_26_CLMP_ACAM	CLMP	rs56134443	chr11	123281603	T	A	0.0552	0.008362	0.42441	4.066e-11	35350	TRUE	reported	textfile
10440_26_CLMP_ACAM	CLMP	rs10922094	chr1	196692375	CATTA	GATTA	-0.0642	0.008377	0.40155	1.807e-14	35327	TRUE	reported	textfile
10440_26_CLMP_ACAM	CLMP	rs77924615	chr16	20381010	A	G	-0.066	0.010382	0.19701	2.055e-10	35343	TRUE	reported	textfile
10440_26_CLMP_ACAM	CLMP	rs7206790	chr16	53763996	G	C	0.0445	0.008158	0.48577	4.908e-08	35354	TRUE	reported	textfile
10440_26_CLMP_ACAM	CLMP	rs147390813	chr6	32007800	C	T	0.048	0.008295	0.39378	7.179e-09	35426	TRUE	reported	textfile
10440_26_CLMP_ACAM	CLMP	rs66962766	chr6	32588081	T	TTTT	0.0492	0.00866	0.34725	1.339e-08	35427	TRUE	reported	textfile
10440_26_CLMP_ACAM	CLMP	rs9276171	chr6	32731141	G	A	0.067	0.009882	0.22486	1.204e-11	35426	TRUE	reported	textfile
10442_1_TMEM190_TM190	TMEM190	rs12985351	chr19	54487554	A	G	0.0624	0.010824	0.29678	8.162e-09	35357	TRUE	reported	textfile
10442_1_TMEM190_TM190	TMEM190	rs62123425	chr19	54888925	A	G	0.0986	0.012401	0.19195	1.846e-15	35359	TRUE	reported	textfile
10442_1_TMEM190_TM190	TMEM190	rs12982674	chr19	55101202	T	C	0.2089	0.016091	0.10076	1.54e-38	35366	TRUE	reported	textfile
10442_1_TMEM190_TM190	TMEM190	rs8111781	chr19	55188808	G	A	-0.1052	0.010415	0.33189	5.468e-24	35366	TRUE	reported	textfile
10442_1_TMEM190_TM190	TMEM190	rs79012440	chr19	55337948	A	G	-0.3602	0.010504	0.29879	1e-200	35371	TRUE	reported	textfile
10442_1_TMEM190_TM190	TMEM190	rs45583840	chr19	55390825	A	G	-0.5785	0.019067	0.0699	1e-200	35370	TRUE	reported	textfile
10442_1_TMEM190_TM190	TMEM190	rs75602785	chr19	55458294	T	C	-0.4717	0.02117	0.05618	5.594e-110	35369	TRUE	reported	textfile
10442_1_TMEM190_TM190	TMEM190	rs7250117	chr19	55554797	A	G	-0.2204	0.01	0.38539	1.213e-107	35364	TRUE	reported	textfile
10442_1_TMEM190_TM190	TMEM190	rs73615245	chr19	55712189	A	G	0.2483	0.020135	0.0638	6.112e-35	35369	TRUE	reported	textfile
10442_1_TMEM190_TM190	TMEM190	rs150450992	chr19	56316171	A	G	-0.1779	0.029593	0.0285	1.837e-09	35239	TRUE	reported	textfile
10442_1_TMEM190_TM190	TMEM190	rs77542162	chr17	69085137	G	A	0.18	0.026241	0.025	6.91e-12	35359	TRUE	reported	textfile
10445_20_APOM_ApoM	APOM	rs12660700	chr6	31475961	A	G	-0.1947	0.035513	0.01429	4.192e-08	35429	TRUE	reported	textfile
10445_20_APOM_ApoM	APOM	rs805295	chr6	31707520	T	C	-0.4845	0.02098	0.03958	5.356e-118	35427	TRUE	reported	textfile
10445_20_APOM_ApoM	APOM	rs41285751	chr6	31932038	T	G	0.1434	0.014948	0.08277	8.511e-22	35429	TRUE	reported	textfile
10445_20_APOM_ApoM	APOM	rs9272165	chr6	32633393	C	G	0.0689	0.008249	0.38253	6.668e-17	35427	TRUE	reported	textfile
10445_20_APOM_ApoM	APOM	rs10922094	chr1	196692375	CATTA	GATTA	-0.1446	0.008355	0.40155	4.125e-67	35327	TRUE	reported	textfile
10445_20_APOM_ApoM	APOM	rs3782735	chr12	6775910	A	G	-0.0483	0.00846	0.38274	1.135e-08	35376	TRUE	reported	textfile
10445_20_APOM_ApoM	APOM	rs72786786	chr16	56951602	A	G	0.0762	0.008864	0.31073	8.243e-18	35357	TRUE	reported	textfile
10445_20_APOM_ApoM	APOM	rs372434515	chr17	47546045	TGTGTGTGTGTGTGTGTGTGTGTGTGTGTGTGTGAG	TGTGTGTGTGTGTGTGTGTGTGTGTGTGTGAG	0.054	0.008241	0.48643	5.646e-11	35351	TRUE	reported	textfile
10445_20_APOM_ApoM	APOM	rs780093	chr2	27519736	C	T	-0.0578	0.008647	0.34157	2.313e-11	35361	TRUE	reported	textfile
10445_20_APOM_ApoM	APOM	rs1800961	chr20	44413724	T	C	-0.2149	0.019723	0.04601	1.209e-27	35359	TRUE	reported	textfile
10445_20_APOM_ApoM	APOM	rs1707652	chr3	165761011	T	C	0.0566	0.008837	0.3102	1.502e-10	35327	TRUE	reported	textfile
10445_20_APOM_ApoM	APOM	rs139072234	chr6	24713913	C	G	-0.2218	0.032655	0.01675	1.104e-11	35368	TRUE	reported	textfile
10445_20_APOM_ApoM	APOM	rs1362076	chr6	29473392	T	G	-0.4253	0.04025	0.01046	4.265e-26	35436	TRUE	reported	textfile
10445_20_APOM_ApoM	APOM	rs364950	chr6	33008119	G	A	-0.1873	0.025807	0.02682	3.933e-13	35425	TRUE	reported	textfile
10445_20_APOM_ApoM	APOM	rs369560730	chr6	33389536	T	C	-0.2155	0.035654	0.01508	1.501e-09	35409	TRUE	reported	textfile
10447_18_PABPC3_PABP3	PABPC3	rs10761739	chr10	63302248	C	G	0.0487	0.008145	0.43566	2.246e-09	35339	TRUE	reported	textfile
10447_18_PABPC3_PABP3	PABPC3	rs4980320	chr11	198986	C	T	0.0578	0.008105	0.46986	9.966e-13	35340	TRUE	reported	textfile
10447_18_PABPC3_PABP3	PABPC3	rs1354034	chr3	56815721	C	T	0.1006	0.008305	0.38119	8.989e-34	35344	TRUE	reported	textfile
10449_31_SHISA2_TMM46	SHISA2	rs72748420	chr1	196141224	T	C	0.0881	0.015347	0.07417	9.438e-09	35325	TRUE	reported	textfile
10449_31_SHISA2_TMM46	SHISA2	rs1329424	chr1	196677046	G	T	-0.2584	0.008174	0.39735	1e-200	35326	TRUE	reported	textfile
10449_31_SHISA2_TMM46	SHISA2	rs3900909	chr1	197788716	T	C	0.1539	0.022375	0.03376	6.061e-12	35325	TRUE	reported	textfile
10449_31_SHISA2_TMM46	SHISA2	rs1047286	chr19	6713251	A	G	-0.0666	0.009407	0.24066	1.445e-12	35360	TRUE	reported	textfile
10449_31_SHISA2_TMM46	SHISA2	rs2686395	chr3	165767231	C	T	-0.1198	0.008675	0.3101	2.24e-43	35327	TRUE	reported	textfile
10449_31_SHISA2_TMM46	SHISA2	rs1265941	chr6	31904575	C	A	0.1591	0.015475	0.07271	8.549e-25	35429	TRUE	reported	textfile
10449_31_SHISA2_TMM46	SHISA2	rs550671	chr6	31976816	T	C	0.1843	0.011543	0.14045	2.171e-57	35428	TRUE	reported	textfile
10449_31_SHISA2_TMM46	SHISA2	rs112164276	chr6	32481499	G	A	0.0883	0.015487	0.07336	1.187e-08	35427	TRUE	reported	textfile
10449_31_SHISA2_TMM46	SHISA2	rs41548618	chr6	32521968	G	C	0.0543	0.00866	0.35223	3.607e-10	35426	TRUE	reported	textfile
10451_11_NUCB1_NUCB1	NUCB1	rs12462111	chr19	48668049	T	C	-0.0458	0.008185	0.48639	2.2e-08	35364	TRUE	reported	textfile
10451_11_NUCB1_NUCB1	NUCB1	rs3826817	chr19	48898187	T	C	-0.145	0.009147	0.26776	1.356e-56	35367	TRUE	reported	textfile
10451_11_NUCB1_NUCB1	NUCB1	rs646776	chr1	109275908	T	C	0.0837	0.010075	0.20804	9.741e-17	35332	TRUE	reported	textfile
10451_11_NUCB1_NUCB1	NUCB1	rs56199187	chr1	161551141	T	C	0.0763	0.012016	0.13349	2.153e-10	35339	TRUE	reported	textfile
10451_11_NUCB1_NUCB1	NUCB1	rs860532	chr12	103664436	A	C	0.0542	0.009549	0.24032	1.377e-08	35357	TRUE	reported	textfile
10451_11_NUCB1_NUCB1	NUCB1	rs201862321	chr12	103822194	AAAA	AA	0.255	0.029469	0.01998	5.007e-18	35350	TRUE	reported	textfile
10451_11_NUCB1_NUCB1	NUCB1	rs10169065	chr2	27555693	G	A	0.0603	0.009829	0.21645	8.506e-10	35361	TRUE	reported	textfile
10451_11_NUCB1_NUCB1	NUCB1	rs9270094	chr6	32586668	AG	GG	0.0576	0.009052	0.37616	1.979e-10	35416	TRUE	reported	textfile
10453_7_CEACAM20_CEA20	CEACAM20	rs28853072	chr1	196697958	T	A	-0.1323	0.007945	0.39738	2.966e-62	35327	TRUE	reported	textfile
10453_7_CEACAM20_CEA20	CEACAM20	rs1355538	chr3	165787389	G	A	-0.0541	0.00795	0.39847	1.009e-11	35326	TRUE	reported	textfile
10453_7_CEACAM20_CEA20	CEACAM20	rs550671	chr6	31976816	T	C	0.0984	0.011179	0.14045	1.344e-18	35428	TRUE	reported	textfile
10453_7_CEACAM20_CEA20	CEACAM20	rs28645249	chr6	32557458	C	T	0.0473	0.008539	0.26162	3.032e-08	35426	TRUE	reported	textfile
10455_196_IL31_IL_31	IL31	rs2289567	chr17	27604611	T	G	-0.0734	0.009798	0.19919	6.8e-14	35347	TRUE	reported	textfile
10455_196_IL31_IL_31	IL31	rs241771	chr17	28265920	C	T	-0.2443	0.007824	0.45473	1e-200	35347	TRUE	reported	textfile
10455_196_IL31_IL_31	IL31	rs77263366	chr17	28669043	C	T	0.1979	0.027447	0.02065	5.583e-13	35347	TRUE	reported	textfile
10455_196_IL31_IL_31	IL31	rs78814626	chr17	29215194	A	G	0.145	0.02175	0.03463	2.618e-11	35349	TRUE	reported	textfile
10455_196_IL31_IL_31	IL31	rs223032	chr17	33072123	T	C	-0.044	0.007839	0.49932	1.989e-08	35360	TRUE	reported	textfile
10464_6_ANTXR1_ANTR1	ANTXR1	rs7424376	chr2	69298791	G	A	0.0474	0.008552	0.40051	2.98e-08	35350	TRUE	reported	textfile
10464_6_ANTXR1_ANTR1	ANTXR1	rs10922098	chr1	196695521	T	C	-0.0547	0.008562	0.40011	1.67e-10	35326	TRUE	reported	textfile
10464_6_ANTXR1_ANTR1	ANTXR1	rs13329672	chr15	58407738	T	C	0.0633	0.009478	0.26556	2.409e-11	35352	TRUE	reported	textfile
10464_6_ANTXR1_ANTR1	ANTXR1	rs3764261	chr16	56959412	A	C	0.1395	0.008936	0.32148	6.2e-55	35357	TRUE	reported	textfile
10464_6_ANTXR1_ANTR1	ANTXR1	rs2686395	chr3	165767231	C	T	-0.098	0.009037	0.3101	2.125e-27	35327	TRUE	reported	textfile
10464_6_ANTXR1_ANTR1	ANTXR1	rs13234157	chr7	73557398	A	C	0.0796	0.012926	0.119	7.35e-10	35342	TRUE	reported	textfile
10464_6_ANTXR1_ANTR1	ANTXR1	rs17410962	chr8	19990569	A	G	0.0927	0.014092	0.09642	4.762e-11	35356	TRUE	reported	textfile
10499_1_TMEM106A_T106A	TMEM106A	rs79391435	chr17	43321215	C	T	0.0587	0.008722	0.30087	1.691e-11	35362	TRUE	reported	textfile
10499_1_TMEM106A_T106A	TMEM106A	rs10922098	chr1	196695521	T	C	-0.0485	0.008135	0.40011	2.489e-09	35326	TRUE	reported	textfile
10499_1_TMEM106A_T106A	TMEM106A	rs10822155	chr10	63311455	A	C	0.0635	0.008018	0.43479	2.372e-15	35339	TRUE	reported	textfile
10499_1_TMEM106A_T106A	TMEM106A	rs7157038	chr14	92735683	C	T	0.061	0.008756	0.29162	3.242e-12	35349	TRUE	reported	textfile
10499_1_TMEM106A_T106A	TMEM106A	rs72701845	chr14	92750678	A	G	-0.2481	0.025728	0.02439	5.259e-22	35351	TRUE	reported	textfile
10499_1_TMEM106A_T106A	TMEM106A	rs2071040	chr3	52830844	G	A	-0.1001	0.00952	0.22348	7.392e-26	35335	TRUE	reported	textfile
10499_1_TMEM106A_T106A	TMEM106A	rs62258069	chr3	58329536	T	A	-0.0518	0.008385	0.3398	6.512e-10	35345	TRUE	reported	textfile
10499_1_TMEM106A_T106A	TMEM106A	rs1293303	chr8	11862718	C	G	-0.0556	0.008059	0.45245	5.233e-12	35364	TRUE	reported	textfile
10506_53_PGRMC2_PGRC2	PGRMC2	rs10922098	chr1	196695521	T	C	-0.0453	0.008026	0.40011	1.658e-08	35326	TRUE	reported	textfile
10506_53_PGRMC2_PGRC2	PGRMC2	rs7311982	chr12	9162261	C	T	0.0922	0.008582	0.30107	6.357e-27	35375	TRUE	reported	textfile
10506_53_PGRMC2_PGRC2	PGRMC2	rs11050145	chr12	9303031	A	G	0.0527	0.007989	0.45387	4.215e-11	35373	TRUE	reported	textfile
10506_53_PGRMC2_PGRC2	PGRMC2	rs1355538	chr3	165787389	G	A	-0.052	0.008013	0.39847	8.603e-11	35326	TRUE	reported	textfile
10507_166_ACRV1_sperm_protein_10	ACRV1	rs10922098	chr1	196695521	T	C	-0.0898	0.008057	0.40011	7.565e-29	35326	TRUE	reported	textfile
10507_166_ACRV1_sperm_protein_10	ACRV1	rs13379369	chr14	105863077	G	A	-0.1442	0.011189	0.15348	5.255e-38	34955	TRUE	reported	textfile
10507_166_ACRV1_sperm_protein_10	ACRV1	rs11846842	chr14	105875609	T	A	-0.0564	0.008504	0.34754	3.312e-11	34955	TRUE	reported	textfile
10507_166_ACRV1_sperm_protein_10	ACRV1	rs139354903	chr14	106031638	A	G	0.1447	0.025455	0.02652	1.311e-08	34955	TRUE	reported	textfile
10507_166_ACRV1_sperm_protein_10	ACRV1	rs1355538	chr3	165787389	G	A	-0.0506	0.008054	0.39847	3.325e-10	35326	TRUE	reported	textfile
10507_166_ACRV1_sperm_protein_10	ACRV1	rs451652	chr6	32041507	A	G	0.0667	0.011894	0.13221	2.047e-08	35425	TRUE	reported	textfile
10507_166_ACRV1_sperm_protein_10	ACRV1	rs4713498	chr6	32043539	T	G	0.1024	0.016253	0.06413	2.971e-10	35429	TRUE	reported	textfile
10511_10_COL6A3_Collagen_alpha_3_VI_	COL6A3	rs139126374	chr2	237000173	A	G	-0.1696	0.026132	0.02237	8.58e-11	35367	TRUE	reported	textfile
10511_10_COL6A3_Collagen_alpha_3_VI_	COL6A3	rs2646260	chr2	237369152	G	A	-0.1301	0.008372	0.31548	1.872e-54	35343	TRUE	reported	textfile
10511_10_COL6A3_Collagen_alpha_3_VI_	COL6A3	rs10922098	chr1	196695521	T	C	-0.0715	0.007922	0.40011	1.797e-19	35326	TRUE	reported	textfile
10512_13_CSF2RB_IL3RB	CSF2RB	rs78469	chr22	36263142	T	G	0.0501	0.008624	0.43385	6.259e-09	35356	TRUE	reported	textfile
10512_13_CSF2RB_IL3RB	CSF2RB	rs77818863	chr22	36916259	G	A	0.2203	0.024858	0.03052	7.834e-19	35355	TRUE	reported	textfile
10512_13_CSF2RB_IL3RB	CSF2RB	rs2284031	chr22	36925038	C	T	-0.3277	0.007129	0.40547	1e-200	35356	TRUE	reported	textfile
10512_13_CSF2RB_IL3RB	CSF2RB	rs2858236	chr22	36971924	C	A	-0.0958	0.008724	0.38867	4.705e-28	35360	TRUE	reported	textfile
10512_13_CSF2RB_IL3RB	CSF2RB	rs3218340	chr22	37124855	G	C	-0.0646	0.008605	0.45219	6.032e-14	35359	TRUE	reported	textfile
10512_13_CSF2RB_IL3RB	CSF2RB	rs145143750	chr22	37508521	A	C	-0.1731	0.031375	0.018	3.446e-08	35356	TRUE	reported	textfile
10512_13_CSF2RB_IL3RB	CSF2RB	rs10922098	chr1	196695521	T	C	-0.0613	0.008461	0.40011	4.334e-13	35326	TRUE	reported	textfile
10512_13_CSF2RB_IL3RB	CSF2RB	rs113908050	chr22	38291687	C	T	0.1512	0.023045	0.03576	5.342e-11	35348	TRUE	reported	textfile
10513_13_KCNIP3_CSEN	KCNIP3	rs7546015	chr1	196694942	CATTCTGTAGGTTGCCT	CATTCTGTAGATTGCCT	-0.0729	0.007889	0.39734	2.437e-20	35326	TRUE	reported	textfile
10513_13_KCNIP3_CSEN	KCNIP3	rs11628176	chr14	106627121	A	T	0.055	0.009312	0.31155	3.501e-09	34956	TRUE	reported	textfile
10513_13_KCNIP3_CSEN	KCNIP3	rs429608	chr6	31962685	A	G	0.0697	0.010716	0.15393	7.813e-11	35429	TRUE	reported	textfile
10513_13_KCNIP3_CSEN	KCNIP3	rs28455809	chr6	32557482	C	T	0.0667	0.008419	0.26647	2.334e-15	35427	TRUE	reported	textfile
10514_5_PTGDS_PGD2_synthase	PTGDS	rs7040970	chr9	136964561	C	T	0.141	0.008163	0.4943	7.433e-67	35250	TRUE	reported	textfile
10514_5_PTGDS_PGD2_synthase	PTGDS	rs72704449	chr1	179504138	C	T	0.1066	0.019492	0.04582	4.526e-08	35346	TRUE	reported	textfile
10514_5_PTGDS_PGD2_synthase	PTGDS	rs10892301	chr11	118864767	A	G	-0.0504	0.008263	0.43417	1.065e-09	35369	TRUE	reported	textfile
10514_5_PTGDS_PGD2_synthase	PTGDS	rs77924615	chr16	20381010	A	G	-0.0805	0.01035	0.19701	7.382e-15	35343	TRUE	reported	textfile
10514_5_PTGDS_PGD2_synthase	PTGDS	rs28611065	chr17	2230277	C	T	0.0649	0.011119	0.16415	5.325e-09	35353	TRUE	reported	textfile
10521_10_MXRA8_MXRA8	MXRA8	rs181929025	chr1	1355705	T	C	-0.3449	0.035471	0.01519	2.394e-22	35295	TRUE	reported	textfile
10521_10_MXRA8_MXRA8	MXRA8	rs2313135	chr1	1379087	TTTTGTTGTTG	TTTTTTTGTTG	-0.1317	0.020124	0.04868	5.977e-11	35240	TRUE	reported	textfile
10521_10_MXRA8_MXRA8	MXRA8	rs78705678	chr10	17794281	G	A	0.0764	0.008843	0.36741	5.625e-18	35341	TRUE	reported	textfile
10521_10_MXRA8_MXRA8	MXRA8	rs2477642	chr10	17821038	C	T	0.0783	0.008584	0.43852	7.387e-20	35339	TRUE	reported	textfile
10521_10_MXRA8_MXRA8	MXRA8	rs174536	chr11	61784455	C	A	-0.0486	0.008676	0.39086	2.12e-08	35355	TRUE	reported	textfile
10521_10_MXRA8_MXRA8	MXRA8	rs5104	chr11	116821618	T	C	-0.1004	0.012184	0.14054	1.714e-16	35365	TRUE	reported	textfile
10521_10_MXRA8_MXRA8	MXRA8	rs13329672	chr15	58407738	T	C	0.0868	0.0096	0.26556	1.545e-19	35352	TRUE	reported	textfile
10521_10_MXRA8_MXRA8	MXRA8	rs1800588	chr15	58431476	T	C	0.0966	0.010761	0.19095	2.779e-19	35353	TRUE	reported	textfile
10521_10_MXRA8_MXRA8	MXRA8	rs3764261	chr16	56959412	A	C	0.0908	0.00907	0.32148	1.367e-23	35357	TRUE	reported	textfile
10521_10_MXRA8_MXRA8	MXRA8	rs1065853	chr19	44909969	GGGGGGGTGGT	GGGGGGGGGGT	0.1358	0.017922	0.05944	3.534e-14	35354	TRUE	reported	textfile
10521_10_MXRA8_MXRA8	MXRA8	rs1260326	chr2	27508073	C	T	0.0577	0.008998	0.34132	1.431e-10	35361	TRUE	reported	textfile
10521_10_MXRA8_MXRA8	MXRA8	rs2542941	chr2	171553211	T	C	-0.0679	0.009214	0.30705	1.716e-13	35349	TRUE	reported	textfile
10521_10_MXRA8_MXRA8	MXRA8	rs6805055	chr3	99711516	A	T	-0.0603	0.011013	0.18109	4.362e-08	35320	TRUE	reported	textfile
10521_10_MXRA8_MXRA8	MXRA8	rs199980439	chr7	73592752	CGTCTCAA	CGTCTCA	0.0722	0.013048	0.11977	3.144e-08	35342	TRUE	reported	textfile
10521_10_MXRA8_MXRA8	MXRA8	rs12353096	chr9	92268862	C	T	-0.0526	0.008601	0.41825	9.622e-10	35347	TRUE	reported	textfile
10527_22_DHX9_DHX9	DHX9	rs10922098	chr1	196695521	T	C	-0.1735	0.008125	0.40011	3.666e-101	35326	TRUE	reported	textfile
10527_22_DHX9_DHX9	DHX9	rs11569415	chr19	6716268	A	G	-0.0586	0.009267	0.24276	2.559e-10	35360	TRUE	reported	textfile
10527_22_DHX9_DHX9	DHX9	rs1707652	chr3	165761011	T	C	0.1031	0.008603	0.3102	4.322e-33	35327	TRUE	reported	textfile
10527_22_DHX9_DHX9	DHX9	rs550671	chr6	31976816	T	C	0.1483	0.011456	0.14045	2.51e-38	35428	TRUE	reported	textfile
10527_22_DHX9_DHX9	DHX9	rs9469195	chr6	32617235	G	C	0.0665	0.008212	0.37544	5.605e-16	35427	TRUE	reported	textfile
10527_22_DHX9_DHX9	DHX9	rs9272526	chr6	32638792	A	G	0.0637	0.010533	0.14653	1.468e-09	35426	TRUE	reported	textfile
10530_8_PSMB6_PSB6	PSMB6	rs10922098	chr1	196695521	T	C	-0.105	0.00806	0.40011	8.558e-39	35326	TRUE	reported	textfile
10530_8_PSMB6_PSB6	PSMB6	rs5754116	chr22	32497933	T	C	-0.0541	0.008587	0.30857	2.967e-10	35359	TRUE	reported	textfile
10530_8_PSMB6_PSB6	PSMB6	rs1355538	chr3	165787389	G	A	-0.0449	0.008068	0.39847	2.622e-08	35326	TRUE	reported	textfile
10530_8_PSMB6_PSB6	PSMB6	rs9501600	chr6	32009122	T	C	0.0776	0.011459	0.15016	1.271e-11	35428	TRUE	reported	textfile
10535_25_COX6A2_CX6A2	COX6A2	rs10922098	chr1	196695521	T	C	-0.0885	0.007979	0.40011	1.372e-28	35326	TRUE	reported	textfile
10535_25_COX6A2_CX6A2	COX6A2	rs3794468	chr14	105909014	T	C	0.0598	0.009692	0.20698	6.833e-10	34955	TRUE	reported	textfile
10535_25_COX6A2_CX6A2	COX6A2	rs11845744	chr14	105921449	A	C	-0.102	0.012889	0.11007	2.504e-15	34955	TRUE	reported	textfile
10535_25_COX6A2_CX6A2	COX6A2	rs62402680	chr6	32007336	C	G	0.0631	0.010301	0.16141	9.034e-10	35428	TRUE	reported	textfile
10535_25_COX6A2_CX6A2	COX6A2	rs77311729	chr6	32505240	C	T	0.0595	0.007514	0.37947	2.397e-15	35412	TRUE	reported	textfile
10535_25_COX6A2_CX6A2	COX6A2	rs9271732	chr6	32625850	A	G	0.0883	0.008143	0.35454	2.136e-27	35427	TRUE	reported	textfile
10539_30_CD99L2_C99L2	CD99L2	rs10922098	chr1	196695521	T	C	-0.1412	0.008081	0.40011	2.296e-68	35326	TRUE	reported	textfile
10539_30_CD99L2_C99L2	CD99L2	rs704	chr17	28367840	A	G	0.0642	0.007937	0.49189	6.019e-16	35348	TRUE	reported	textfile
10539_30_CD99L2_C99L2	CD99L2	rs1355538	chr3	165787389	G	A	-0.0605	0.008091	0.39847	7.572e-14	35326	TRUE	reported	textfile
10539_30_CD99L2_C99L2	CD99L2	rs28573154	chr6	32008772	A	G	0.1129	0.011053	0.145	1.71e-24	35428	TRUE	reported	textfile
10539_30_CD99L2_C99L2	CD99L2	rs7774739	chr6	32041524	G	A	0.0903	0.011062	0.17585	3.272e-16	35425	TRUE	reported	textfile
10539_30_CD99L2_C99L2	CD99L2	rs9271766	chr6	32626382	GGCATCTACAG	GGCATCTACAA	0.0578	0.010428	0.17434	2.973e-08	35425	TRUE	reported	textfile
10546_2_TSPEAR_TSEAR	TSPEAR	rs1451915	chr1	196058002	A	C	0.0661	0.011467	0.13641	8.205e-09	35323	TRUE	reported	textfile
10546_2_TSPEAR_TSEAR	TSPEAR	rs10922098	chr1	196695521	T	C	-0.1931	0.008034	0.40011	1.202e-127	35326	TRUE	reported	textfile
10546_2_TSPEAR_TSEAR	TSPEAR	rs2686395	chr3	165767231	C	T	-0.0876	0.008523	0.3101	8.849e-25	35327	TRUE	reported	textfile
10546_2_TSPEAR_TSEAR	TSPEAR	rs389512	chr6	31979817	C	G	0.1335	0.011318	0.14145	4.111e-32	35428	TRUE	reported	textfile
10546_2_TSPEAR_TSEAR	TSPEAR	rs28645249	chr6	32557458	C	T	0.0742	0.008678	0.26162	1.224e-17	35426	TRUE	reported	textfile
10550_37_BMPR1B_BMP_RIB	BMPR1B	rs10922098	chr1	196695521	T	C	-0.1715	0.008179	0.40011	1.257e-97	35326	TRUE	reported	textfile
10550_37_BMPR1B_BMP_RIB	BMPR1B	rs1707652	chr3	165761011	T	C	0.085	0.00867	0.3102	1.083e-22	35327	TRUE	reported	textfile
10550_37_BMPR1B_BMP_RIB	BMPR1B	rs555007	chr6	31882555	C	T	0.1058	0.01497	0.07832	1.579e-12	35429	TRUE	reported	textfile
10550_37_BMPR1B_BMP_RIB	BMPR1B	rs550671	chr6	31976816	T	C	0.1333	0.011538	0.14045	7.131e-31	35428	TRUE	reported	textfile
10551_7_LAT_LAT	LAT	rs761972	chr14	105733519	G	C	0.0876	0.014483	0.0781	1.461e-09	35087	TRUE	reported	textfile
10551_7_LAT_LAT	LAT	rs2093214	chr14	105877986	G	A	0.0449	0.007932	0.48262	1.511e-08	34953	TRUE	reported	textfile
10551_7_LAT_LAT	LAT	rs113556713	chr14	105924710	G	T	0.1987	0.012788	0.10861	1.926e-54	34955	TRUE	reported	textfile
10551_7_LAT_LAT	LAT	rs12586321	chr14	105952978	G	A	0.0632	0.007934	0.49135	1.638e-15	34955	TRUE	reported	textfile
10551_7_LAT_LAT	LAT	rs79327907	chr6	32487800	T	A	0.0478	0.008355	0.41743	1.057e-08	35415	TRUE	reported	textfile
10551_7_LAT_LAT	LAT	rs9273429	chr6	32659679	A	G	0.0677	0.007804	0.4381	4.123e-18	35427	TRUE	reported	textfile
10552_88_KLRC4_NKG2F	KLRC4	rs572515	chr1	196677131	G	A	-0.064	0.008226	0.3973	7.254e-15	35326	TRUE	reported	textfile
10552_88_KLRC4_NKG2F	KLRC4	rs1707652	chr3	165761011	T	C	0.0618	0.008678	0.3102	1.067e-12	35327	TRUE	reported	textfile
10552_88_KLRC4_NKG2F	KLRC4	rs6993770	chr8	105569300	T	A	-0.0798	0.009665	0.22448	1.504e-16	35353	TRUE	reported	textfile
10557_6_TEX29_TEX29	TEX29	rs41452950	chr1	56954954	G	A	0.2613	0.018314	0.05176	3.457e-46	35358	TRUE	reported	textfile
10557_6_TEX29_TEX29	TEX29	rs617283	chr1	56956102	T	A	0.2612	0.01831	0.05175	3.611e-46	35357	TRUE	reported	textfile
10557_6_TEX29_TEX29	TEX29	rs12529130	chr6	31788532	A	C	0.0696	0.01248	0.11295	2.451e-08	35427	TRUE	reported	textfile
10557_6_TEX29_TEX29	TEX29	rs6458	chr6	32039847	G	A	0.0939	0.01205	0.12614	6.573e-15	35428	TRUE	reported	textfile
10557_6_TEX29_TEX29	TEX29	rs9801685	chr7	93168318	A	G	0.0772	0.014072	0.09063	4.111e-08	35347	TRUE	reported	textfile
10557_6_TEX29_TEX29	TEX29	rs76342676	chr7	94660581	T	C	0.2071	0.028635	0.02104	4.749e-13	35340	TRUE	reported	textfile
10557_6_TEX29_TEX29	TEX29	rs854547	chr7	95294544	A	G	-0.261	0.008132	0.40137	1e-200	35337	TRUE	reported	textfile
10557_6_TEX29_TEX29	TEX29	rs374185817	chr7	95313618	ATGTGTGTGTGTGTG	ATGTGTGTGTG	-0.1593	0.012832	0.11327	2.197e-35	35337	TRUE	reported	textfile
10557_6_TEX29_TEX29	TEX29	rs2922965	chr7	96822559	G	T	-0.1423	0.021736	0.03498	5.883e-11	35337	TRUE	reported	textfile
10557_6_TEX29_TEX29	TEX29	rs57971788	chr7	98327356	GTAAATAAATAAATAAA	GTAAATAAA	0.1538	0.026747	0.02179	8.915e-09	35356	TRUE	reported	textfile
10557_6_TEX29_TEX29	TEX29	rs72760268	chr9	121196169	T	C	0.249	0.041206	0.01017	1.515e-09	35361	TRUE	reported	textfile
10558_26_PCDH9_PCDH9	PCDH9	rs192652452	chr13	66130832	G	A	0.3516	0.035408	0.01404	3.087e-23	35337	TRUE	reported	textfile
10558_26_PCDH9_PCDH9	PCDH9	rs4396423	chr13	66715735	T	C	0.0977	0.008847	0.35099	2.371e-28	35341	TRUE	reported	textfile
10558_26_PCDH9_PCDH9	PCDH9	rs9571710	chr13	67065009	T	G	0.196	0.009574	0.26606	3.893e-93	35344	TRUE	reported	textfile
10558_26_PCDH9_PCDH9	PCDH9	rs5804316	chr13	67220270	AT	A	-0.2933	0.013358	0.1144	7.505e-107	35347	TRUE	reported	textfile
10558_26_PCDH9_PCDH9	PCDH9	rs7087507	chr10	61985930	G	A	0.0613	0.009207	0.28935	2.777e-11	35339	TRUE	reported	textfile
10558_26_PCDH9_PCDH9	PCDH9	rs7310615	chr12	111427245	G	C	-0.0537	0.008683	0.37607	6.222e-10	35358	TRUE	reported	textfile
10558_26_PCDH9_PCDH9	PCDH9	rs9738226	chr12	120985856	G	A	0.0765	0.008783	0.35359	3.048e-18	35353	TRUE	reported	textfile
10558_26_PCDH9_PCDH9	PCDH9	rs7327146	chr13	62379845	AGAACT	AAAACT	0.084	0.012825	0.12633	5.766e-11	35336	TRUE	reported	textfile
10558_26_PCDH9_PCDH9	PCDH9	rs147278277	chr13	68631674	T	A	0.1451	0.024699	0.02988	4.238e-09	35346	TRUE	reported	textfile
10558_26_PCDH9_PCDH9	PCDH9	rs950941	chr13	70958033	T	A	-0.0562	0.009098	0.32442	6.537e-10	35347	TRUE	reported	textfile
10558_26_PCDH9_PCDH9	PCDH9	rs2786946	chr13	100693788	C	G	0.1266	0.009058	0.33297	2.172e-44	35348	TRUE	reported	textfile
10558_26_PCDH9_PCDH9	PCDH9	rs55823018	chr16	88468834	T	C	0.0559	0.009272	0.29597	1.651e-09	35308	TRUE	reported	textfile
10558_26_PCDH9_PCDH9	PCDH9	rs55714927	chr17	7176997	T	C	0.0778	0.010351	0.21166	5.642e-14	35358	TRUE	reported	textfile
10558_26_PCDH9_PCDH9	PCDH9	rs736289	chr19	33266156	C	T	0.0538	0.008807	0.3465	1.005e-09	35351	TRUE	reported	textfile
10558_26_PCDH9_PCDH9	PCDH9	rs142546236	chr22	38864217	CTATTTCTT	CTATTTCT	0.0861	0.012549	0.12727	6.834e-12	35352	TRUE	reported	textfile
10558_26_PCDH9_PCDH9	PCDH9	rs11720167	chr3	165768357	G	T	0.0587	0.01069	0.19032	3.991e-08	35327	TRUE	reported	textfile
10558_26_PCDH9_PCDH9	PCDH9	rs3887925	chr3	186947857	T	C	0.0585	0.008451	0.49542	4.451e-12	35356	TRUE	reported	textfile
10558_26_PCDH9_PCDH9	PCDH9	rs7660227	chr4	108603549	AG	AT	0.0479	0.008596	0.48651	2.511e-08	35344	TRUE	reported	textfile
10558_26_PCDH9_PCDH9	PCDH9	rs700589	chr5	88812636	A	T	0.0538	0.008973	0.32648	2.026e-09	35332	TRUE	reported	textfile
10558_26_PCDH9_PCDH9	PCDH9	rs77341267	chr5	158968629	C	T	-0.0974	0.017835	0.0583	4.73e-08	35357	TRUE	reported	textfile
10558_26_PCDH9_PCDH9	PCDH9	rs7840212	chr8	129587001	T	C	-0.0674	0.008949	0.32442	5.011e-14	35360	TRUE	reported	textfile
10558_26_PCDH9_PCDH9	PCDH9	rs10984499	chr9	97953107	A	G	-0.0636	0.008754	0.35268	3.725e-13	35333	TRUE	reported	textfile
10560_1_ITM2C_ITM2C	ITM2C	rs10922098	chr1	196695521	T	C	-0.0786	0.007979	0.40011	6.793e-23	35326	TRUE	reported	textfile
10560_1_ITM2C_ITM2C	ITM2C	rs893522	chr3	165842830	C	A	0.0966	0.016868	0.05998	1.023e-08	35327	TRUE	reported	textfile
10560_1_ITM2C_ITM2C	ITM2C	rs28573154	chr6	32008772	A	G	0.0715	0.010892	0.145	5.218e-11	35428	TRUE	reported	textfile
10560_1_ITM2C_ITM2C	ITM2C	rs148919153	chr9	122605589	G	A	0.2283	0.034183	0.01389	2.41e-11	35352	TRUE	reported	textfile
10561_5_PGLYRP3_PGRP_I_alpha	PGLYRP3	rs141738509	chr1	153340595	C	A	-0.1795	0.027834	0.02076	1.126e-10	35351	TRUE	reported	textfile
10561_5_PGLYRP3_PGRP_I_alpha	PGLYRP3	rs10922098	chr1	196695521	T	C	-0.1593	0.008121	0.40011	1.126e-85	35326	TRUE	reported	textfile
10561_5_PGLYRP3_PGRP_I_alpha	PGLYRP3	rs1047286	chr19	6713251	A	G	-0.0535	0.009317	0.24066	9.355e-09	35360	TRUE	reported	textfile
10561_5_PGLYRP3_PGRP_I_alpha	PGLYRP3	rs12478841	chr2	27588855	G	A	0.0562	0.009611	0.21569	4.985e-09	35361	TRUE	reported	textfile
10561_5_PGLYRP3_PGRP_I_alpha	PGLYRP3	rs9864801	chr3	165730789	TAGAGAG	TATAGAG	-0.0747	0.008072	0.41936	2.151e-20	35327	TRUE	reported	textfile
10561_5_PGLYRP3_PGRP_I_alpha	PGLYRP3	rs138073993	chr3	166034304	AATTTTTTCTTTTTTTTTG	AATTTTTTTTTTTTTTTG	0.0662	0.012107	0.12422	4.551e-08	35327	TRUE	reported	textfile
10561_5_PGLYRP3_PGRP_I_alpha	PGLYRP3	rs2075798	chr6	31878964	A	C	0.1073	0.014862	0.0783	5.203e-13	35429	TRUE	reported	textfile
10561_5_PGLYRP3_PGRP_I_alpha	PGLYRP3	rs550671	chr6	31976816	T	C	0.1251	0.011454	0.14045	9.083e-28	35428	TRUE	reported	textfile
10565_19_SLITRK3_SLIK3	SLITRK3	rs80336735	chr3	164927647	C	A	-0.1232	0.013889	0.09881	7.278e-19	35330	TRUE	reported	textfile
10565_19_SLITRK3_SLIK3	SLITRK3	rs62282368	chr3	165192568	AGAAAAGAAAAAGAAAAAA	TGAAAAGAAAAAGAAAAAA	-0.4935	0.009356	0.11041	1e-200	35328	TRUE	reported	textfile
10565_19_SLITRK3_SLIK3	SLITRK3	rs79598313	chr1	26958422	T	C	0.2346	0.034729	0.0134	1.426e-11	35358	TRUE	reported	textfile
10565_19_SLITRK3_SLIK3	SLITRK3	rs7540799	chr1	151825217	T	C	0.0631	0.011187	0.15738	1.694e-08	35349	TRUE	reported	textfile
10565_19_SLITRK3_SLIK3	SLITRK3	rs10761727	chr10	63235733	T	C	-0.0569	0.008181	0.47803	3.523e-12	35339	TRUE	reported	textfile
10565_19_SLITRK3_SLIK3	SLITRK3	rs1519125	chr11	16223042	C	G	0.0459	0.008282	0.40827	2.985e-08	35357	TRUE	reported	textfile
10565_19_SLITRK3_SLIK3	SLITRK3	rs2259820	chr12	120997539	T	C	-0.0645	0.009002	0.2883	7.765e-13	35353	TRUE	reported	textfile
10565_19_SLITRK3_SLIK3	SLITRK3	rs74397112	chr12	132517525	T	C	0.0621	0.011039	0.16588	1.849e-08	34856	TRUE	reported	textfile
10565_19_SLITRK3_SLIK3	SLITRK3	rs57526361	chr16	30635175	A	G	-0.0501	0.00848	0.36365	3.466e-09	35358	TRUE	reported	textfile
10565_19_SLITRK3_SLIK3	SLITRK3	rs56292801	chr16	88468933	A	G	0.0682	0.009478	0.25442	6.234e-13	35308	TRUE	reported	textfile
10565_19_SLITRK3_SLIK3	SLITRK3	rs12601665	chr17	49244902	G	C	0.0685	0.0082	0.47345	6.635e-17	35353	TRUE	reported	textfile
10565_19_SLITRK3_SLIK3	SLITRK3	rs28432811	chr17	49260994	GTGCGTGTGTGTGTGTGTGTGTGTGC	GTGCGTGTGTGTGTGTGTGTGTGTGT	0.086	0.013571	0.10137	2.341e-10	35357	TRUE	reported	textfile
10565_19_SLITRK3_SLIK3	SLITRK3	rs273492	chr19	18127072	A	G	-0.0547	0.009491	0.24761	8.246e-09	35342	TRUE	reported	textfile
10565_19_SLITRK3_SLIK3	SLITRK3	rs41278228	chr20	63963478	A	G	0.0838	0.010276	0.20241	3.493e-16	34853	TRUE	reported	textfile
10565_19_SLITRK3_SLIK3	SLITRK3	rs1154988	chr3	136206349	A	T	-0.0977	0.009922	0.22728	7.049e-23	35349	TRUE	reported	textfile
10565_19_SLITRK3_SLIK3	SLITRK3	rs2036291	chr3	152349004	G	A	0.0456	0.008326	0.44401	4.328e-08	35337	TRUE	reported	textfile
10565_19_SLITRK3_SLIK3	SLITRK3	rs11924462	chr3	163413410	TTTG	CTTG	-0.0636	0.008463	0.38764	5.704e-14	35329	TRUE	reported	textfile
10565_19_SLITRK3_SLIK3	SLITRK3	rs114464925	chr3	166349458	T	G	0.1608	0.022172	0.03638	4.095e-13	35342	TRUE	reported	textfile
10565_19_SLITRK3_SLIK3	SLITRK3	rs147150049	chr3	166665549	G	A	-0.3157	0.036974	0.01226	1.36e-17	35342	TRUE	reported	textfile
10565_19_SLITRK3_SLIK3	SLITRK3	rs75357795	chr3	167761101	G	C	-0.1828	0.02952	0.02031	5.922e-10	35342	TRUE	reported	textfile
10565_19_SLITRK3_SLIK3	SLITRK3	rs2111557	chr3	169607833	T	C	0.0525	0.008297	0.48945	2.491e-10	35345	TRUE	reported	textfile
10565_19_SLITRK3_SLIK3	SLITRK3	rs9462852	chr6	42939589	T	C	-0.1313	0.017678	0.05885	1.109e-13	35355	TRUE	reported	textfile
10565_19_SLITRK3_SLIK3	SLITRK3	rs2749005	chr6	52756635	G	T	-0.058	0.008699	0.33245	2.597e-11	35353	TRUE	reported	textfile
10565_19_SLITRK3_SLIK3	SLITRK3	rs7740107	chr6	130053316	A	T	-0.0546	0.009309	0.26238	4.485e-09	35355	TRUE	reported	textfile
10565_19_SLITRK3_SLIK3	SLITRK3	rs36170987	chr7	259884	T	G	-0.0686	0.008187	0.46293	5.327e-17	35310	TRUE	reported	textfile
10565_19_SLITRK3_SLIK3	SLITRK3	rs186735625	chr7	28180337	T	C	0.1064	0.015477	0.07645	6.209e-12	35362	TRUE	reported	textfile
10565_19_SLITRK3_SLIK3	SLITRK3	rs148190310	chr7	148867046	A	G	0.1273	0.022086	0.03692	8.221e-09	35362	TRUE	reported	textfile
10565_19_SLITRK3_SLIK3	SLITRK3	rs2976842	chr8	8432389	A	T	-0.0443	0.0081	0.44317	4.52e-08	35375	TRUE	reported	textfile
10565_19_SLITRK3_SLIK3	SLITRK3	rs722740	chr8	115949755	T	C	-0.0486	0.008345	0.39677	5.747e-09	35337	TRUE	reported	textfile
10569_28_SCGB1A1_Urinary_protein_1	SCGB1A1	rs187347153	chr1	16388188	C	A	-0.1415	0.025619	0.02573	3.329e-08	35374	TRUE	reported	textfile
10569_28_SCGB1A1_Urinary_protein_1	SCGB1A1	rs57585017	chr1	16646562	A	G	-0.181	0.015637	0.07738	5.503e-31	35370	TRUE	reported	textfile
10569_28_SCGB1A1_Urinary_protein_1	SCGB1A1	rs12217103	chr1	16949400	T	A	-0.2814	0.009091	0.27414	1e-200	35371	TRUE	reported	textfile
10569_28_SCGB1A1_Urinary_protein_1	SCGB1A1	rs35496797	chr1	17010050	C	G	-0.1046	0.011393	0.15338	4.279e-20	35375	TRUE	reported	textfile
10569_28_SCGB1A1_Urinary_protein_1	SCGB1A1	rs61767275	chr1	17066032	G	C	0.185	0.025075	0.02639	1.609e-13	35375	TRUE	reported	textfile
10569_28_SCGB1A1_Urinary_protein_1	SCGB1A1	rs203688	chr1	196703255	A	G	-0.0482	0.008396	0.39961	9.437e-09	35327	TRUE	reported	textfile
10569_28_SCGB1A1_Urinary_protein_1	SCGB1A1	rs1126605	chr12	7089608	T	C	0.2266	0.013924	0.09116	1.498e-59	35378	TRUE	reported	textfile
10569_28_SCGB1A1_Urinary_protein_1	SCGB1A1	rs1355538	chr3	165787389	G	A	-0.0786	0.008312	0.39847	3.208e-21	35326	TRUE	reported	textfile
10569_28_SCGB1A1_Urinary_protein_1	SCGB1A1	rs7614709	chr3	186675997	A	G	0.094	0.009552	0.23639	7.497e-23	35356	TRUE	reported	textfile
10569_28_SCGB1A1_Urinary_protein_1	SCGB1A1	rs143819005	chr7	151220805	C	T	0.067	0.011253	0.15473	2.614e-09	35362	TRUE	reported	textfile
10571_14_MGAT1_MGAT1	MGAT1	rs634501	chr5	180791668	G	A	0.0628	0.008987	0.25799	2.797e-12	35309	TRUE	reported	textfile
10571_14_MGAT1_MGAT1	MGAT1	rs10922098	chr1	196695521	T	C	-0.0667	0.00801	0.40011	8.314e-17	35326	TRUE	reported	textfile
10571_14_MGAT1_MGAT1	MGAT1	rs4448834	chr14	106715151	T	C	-0.0887	0.008021	0.36848	1.982e-28	34957	TRUE	reported	textfile
10571_14_MGAT1_MGAT1	MGAT1	rs28873836	chr19	51811402	C	G	-0.0545	0.00877	0.27564	5.145e-10	35372	TRUE	reported	textfile
10571_14_MGAT1_MGAT1	MGAT1	rs41285751	chr6	31932038	T	G	0.0854	0.014291	0.08277	2.287e-09	35429	TRUE	reported	textfile
10571_14_MGAT1_MGAT1	MGAT1	rs41556615	chr6	32521981	C	T	0.0653	0.007971	0.41925	2.557e-16	35427	TRUE	reported	textfile
10572_65_CST8_CST8	CST8	rs10922094	chr1	196692375	CATTA	GATTA	-0.1613	0.008506	0.40155	3.446e-80	35327	TRUE	reported	textfile
10572_65_CST8_CST8	CST8	rs11535840	chr11	71515717	A	G	0.1529	0.021307	0.03917	7.17e-13	35361	TRUE	reported	textfile
10572_65_CST8_CST8	CST8	rs200957441	chr11	72156868	TT	T	0.1514	0.013302	0.11088	5.14e-30	35361	TRUE	reported	textfile
10572_65_CST8_CST8	CST8	rs117199639	chr11	74348205	TCGCTG	TCGCCG	0.1579	0.027592	0.02324	1.048e-08	35359	TRUE	reported	textfile
10572_65_CST8_CST8	CST8	rs3748338	chr14	20699417	T	A	0.0874	0.011615	0.15453	5.292e-14	35324	TRUE	reported	textfile
10572_65_CST8_CST8	CST8	rs41324748	chr17	35498384	G	A	-0.5803	0.042042	0.01015	2.45e-43	35351	TRUE	reported	textfile
10572_65_CST8_CST8	CST8	rs117517474	chr17	35556493	C	T	-0.2423	0.040959	0.01071	3.304e-09	35358	TRUE	reported	textfile
10572_65_CST8_CST8	CST8	rs4251784	chr17	35844448	A	G	-0.2631	0.02071	0.04233	5.624e-37	35358	TRUE	reported	textfile
10572_65_CST8_CST8	CST8	rs112930619	chr17	35961002	C	A	-0.7924	0.026145	0.02581	1e-200	35354	TRUE	reported	textfile
10572_65_CST8_CST8	CST8	rs146038760	chr17	35976644	CTCTCTCTCTTTTTTTT	CTCTCTCTCTCTTTTTTT	-0.7923	0.026048	0.02613	1e-200	35350	TRUE	reported	textfile
10572_65_CST8_CST8	CST8	rs150951362	chr17	35977228	A	G	-0.7549	0.021873	0.03577	1e-200	35354	TRUE	reported	textfile
10572_65_CST8_CST8	CST8	rs139210698	chr17	38301114	A	C	-0.2302	0.028736	0.02285	1.138e-15	35361	TRUE	reported	textfile
10572_65_CST8_CST8	CST8	rs1707652	chr3	165761011	T	C	0.065	0.009007	0.3102	5.333e-13	35327	TRUE	reported	textfile
10572_65_CST8_CST8	CST8	rs72548024	chr6	31832870	ATATT	ATTT	0.0952	0.011227	0.16365	2.256e-17	35427	TRUE	reported	textfile
10572_65_CST8_CST8	CST8	rs41285751	chr6	31932038	T	G	0.2231	0.01519	0.08277	7.805e-49	35429	TRUE	reported	textfile
10572_65_CST8_CST8	CST8	rs451652	chr6	32041507	A	G	0.1731	0.01258	0.13221	4.411e-43	35425	TRUE	reported	textfile
10572_65_CST8_CST8	CST8	rs67322126	chr6	32539982	G	A	0.0617	0.009703	0.22906	2.035e-10	35427	TRUE	reported	textfile
10574_10_AXL_AXL	AXL	rs143728110	chr17	34559913	T	G	-0.3483	0.035694	0.01399	1.706e-22	35359	TRUE	reported	textfile
10574_10_AXL_AXL	AXL	rs141462616	chr17	35834855	A	C	0.2184	0.038715	0.01152	1.688e-08	35358	TRUE	reported	textfile
10574_10_AXL_AXL	AXL	rs146211397	chr17	36041115	TGATGATGATGATGATGATGATGATGATGATGATGA	TGATGATGATGATGATGATGATGATGATGATGATGATAT	-0.1958	0.017267	0.06091	8.353e-30	35355	TRUE	reported	textfile
10574_10_AXL_AXL	AXL	rs11080372	chr17	36075679	G	A	-0.1001	0.008342	0.43422	3.579e-33	35357	TRUE	reported	textfile
10574_10_AXL_AXL	AXL	rs4796158	chr17	36121125	A	G	-0.0597	0.008779	0.36962	1.043e-11	35354	TRUE	reported	textfile
10574_10_AXL_AXL	AXL	rs4603604	chr17	36146748	T	C	0.2883	0.008728	0.45762	1e-200	35354	TRUE	reported	textfile
10574_10_AXL_AXL	AXL	rs9330240	chr17	36618251	T	C	-0.4399	0.017077	0.0631	2.545e-146	35366	TRUE	reported	textfile
10574_10_AXL_AXL	AXL	rs75240299	chr17	37399772	A	G	-0.0657	0.010777	0.17783	1.086e-09	35368	TRUE	reported	textfile
10574_10_AXL_AXL	AXL	rs61080193	chr3	45387850	G	A	0.1088	0.019067	0.04859	1.155e-08	35334	TRUE	reported	textfile
10574_10_AXL_AXL	AXL	rs113341849	chr3	46342713	A	G	0.3179	0.01234	0.11937	2.348e-146	35331	TRUE	reported	textfile
10575_31_PUF60_PUF60	PUF60	rs10922094	chr1	196692375	CATTA	GATTA	-0.0596	0.008096	0.40155	1.812e-13	35327	TRUE	reported	textfile
10575_31_PUF60_PUF60	PUF60	rs4795734	chr17	33030407	A	G	-0.0517	0.009316	0.23628	2.865e-08	35360	TRUE	reported	textfile
10575_31_PUF60_PUF60	PUF60	rs28873836	chr19	51811402	C	G	-0.1014	0.008848	0.27564	2.084e-30	35372	TRUE	reported	textfile
10575_31_PUF60_PUF60	PUF60	rs4801902	chr19	51936045	T	C	0.098	0.016013	0.0647	9.353e-10	35372	TRUE	reported	textfile
10575_31_PUF60_PUF60	PUF60	rs3129754	chr6	32615269	G	A	0.0456	0.007903	0.4942	7.922e-09	35427	TRUE	reported	textfile
10580_14_SFTA2_SFTA2	SFTA2	rs10922098	chr1	196695521	T	C	-0.1257	0.008031	0.40011	3.217e-55	35326	TRUE	reported	textfile
10580_14_SFTA2_SFTA2	SFTA2	rs6445035	chr3	165762312	A	G	0.1032	0.010007	0.1904	6.184e-25	35327	TRUE	reported	textfile
10580_14_SFTA2_SFTA2	SFTA2	rs3863087	chr3	165792099	A	G	-0.0867	0.013611	0.09559	1.894e-10	35326	TRUE	reported	textfile
10580_14_SFTA2_SFTA2	SFTA2	rs28573154	chr6	32008772	A	G	0.1041	0.010966	0.145	2.254e-21	35428	TRUE	reported	textfile
10580_14_SFTA2_SFTA2	SFTA2	rs7774739	chr6	32041524	G	A	0.0937	0.010989	0.17585	1.509e-17	35425	TRUE	reported	textfile
10582_36_POMK_SG196	POMK	rs10922098	chr1	196695521	T	C	-0.1699	0.008066	0.40011	1.745e-98	35326	TRUE	reported	textfile
10582_36_POMK_SG196	POMK	rs141575023	chr14	105904512	T	C	0.0715	0.012099	0.12748	3.425e-09	34955	TRUE	reported	textfile
10582_36_POMK_SG196	POMK	rs1047286	chr19	6713251	A	G	-0.053	0.009273	0.24066	1.093e-08	35360	TRUE	reported	textfile
10582_36_POMK_SG196	POMK	rs2686395	chr3	165767231	C	T	-0.0861	0.008551	0.3101	7.534e-24	35327	TRUE	reported	textfile
10582_36_POMK_SG196	POMK	rs3099847	chr6	31455283	T	C	0.0788	0.014424	0.09144	4.683e-08	35426	TRUE	reported	textfile
10582_36_POMK_SG196	POMK	rs555007	chr6	31882555	C	T	0.1076	0.014771	0.07832	3.226e-13	35429	TRUE	reported	textfile
10582_36_POMK_SG196	POMK	rs550671	chr6	31976816	T	C	0.1349	0.011381	0.14045	2.068e-32	35428	TRUE	reported	textfile
10584_7_NDUFS4_NDUS4	NDUFS4	rs7535761	chr1	180559062	A	C	-0.0476	0.007067	0.49181	1.629e-11	35344	TRUE	reported	textfile
10584_7_NDUFS4_NDUS4	NDUFS4	rs6660584	chr1	182761873	G	A	-0.0506	0.007042	0.48128	6.7e-13	35350	TRUE	reported	textfile
10584_7_NDUFS4_NDUS4	NDUFS4	rs6664577	chr1	185482968	A	G	-0.0934	0.009794	0.15439	1.482e-21	35340	TRUE	reported	textfile
10584_7_NDUFS4_NDUS4	NDUFS4	rs77333802	chr1	190633964	T	C	0.1437	0.020959	0.0302	7.066e-12	35327	TRUE	reported	textfile
10584_7_NDUFS4_NDUS4	NDUFS4	rs12035228	chr1	196110779	A	G	-0.0912	0.00813	0.25269	3.319e-29	35325	TRUE	reported	textfile
10584_7_NDUFS4_NDUS4	NDUFS4	rs11588705	chr1	196117980	T	C	-0.6217	0.020448	0.03027	1e-200	35325	TRUE	reported	textfile
10584_7_NDUFS4_NDUS4	NDUFS4	rs148789508	chr1	196146044	A	G	-0.3731	0.031221	0.01251	6.461e-33	35325	TRUE	reported	textfile
10584_7_NDUFS4_NDUS4	NDUFS4	rs151334895	chr1	196238740	C	T	-0.5948	0.017314	0.0428	1e-200	35323	TRUE	reported	textfile
10584_7_NDUFS4_NDUS4	NDUFS4	rs116119767	chr1	196246962	T	C	0.4131	0.030374	0.01363	3.976e-42	35325	TRUE	reported	textfile
10584_7_NDUFS4_NDUS4	NDUFS4	rs72732236	chr1	196358246	TA	TT	0.3549	0.016813	0.04657	6.696e-99	35324	TRUE	reported	textfile
10584_7_NDUFS4_NDUS4	NDUFS4	rs79707161	chr1	196391832	G	A	0.3436	0.018912	0.03594	9.229e-74	35324	TRUE	reported	textfile
10584_7_NDUFS4_NDUS4	NDUFS4	rs114990940	chr1	196505596	A	G	-0.6046	0.035152	0.01142	2.681e-66	35326	TRUE	reported	textfile
10584_7_NDUFS4_NDUS4	NDUFS4	rs10801548	chr1	196560692	TGTTTTTTTTT	TGTTTTTTCTT	0.2848	0.0049	0.40817	1e-200	35326	TRUE	reported	textfile
10584_7_NDUFS4_NDUS4	NDUFS4	rs139784897	chr1	196612631	A	G	-0.5725	0.023355	0.02272	1.086e-132	35326	TRUE	reported	textfile
10584_7_NDUFS4_NDUS4	NDUFS4	rs35788722	chr1	196706669	C	A	-0.6192	0.021919	0.02566	1.456e-175	35327	TRUE	reported	textfile
10584_7_NDUFS4_NDUS4	NDUFS4	rs112454880	chr1	196720826	C	T	-0.6579	0.035817	0.01064	2.345e-75	35327	TRUE	reported	textfile
10584_7_NDUFS4_NDUS4	NDUFS4	rs191086600	chr1	196752783	AAAAATTA	CAAAATTA	-0.6258	0.029008	0.01502	3.202e-103	35326	TRUE	reported	textfile
10584_7_NDUFS4_NDUS4	NDUFS4	rs384006	chr1	196801995	G	A	0.5596	0.02197	0.02537	4.099e-143	35326	TRUE	reported	textfile
10584_7_NDUFS4_NDUS4	NDUFS4	rs462382	chr1	196833228	G	A	0.55	0.004605	0.39164	1e-200	35323	TRUE	reported	textfile
10584_7_NDUFS4_NDUS4	NDUFS4	rs187739503	chr1	196855556	T	A	-0.6014	0.02224	0.02509	4.755e-161	35326	TRUE	reported	textfile
10584_7_NDUFS4_NDUS4	NDUFS4	rs148056042	chr1	196865091	A	G	0.3795	0.015802	0.05135	1.874e-127	35326	TRUE	reported	textfile
10584_7_NDUFS4_NDUS4	NDUFS4	rs147814709	chr1	196868047	C	T	-0.5918	0.027056	0.01676	4.651e-106	35326	TRUE	reported	textfile
10584_7_NDUFS4_NDUS4	NDUFS4	rs142565493	chr1	196870713	T	C	0.5202	0.028552	0.01549	3.632e-74	35326	TRUE	reported	textfile
10584_7_NDUFS4_NDUS4	NDUFS4	rs191076788	chr1	196946276	T	G	0.5318	0.027517	0.01687	3.24e-83	35326	TRUE	reported	textfile
10584_7_NDUFS4_NDUS4	NDUFS4	rs149681097	chr1	197595865	A	C	-0.2321	0.021577	0.02789	5.507e-27	35329	TRUE	reported	textfile
10584_7_NDUFS4_NDUS4	NDUFS4	rs185873389	chr1	212287695	TATTG	CATTG	-0.1807	0.03	0.01363	1.708e-09	35352	TRUE	reported	textfile
10584_7_NDUFS4_NDUS4	NDUFS4	rs2635536	chr14	19928506	A	C	0.0508	0.00827	0.17859	8.113e-10	35319	TRUE	reported	textfile
10584_7_NDUFS4_NDUS4	NDUFS4	rs76645026	chr2	9030291	AT	AG	0.1524	0.027704	0.01198	3.775e-08	35355	TRUE	reported	textfile
10584_7_NDUFS4_NDUS4	NDUFS4	rs144743753	chr2	25301539	A	G	0.11	0.020126	0.02307	4.616e-08	35356	TRUE	reported	textfile
10584_7_NDUFS4_NDUS4	NDUFS4	rs7580569	chr2	215358531	TGACACAAAGTAAGACGCA	TGACACAAAGTAAGACACA	0.044	0.00622	0.4242	1.507e-12	35343	TRUE	reported	textfile
10584_7_NDUFS4_NDUS4	NDUFS4	rs138259153	chr2	215393427	AATATATATATATATATATATT	AATATATATATATATATATT	-0.0395	0.006627	0.31579	2.515e-09	35343	TRUE	reported	textfile
10584_7_NDUFS4_NDUS4	NDUFS4	rs1250258	chr2	215435462	T	C	0.1157	0.006507	0.32665	9.944e-71	35343	TRUE	reported	textfile
10584_7_NDUFS4_NDUS4	NDUFS4	rs4674006	chr2	215500753	TTTTCCTTCCTTCCTTCCTTTCTTT	TTTTCCTTCCTTCCTTCCTTCCTTT	-0.0553	0.006962	0.26866	1.966e-15	35343	TRUE	reported	textfile
10584_7_NDUFS4_NDUS4	NDUFS4	rs74576202	chr4	133319142	TA	TT	0.1671	0.029293	0.0111	1.167e-08	35343	TRUE	reported	textfile
10600_24_CLGN_CLGN	CLGN	rs2270000	chr1	54785839	T	C	0.0822	0.012271	0.13474	2.101e-11	35351	TRUE	reported	textfile
10600_24_CLGN_CLGN	CLGN	rs144558125	chr1	55238061	T	C	0.1358	0.020906	0.04144	8.265e-11	35352	TRUE	reported	textfile
10600_24_CLGN_CLGN	CLGN	rs79906664	chr1	56682948	A	G	0.1381	0.013518	0.10836	1.679e-24	35352	TRUE	reported	textfile
10600_24_CLGN_CLGN	CLGN	rs6696924	chr1	56894255	G	T	0.3517	0.009453	0.24921	1e-200	35357	TRUE	reported	textfile
10600_24_CLGN_CLGN	CLGN	rs41286846	chr1	56943654	C	T	-0.2276	0.015185	0.08278	8.697e-51	35358	TRUE	reported	textfile
10600_24_CLGN_CLGN	CLGN	rs4912425	chr1	57057812	G	A	0.1614	0.010353	0.20892	8.585e-55	35358	TRUE	reported	textfile
10600_24_CLGN_CLGN	CLGN	rs155298	chr1	57190828	T	C	-0.0523	0.00877	0.34977	2.468e-09	35356	TRUE	reported	textfile
10600_24_CLGN_CLGN	CLGN	rs139128791	chr1	196965155	T	C	-0.1496	0.026054	0.02649	9.361e-09	35326	TRUE	reported	textfile
10600_24_CLGN_CLGN	CLGN	rs28399664	chr19	44821494	CCCCCGATCCGCCCCCT	CCCCCCATCCGCCCCCT	-0.1115	0.018648	0.05059	2.243e-09	35355	TRUE	reported	textfile
10600_24_CLGN_CLGN	CLGN	rs118170342	chr19	44898611	C	T	-0.11	0.019731	0.04525	2.476e-08	35356	TRUE	reported	textfile
10600_24_CLGN_CLGN	CLGN	rs1065853	chr19	44909969	GGGGGGGTGGT	GGGGGGGGGGT	0.2865	0.017246	0.05944	5.667e-62	35354	TRUE	reported	textfile
10600_24_CLGN_CLGN	CLGN	rs1707652	chr3	165761011	T	C	0.049	0.008818	0.3102	2.752e-08	35327	TRUE	reported	textfile
10600_24_CLGN_CLGN	CLGN	rs138772443	chr9	136451014	A	G	0.1482	0.026851	0.02385	3.403e-08	35263	TRUE	reported	textfile
10600_24_CLGN_CLGN	CLGN	rs908830	chr9	136946407	C	T	-0.3348	0.018503	0.05088	3.522e-73	35248	TRUE	reported	textfile
10603_1_HTN3_HIS3	HTN3	rs115000417	chr4	70014802	T	C	-0.442	0.02342	0.0322	1.912e-79	35345	TRUE	reported	textfile
10603_1_HTN3_HIS3	HTN3	rs376023333	chr4	70278109	ATATT	ATT	-0.117	0.019828	0.04378	3.617e-09	35346	TRUE	reported	textfile
10603_1_HTN3_HIS3	HTN3	rs74801295	chr4	70856691	C	G	-0.2179	0.034538	0.01437	2.81e-10	35334	TRUE	reported	textfile
10603_1_HTN3_HIS3	HTN3	rs10863962	chr1	206955921	T	C	0.0738	0.009323	0.25986	2.451e-15	35362	TRUE	reported	textfile
10603_1_HTN3_HIS3	HTN3	rs10832961	chr11	18632410	G	C	-0.0675	0.009026	0.28717	7.516e-14	35371	TRUE	reported	textfile
10603_1_HTN3_HIS3	HTN3	rs7398041	chr12	10914925	A	G	-0.223	0.0089	0.29563	1.519e-138	35378	TRUE	reported	textfile
10603_1_HTN3_HIS3	HTN3	rs61930005	chr12	11214367	A	G	0.0917	0.012452	0.12195	1.784e-13	35363	TRUE	reported	textfile
10603_1_HTN3_HIS3	HTN3	rs4423274	chr12	11297908	A	G	-0.0937	0.011267	0.15442	9.062e-17	35363	TRUE	reported	textfile
10603_1_HTN3_HIS3	HTN3	rs848097	chr14	36792277	C	T	0.0469	0.008388	0.39216	2.251e-08	35348	TRUE	reported	textfile
10603_1_HTN3_HIS3	HTN3	rs227727	chr17	56699594	T	A	-0.0452	0.008202	0.47762	3.569e-08	35359	TRUE	reported	textfile
10603_1_HTN3_HIS3	HTN3	rs4793442	chr17	72412730	G	C	-0.0602	0.008663	0.3331	3.668e-12	35359	TRUE	reported	textfile
10603_1_HTN3_HIS3	HTN3	rs681343	chr19	48703205	T	C	0.1264	0.008367	0.3954	1.469e-51	35365	TRUE	reported	textfile
10603_1_HTN3_HIS3	HTN3	rs61762319	chr3	155084189	G	A	0.2029	0.028655	0.02082	1.434e-12	35328	TRUE	reported	textfile
10603_1_HTN3_HIS3	HTN3	rs150022487	chr4	127900150	A	G	0.1348	0.015766	0.07224	1.232e-17	35351	TRUE	reported	textfile
10603_1_HTN3_HIS3	HTN3	rs13357659	chr5	44432783	G	A	-0.0877	0.008361	0.39638	9.625e-26	35348	TRUE	reported	textfile
10603_1_HTN3_HIS3	HTN3	rs12517853	chr5	96785443	A	G	-0.0913	0.014597	0.08551	3.984e-10	35337	TRUE	reported	textfile
10603_1_HTN3_HIS3	HTN3	rs3749751	chr5	135173987	T	C	-0.0943	0.008389	0.38867	2.555e-29	35348	TRUE	reported	textfile
10605_22_APMAP_APMAP	APMAP	rs6049886	chr20	24702918	T	G	-0.0727	0.00853	0.31953	1.559e-17	35354	TRUE	reported	textfile
10605_22_APMAP_APMAP	APMAP	rs6036977	chr20	24921032	T	C	-0.1558	0.01203	0.11921	2.32e-38	35354	TRUE	reported	textfile
10605_22_APMAP_APMAP	APMAP	rs10922098	chr1	196695521	T	C	-0.0638	0.00808	0.40011	2.873e-15	35326	TRUE	reported	textfile
10605_22_APMAP_APMAP	APMAP	rs11417460	chr10	63640063	AA	A	0.0485	0.008406	0.35157	7.931e-09	35335	TRUE	reported	textfile
10605_22_APMAP_APMAP	APMAP	rs1355538	chr3	165787389	G	A	-0.0715	0.008063	0.39847	7.438e-19	35326	TRUE	reported	textfile
10606_34_TOR1AIP1_TOIP1	TOR1AIP1	rs1926446	chr13	46055860	A	C	-0.0635	0.009228	0.24321	5.939e-12	35349	TRUE	reported	textfile
10606_34_TOR1AIP1_TOIP1	TOR1AIP1	rs2848407	chr2	89102928	G	C	0.0808	0.010723	0.16996	4.884e-14	35337	TRUE	reported	textfile
10606_34_TOR1AIP1_TOIP1	TOR1AIP1	rs4089292	chr2	89651326	C	G	0.2533	0.016472	0.06227	2.325e-53	35338	TRUE	reported	textfile
10606_34_TOR1AIP1_TOIP1	TOR1AIP1	rs140489194	chr2	89915688	T	A	0.2621	0.015866	0.06673	2.671e-61	35338	TRUE	reported	textfile
10606_34_TOR1AIP1_TOIP1	TOR1AIP1	rs56125452	chr2	97621274	A	G	0.1142	0.020805	0.03718	4.042e-08	35350	TRUE	reported	textfile
10606_34_TOR1AIP1_TOIP1	TOR1AIP1	rs451637	chr6	32027005	T	C	0.107	0.00967	0.2547	1.841e-28	35429	TRUE	reported	textfile
10606_34_TOR1AIP1_TOIP1	TOR1AIP1	rs137893789	chr6	32087709	A	G	-0.2571	0.020224	0.03895	5.049e-37	35429	TRUE	reported	textfile
10606_34_TOR1AIP1_TOIP1	TOR1AIP1	rs35580488	chr6	32129644	C	G	-0.2251	0.034889	0.01346	1.104e-10	35427	TRUE	reported	textfile
10606_34_TOR1AIP1_TOIP1	TOR1AIP1	rs9281658	chr6	32151952	GCGGGGGGGGGGGC	GGGGGGGGGGGGC	0.1092	0.011549	0.14932	3.226e-21	35404	TRUE	reported	textfile
10606_34_TOR1AIP1_TOIP1	TOR1AIP1	rs370779031	chr6	32567911	A	G	0.0667	0.008659	0.32141	1.325e-14	35426	TRUE	reported	textfile
10608_9_HTN1_HIS1	HTN1	rs2511241	chr11	73234296	T	C	0.1206	0.014115	0.08753	1.294e-17	35354	TRUE	reported	textfile
10608_9_HTN1_HIS1	HTN1	rs11699344	chr20	52721978	T	C	0.0584	0.010152	0.19435	8.783e-09	35371	TRUE	reported	textfile
10608_9_HTN1_HIS1	HTN1	rs149110519	chr6	144064640	T	C	0.2343	0.01863	0.04822	2.852e-36	35349	TRUE	reported	textfile
10608_9_HTN1_HIS1	HTN1	rs13312419	chr7	100146541	CAAAAAAAAAAAAAAAAAC	CAAAAAAAAAACAAAAAAC	-0.0946	0.008878	0.28895	1.651e-26	35354	TRUE	reported	textfile
10608_9_HTN1_HIS1	HTN1	rs11771936	chr7	100345657	TCTG	TCTA	0.2856	0.010414	0.17936	1.363e-165	35356	TRUE	reported	textfile
10608_9_HTN1_HIS1	HTN1	rs13245946	chr7	101531684	T	C	0.065	0.011437	0.14573	1.323e-08	35357	TRUE	reported	textfile
10612_18_PLOD3_PLOD3	PLOD3	rs142309161	chr7	101304744	T	C	-0.3678	0.031909	0.017	9.701e-31	35355	TRUE	reported	textfile
10612_18_PLOD3_PLOD3	PLOD3	rs62465594	chr7	101348368	T	C	-0.1399	0.025526	0.02733	4.236e-08	35355	TRUE	reported	textfile
10612_18_PLOD3_PLOD3	PLOD3	rs2477664	chr10	17833817	A	T	0.0633	0.008251	0.44816	1.694e-14	35339	TRUE	reported	textfile
10612_18_PLOD3_PLOD3	PLOD3	rs692719	chr10	17847598	C	A	-0.075	0.010243	0.20095	2.445e-13	35340	TRUE	reported	textfile
10612_18_PLOD3_PLOD3	PLOD3	rs7964859	chr12	101827005	G	C	-0.0602	0.009219	0.27831	6.578e-11	35352	TRUE	reported	textfile
10612_18_PLOD3_PLOD3	PLOD3	rs9862378	chr3	58338667	T	G	-0.0451	0.008216	0.49422	4.041e-08	35345	TRUE	reported	textfile
10612_18_PLOD3_PLOD3	PLOD3	rs149062332	chr3	186623236	C	T	0.1583	0.028166	0.02045	1.907e-08	35355	TRUE	reported	textfile
10612_18_PLOD3_PLOD3	PLOD3	rs80028711	chr5	173119318	CTCTG	CTCTA	-0.186	0.026568	0.02574	2.542e-12	35359	TRUE	reported	textfile
10612_18_PLOD3_PLOD3	PLOD3	rs72816176	chr5	173173839	T	C	-0.1959	0.03442	0.01428	1.26e-08	35358	TRUE	reported	textfile
10612_18_PLOD3_PLOD3	PLOD3	rs17691833	chr5	173763784	G	A	-0.1882	0.03269	0.01591	8.558e-09	35355	TRUE	reported	textfile
10612_18_PLOD3_PLOD3	PLOD3	rs77339260	chr7	97731018	G	C	-0.3842	0.037231	0.01217	5.767e-25	35353	TRUE	reported	textfile
10612_18_PLOD3_PLOD3	PLOD3	rs144769653	chr7	99486115	T	C	-0.2058	0.026183	0.02555	3.837e-15	35356	TRUE	reported	textfile
10612_18_PLOD3_PLOD3	PLOD3	rs117207573	chr7	105592862	A	G	-0.1832	0.033025	0.01519	2.902e-08	35346	TRUE	reported	textfile
10615_18_MPZ_MYP0	MPZ	rs2802788	chr1	203459557	C	T	-0.0834	0.010706	0.18856	6.707e-15	35356	TRUE	reported	textfile
10615_18_MPZ_MYP0	MPZ	rs28417369	chr1	230002861	ATTGCATCTCTGGCCCAGG	ATTGCATCTCCGGCCCAGG	-0.1711	0.017569	0.05954	2.062e-22	35346	TRUE	reported	textfile
10615_18_MPZ_MYP0	MPZ	rs7529009	chr1	230096333	G	A	0.2333	0.008431	0.43366	1.558e-168	35344	TRUE	reported	textfile
10615_18_MPZ_MYP0	MPZ	rs6541311	chr1	230288384	C	T	0.1892	0.01159	0.15446	6.57e-60	35348	TRUE	reported	textfile
10615_18_MPZ_MYP0	MPZ	rs79242340	chr1	230358909	C	T	-0.1936	0.033244	0.0173	5.757e-09	35348	TRUE	reported	textfile
10615_18_MPZ_MYP0	MPZ	rs78931415	chr1	230572373	A	G	-0.1346	0.022488	0.03536	2.16e-09	35351	TRUE	reported	textfile
10615_18_MPZ_MYP0	MPZ	rs114459700	chr1	231372993	C	T	0.1701	0.019119	0.0506	5.743e-19	35352	TRUE	reported	textfile
10615_18_MPZ_MYP0	MPZ	rs139349382	chr12	100232130	A	G	0.1587	0.025543	0.02806	5.193e-10	35353	TRUE	reported	textfile
10615_18_MPZ_MYP0	MPZ	rs147712570	chr12	100786353	TA	T	0.2929	0.041079	0.01066	1.003e-12	35351	TRUE	reported	textfile
10615_18_MPZ_MYP0	MPZ	rs75327292	chr12	103945386	C	G	0.1467	0.01534	0.08233	1.138e-21	35349	TRUE	reported	textfile
10615_18_MPZ_MYP0	MPZ	rs117801489	chr12	104015054	C	T	0.4798	0.020222	0.04343	1.926e-124	35349	TRUE	reported	textfile
10615_18_MPZ_MYP0	MPZ	rs12581309	chr12	104452194	A	C	0.1184	0.013019	0.11297	9.519e-20	35348	TRUE	reported	textfile
10615_18_MPZ_MYP0	MPZ	rs370212152	chr14	69482903	AAAAAGAAAGAAAGAAAAAAAGAAAGAAAGAAAA	AAAAGAAAGAAAGAAAAAAAGAAAGAAAGAAAA	-0.0856	0.012045	0.13755	1.19e-12	35347	TRUE	reported	textfile
10615_18_MPZ_MYP0	MPZ	rs8035692	chr15	69117654	C	T	0.0507	0.008429	0.40946	1.797e-09	35364	TRUE	reported	textfile
10615_18_MPZ_MYP0	MPZ	rs6759217	chr2	72027967	T	C	0.0472	0.008341	0.48142	1.525e-08	35339	TRUE	reported	textfile
10615_18_MPZ_MYP0	MPZ	rs6746339	chr2	162230915	T	C	-0.1889	0.034041	0.0161	2.869e-08	35330	TRUE	reported	textfile
10615_18_MPZ_MYP0	MPZ	rs1042445	chr3	186677647	T	C	0.1117	0.009703	0.23639	1.142e-30	35356	TRUE	reported	textfile
10615_18_MPZ_MYP0	MPZ	rs13107325	chr4	102267552	T	C	0.2901	0.033809	0.01596	9.44e-18	35331	TRUE	reported	textfile
10615_18_MPZ_MYP0	MPZ	rs10755398	chr6	80600914	A	T	0.0482	0.008724	0.35275	3.3e-08	35323	TRUE	reported	textfile
10615_18_MPZ_MYP0	MPZ	rs117350387	chr7	43602837	C	G	-0.1832	0.027394	0.02181	2.268e-11	35344	TRUE	reported	textfile
10615_18_MPZ_MYP0	MPZ	rs3217964	chr7	44118226	C	T	-0.1115	0.00958	0.25916	2.605e-31	35342	TRUE	reported	textfile
10615_18_MPZ_MYP0	MPZ	rs4724390	chr7	45330132	G	T	0.0593	0.010134	0.20971	4.875e-09	35335	TRUE	reported	textfile
10615_18_MPZ_MYP0	MPZ	rs13269700	chr8	22713095	G	A	0.0513	0.008729	0.34845	4.18e-09	35359	TRUE	reported	textfile
10618_190_LRP2_megalin	LRP2	rs10922098	chr1	196695521	T	C	-0.1109	0.008061	0.40011	4.56e-43	35326	TRUE	reported	textfile
10618_190_LRP2_megalin	LRP2	rs1706435	chr3	165743688	G	A	0.0606	0.00818	0.36981	1.275e-13	35327	TRUE	reported	textfile
10618_190_LRP2_megalin	LRP2	rs3129957	chr6	32400816	G	A	0.0517	0.008301	0.32532	4.715e-10	35427	TRUE	reported	textfile
10620_21_MSMB_PSP_94	MSMB	rs12412427	chr10	45137463	G	A	0.2083	0.022625	0.03534	3.37e-20	35314	TRUE	reported	textfile
10620_21_MSMB_PSP_94	MSMB	rs144584548	chr10	45428856	A	G	-0.5231	0.024777	0.02941	6.161e-99	35316	TRUE	reported	textfile
10620_21_MSMB_PSP_94	MSMB	rs79786386	chr10	45849470	GATTATTATTATTATTATTATTATTAT	GATGATTATTATTATTATTATTATTAT	-0.4673	0.014414	0.09322	1e-200	35313	TRUE	reported	textfile
10620_21_MSMB_PSP_94	MSMB	rs61850100	chr10	46105935	A	T	-0.7628	0.011029	0.06235	1e-200	35315	TRUE	reported	textfile
10620_21_MSMB_PSP_94	MSMB	rs200779162	chr10	46156934	A	G	-0.5764	0.016572	0.06511	1e-200	35315	TRUE	reported	textfile
10620_21_MSMB_PSP_94	MSMB	rs77567868	chr10	46164916	G	T	0.6373	0.029845	0.01938	3.599e-101	35315	TRUE	reported	textfile
10620_21_MSMB_PSP_94	MSMB	rs28710245	chr10	46495927	T	C	0.2458	0.041173	0.01057	2.374e-09	35314	TRUE	reported	textfile
10620_21_MSMB_PSP_94	MSMB	rs61833942	chr10	13568507	C	T	-0.2242	0.040993	0.01018	4.52e-08	35363	TRUE	reported	textfile
10620_21_MSMB_PSP_94	MSMB	rs2256455	chr10	32930080	G	T	0.0545	0.009152	0.29763	2.598e-09	35345	TRUE	reported	textfile
10620_21_MSMB_PSP_94	MSMB	rs17505094	chr10	33257731	CTTC	CTTG	0.1059	0.011111	0.16899	1.558e-21	35347	TRUE	reported	textfile
10620_21_MSMB_PSP_94	MSMB	rs11009654	chr10	34123588	T	G	-0.1365	0.020859	0.04119	5.994e-11	35335	TRUE	reported	textfile
10620_21_MSMB_PSP_94	MSMB	rs138342429	chr10	35247473	C	T	-0.1668	0.023539	0.03212	1.378e-12	35331	TRUE	reported	textfile
10620_21_MSMB_PSP_94	MSMB	rs2486502	chr10	35609159	AAAAAC	AAAAAA	0.0627	0.008724	0.36002	6.625e-13	35327	TRUE	reported	textfile
10620_21_MSMB_PSP_94	MSMB	rs1451189	chr10	36221910	A	G	-0.2173	0.036284	0.01357	2.114e-09	35327	TRUE	reported	textfile
10620_21_MSMB_PSP_94	MSMB	rs141362236	chr10	36907384	GTGT	GTG	-0.3418	0.03576	0.01312	1.199e-21	35326	TRUE	reported	textfile
10620_21_MSMB_PSP_94	MSMB	rs36126966	chr10	39187439	A	C	-0.0982	0.017486	0.05883	1.954e-08	35320	TRUE	reported	textfile
10620_21_MSMB_PSP_94	MSMB	rs61859378	chr10	43825840	G	A	0.1413	0.01135	0.15777	1.411e-35	35313	TRUE	reported	textfile
10620_21_MSMB_PSP_94	MSMB	rs4948583	chr10	43939864	C	G	0.1669	0.009154	0.2844	2.808e-74	35311	TRUE	reported	textfile
10620_21_MSMB_PSP_94	MSMB	rs75935865	chr10	47107833	T	C	-0.458	0.032675	0.01701	1.232e-44	35321	TRUE	reported	textfile
10620_21_MSMB_PSP_94	MSMB	rs3013912	chr10	47998961	A	G	-0.0984	0.010247	0.34021	7.755e-22	35313	TRUE	reported	textfile
10620_21_MSMB_PSP_94	MSMB	rs4623821	chr10	57568920	T	C	-0.0654	0.010882	0.17401	1.857e-09	35340	TRUE	reported	textfile
10620_21_MSMB_PSP_94	MSMB	rs7912117	chr10	62065059	C	T	-0.0706	0.012915	0.11748	4.595e-08	35338	TRUE	reported	textfile
10620_21_MSMB_PSP_94	MSMB	rs28415845	chr11	1151933	C	T	-0.0621	0.007983	0.25506	7.294e-15	35332	TRUE	reported	textfile
10620_21_MSMB_PSP_94	MSMB	rs525202	chr11	34800401	C	A	-0.0465	0.007905	0.26516	4.043e-09	35366	TRUE	reported	textfile
10620_21_MSMB_PSP_94	MSMB	rs12985355	chr19	45807753	C	T	-0.0439	0.007252	0.36862	1.42e-09	35357	TRUE	reported	textfile
10620_21_MSMB_PSP_94	MSMB	rs7254067	chr19	45839627	A	G	-0.0608	0.007525	0.31371	6.484e-16	35357	TRUE	reported	textfile
10620_21_MSMB_PSP_94	MSMB	rs77487490	chr8	23602663	T	C	0.064	0.009262	0.17072	4.847e-12	35357	TRUE	reported	textfile
10621_26_PRR16_PRR16	PRR16	rs13127052	chr4	82974073	A	G	0.0736	0.011468	0.13868	1.38e-10	35349	TRUE	reported	textfile
10621_26_PRR16_PRR16	PRR16	rs318261	chr8	89214197	C	T	0.0508	0.00865	0.3028	4.286e-09	35333	TRUE	reported	textfile
10621_26_PRR16_PRR16	PRR16	rs116869929	chr8	89671499	A	T	0.1986	0.027887	0.01972	1.067e-12	35335	TRUE	reported	textfile
10621_26_PRR16_PRR16	PRR16	rs3736639	chr8	89943396	A	T	-0.1052	0.008304	0.359	8.818e-37	35334	TRUE	reported	textfile
10624_45_SPINK13_ISK13	SPINK13	rs10922098	chr1	196695521	T	C	-0.0756	0.007963	0.40011	2.228e-21	35326	TRUE	reported	textfile
10624_45_SPINK13_ISK13	SPINK13	rs71615484	chr3	49480866	G	A	-0.0443	0.007803	0.38305	1.368e-08	35331	TRUE	reported	textfile
10624_45_SPINK13_ISK13	SPINK13	rs13217434	chr6	32617611	C	G	0.0453	0.008084	0.32081	2.097e-08	35427	TRUE	reported	textfile
10627_87_APLP2_APLP2	APLP2	rs73583419	chr11	130069495	A	C	0.2786	0.016588	0.06312	2.64e-63	35359	TRUE	reported	textfile
10627_87_APLP2_APLP2	APLP2	rs1326273	chr1	198655170	TTTTTTTTT	GTTTTTTTT	0.0501	0.008233	0.43604	1.163e-09	35331	TRUE	reported	textfile
10627_87_APLP2_APLP2	APLP2	rs10822155	chr10	63311455	A	C	0.0596	0.008207	0.43479	3.814e-13	35339	TRUE	reported	textfile
10627_87_APLP2_APLP2	APLP2	rs741736	chr11	256978	T	C	0.0548	0.009228	0.26382	2.873e-09	35340	TRUE	reported	textfile
10627_87_APLP2_APLP2	APLP2	rs775824	chr19	55050202	C	T	0.061	0.010984	0.16338	2.796e-08	35369	TRUE	reported	textfile
10627_87_APLP2_APLP2	APLP2	rs1071960	chr22	42953626	C	T	-0.0499	0.008958	0.29144	2.545e-08	35362	TRUE	reported	textfile
10627_87_APLP2_APLP2	APLP2	rs367768	chr5	122855431	A	C	-0.0511	0.008166	0.49157	3.903e-10	35342	TRUE	reported	textfile
10627_87_APLP2_APLP2	APLP2	rs199772122	chr7	106711733	CAAAAAAAAAAAAAA	CAAAAAAAAAAAAA	-0.048	0.008192	0.45098	4.656e-09	35343	TRUE	reported	textfile
10627_87_APLP2_APLP2	APLP2	rs6993770	chr8	105569300	T	A	-0.12	0.009773	0.22448	1.173e-34	35353	TRUE	reported	textfile
10630_5_HTATIP2_HTAI2	HTATIP2	rs79225249	chr11	20024031	C	G	0.147	0.018183	0.05609	6.254e-16	35367	TRUE	reported	textfile
10630_5_HTATIP2_HTAI2	HTATIP2	rs1356981	chr11	20221745	G	A	0.0861	0.008314	0.44745	3.943e-25	35369	TRUE	reported	textfile
10630_5_HTATIP2_HTAI2	HTATIP2	rs11025480	chr11	20304545	A	G	0.3213	0.009983	0.21333	1e-200	35370	TRUE	reported	textfile
10630_5_HTATIP2_HTAI2	HTATIP2	rs3758807	chr11	20616985	A	G	-0.1256	0.008676	0.35978	1.705e-47	35371	TRUE	reported	textfile
10630_5_HTATIP2_HTAI2	HTATIP2	rs1715284	chr11	20665751	T	G	-0.1287	0.010405	0.19712	3.863e-35	35366	TRUE	reported	textfile
10630_5_HTATIP2_HTAI2	HTATIP2	rs2003174	chr11	20970593	C	G	-0.1066	0.01403	0.09513	3.005e-14	35360	TRUE	reported	textfile
10630_5_HTATIP2_HTAI2	HTATIP2	rs368465	chr1	196702851	C	T	-0.073	0.008259	0.39961	9.671e-19	35327	TRUE	reported	textfile
10630_5_HTATIP2_HTAI2	HTATIP2	rs34931250	chr17	68883786	T	C	0.1385	0.014814	0.08188	8.835e-21	35360	TRUE	reported	textfile
10630_5_HTATIP2_HTAI2	HTATIP2	rs9864801	chr3	165730789	TAGAGAG	TATAGAG	-0.0575	0.008179	0.41936	2.068e-12	35327	TRUE	reported	textfile
10630_5_HTATIP2_HTAI2	HTATIP2	rs342294	chr7	106732176	C	T	-0.0492	0.008097	0.45409	1.232e-09	35342	TRUE	reported	textfile
10643_16_OLFM3_NOE3	OLFM3	rs10922098	chr1	196695521	T	C	-0.1381	0.008011	0.40011	1.354e-66	35326	TRUE	reported	textfile
10643_16_OLFM3_NOE3	OLFM3	rs72749892	chr15	92525256	G	A	-0.1523	0.027138	0.02117	1.999e-08	35363	TRUE	reported	textfile
10643_16_OLFM3_NOE3	OLFM3	rs704	chr17	28367840	A	G	0.0668	0.007869	0.49189	2.085e-17	35348	TRUE	reported	textfile
10643_16_OLFM3_NOE3	OLFM3	rs2384656	chr2	27609188	G	A	0.0518	0.00946	0.21641	4.36e-08	35361	TRUE	reported	textfile
10643_16_OLFM3_NOE3	OLFM3	rs1707652	chr3	165761011	T	C	0.0701	0.008484	0.3102	1.424e-16	35327	TRUE	reported	textfile
10643_16_OLFM3_NOE3	OLFM3	rs9501393	chr6	32007072	GGAG	CGAG	0.095	0.010524	0.1548	1.767e-19	35428	TRUE	reported	textfile
10643_16_OLFM3_NOE3	OLFM3	rs7774739	chr6	32041524	G	A	0.0868	0.010974	0.17585	2.588e-15	35425	TRUE	reported	textfile
10643_16_OLFM3_NOE3	OLFM3	rs77460382	chr6	32504956	A	G	0.0467	0.007657	0.33389	1.065e-09	35413	TRUE	reported	textfile
10647_18_ASCC1_ASCC1	ASCC1	rs74746093	chr19	484531	C	T	0.138	0.023365	0.02972	3.502e-09	35301	TRUE	reported	textfile
10647_18_ASCC1_ASCC1	ASCC1	rs118137024	chr19	990657	T	C	0.2823	0.028897	0.01973	1.527e-22	35308	TRUE	reported	textfile
10647_18_ASCC1_ASCC1	ASCC1	rs62269916	chr3	74348841	A	G	0.1254	0.022057	0.03471	1.307e-08	35331	TRUE	reported	textfile
10647_18_ASCC1_ASCC1	ASCC1	rs1619994	chr3	165744047	G	A	0.0634	0.00896	0.2807	1.487e-12	35327	TRUE	reported	textfile
10647_18_ASCC1_ASCC1	ASCC1	rs2731672	chr5	177415473	C	T	0.0507	0.009289	0.25436	4.819e-08	35350	TRUE	reported	textfile
10666_7_GNPTG_GNPTG	GNPTG	rs58894215	chr16	1048778	T	C	0.1725	0.026133	0.02552	4.09e-11	35301	TRUE	reported	textfile
10666_7_GNPTG_GNPTG	GNPTG	rs4984644	chr16	1357791	C	T	-0.5174	0.014933	0.07964	1e-200	35305	TRUE	reported	textfile
10666_7_GNPTG_GNPTG	GNPTG	rs6600145	chr16	1436397	G	A	-0.1272	0.015258	0.07929	7.632e-17	35305	TRUE	reported	textfile
10666_7_GNPTG_GNPTG	GNPTG	rs1132368	chr16	2037561	A	G	0.1162	0.020548	0.04066	1.557e-08	35306	TRUE	reported	textfile
10666_7_GNPTG_GNPTG	GNPTG	rs72641004	chr1	11952976	G	C	-0.0882	0.010886	0.17036	5.415e-16	35375	TRUE	reported	textfile
10666_7_GNPTG_GNPTG	GNPTG	rs660240	chr1	109275216	C	T	0.0617	0.010114	0.205	1.059e-09	35333	TRUE	reported	textfile
10666_7_GNPTG_GNPTG	GNPTG	rs1008764	chr12	89493872	C	T	0.0529	0.009343	0.25345	1.497e-08	35345	TRUE	reported	textfile
10666_7_GNPTG_GNPTG	GNPTG	rs4764823	chr12	101825988	A	G	-0.0622	0.009167	0.27829	1.162e-11	35352	TRUE	reported	textfile
10666_7_GNPTG_GNPTG	GNPTG	rs9928413	chr16	71967211	A	G	0.0608	0.010578	0.18655	9.041e-09	35364	TRUE	reported	textfile
10666_7_GNPTG_GNPTG	GNPTG	rs12945299	chr17	7176748	ACGCT	ACACT	0.0918	0.00996	0.21475	3.052e-20	35358	TRUE	reported	textfile
10666_7_GNPTG_GNPTG	GNPTG	rs143501783	chr17	7897001	C	T	0.2136	0.037064	0.01116	8.262e-09	35361	TRUE	reported	textfile
10666_7_GNPTG_GNPTG	GNPTG	rs1861877	chr3	186254922	C	G	-0.0757	0.013059	0.10777	6.753e-09	35345	TRUE	reported	textfile
10666_7_GNPTG_GNPTG	GNPTG	rs9272050	chr6	32631294	A	G	0.0502	0.008149	0.46524	7.279e-10	35427	TRUE	reported	textfile
10672_75_SFTPB_SP_B	SFTPB	rs114068223	chr2	85320634	C	T	-0.2676	0.027861	0.02417	7.63e-22	35332	TRUE	reported	textfile
10672_75_SFTPB_SP_B	SFTPB	rs145297992	chr2	85392300	G	A	-0.1688	0.019964	0.04591	2.784e-17	35332	TRUE	reported	textfile
10672_75_SFTPB_SP_B	SFTPB	rs1130866	chr2	85666618	A	G	-0.3953	0.006683	0.47918	1e-200	35332	TRUE	reported	textfile
10672_75_SFTPB_SP_B	SFTPB	rs72925063	chr2	85687420	CAGA	CGGA	0.3322	0.02603	0.0264	2.671e-37	35332	TRUE	reported	textfile
10672_75_SFTPB_SP_B	SFTPB	rs800245	chr1	196756689	A	G	-0.0564	0.008913	0.31915	2.489e-10	35326	TRUE	reported	textfile
10672_75_SFTPB_SP_B	SFTPB	rs35705950	chr11	1219991	T	G	0.0877	0.012565	0.12583	2.955e-12	35340	TRUE	reported	textfile
10672_75_SFTPB_SP_B	SFTPB	rs11569415	chr19	6716268	A	G	-0.1286	0.009647	0.24276	1.541e-40	35360	TRUE	reported	textfile
10672_75_SFTPB_SP_B	SFTPB	rs12468241	chr2	82836468	C	T	-0.07	0.012567	0.1288	2.547e-08	35341	TRUE	reported	textfile
10672_75_SFTPB_SP_B	SFTPB	rs71390144	chr2	83697389	CACACACACACACACACACACACACAA	CACAA	-0.1392	0.017493	0.0648	1.754e-15	35333	TRUE	reported	textfile
10672_75_SFTPB_SP_B	SFTPB	rs199969223	chr2	95897291	A	G	-0.1549	0.025329	0.02996	9.627e-10	35350	TRUE	reported	textfile
10672_75_SFTPB_SP_B	SFTPB	rs11678909	chr2	98359917	C	G	-0.1686	0.029074	0.02179	6.669e-09	35345	TRUE	reported	textfile
10675_223_TMX2_TMX2	TMX2	rs114009540	chr1	196158413	A	G	-0.1279	0.021506	0.03606	2.727e-09	35325	TRUE	reported	textfile
10675_223_TMX2_TMX2	TMX2	rs10922098	chr1	196695521	T	C	-0.2112	0.008061	0.40011	2.688e-151	35326	TRUE	reported	textfile
10675_223_TMX2_TMX2	TMX2	rs3900909	chr1	197788716	T	C	0.1284	0.022027	0.03376	5.569e-09	35325	TRUE	reported	textfile
10675_223_TMX2_TMX2	TMX2	rs1047286	chr19	6713251	A	G	-0.064	0.009279	0.24066	5.289e-12	35360	TRUE	reported	textfile
10675_223_TMX2_TMX2	TMX2	rs2686395	chr3	165767231	C	T	-0.1094	0.008549	0.3101	1.709e-37	35327	TRUE	reported	textfile
10675_223_TMX2_TMX2	TMX2	rs555007	chr6	31882555	C	T	0.1328	0.014776	0.07832	2.528e-19	35429	TRUE	reported	textfile
10675_223_TMX2_TMX2	TMX2	rs550671	chr6	31976816	T	C	0.1605	0.011384	0.14045	3.884e-45	35428	TRUE	reported	textfile
10675_223_TMX2_TMX2	TMX2	rs9272526	chr6	32638792	A	G	0.0615	0.010472	0.14653	4.287e-09	35426	TRUE	reported	textfile
10677_9_NDUFB4_NDUB4	NDUFB4	rs145439832	chr1	195058235	A	T	-0.1279	0.021383	0.03851	2.213e-09	35331	TRUE	reported	textfile
10677_9_NDUFB4_NDUB4	NDUFB4	rs72748420	chr1	196141224	T	C	0.1059	0.015367	0.07417	5.517e-12	35325	TRUE	reported	textfile
10677_9_NDUFB4_NDUB4	NDUFB4	rs1329424	chr1	196677046	G	T	-0.2984	0.00816	0.39735	1e-200	35326	TRUE	reported	textfile
10677_9_NDUFB4_NDUB4	NDUFB4	rs3900909	chr1	197788716	T	C	0.1741	0.022437	0.03376	8.516e-15	35325	TRUE	reported	textfile
10677_9_NDUFB4_NDUB4	NDUFB4	rs10801660	chr1	198272225	A	G	0.0868	0.012591	0.11574	5.431e-12	35333	TRUE	reported	textfile
10677_9_NDUFB4_NDUB4	NDUFB4	rs9282801	chr17	27769447	A	C	0.0667	0.008505	0.35559	4.417e-15	35346	TRUE	reported	textfile
10677_9_NDUFB4_NDUB4	NDUFB4	rs117340335	chr17	27977733	G	C	-0.1532	0.023781	0.03073	1.179e-10	35348	TRUE	reported	textfile
10677_9_NDUFB4_NDUB4	NDUFB4	rs11272957	chr17	28245826	TTTGTTCCAAACCCC	T	-0.2455	0.008102	0.44349	1e-200	35347	TRUE	reported	textfile
10677_9_NDUFB4_NDUB4	NDUFB4	rs1160610	chr17	33048645	A	C	-0.0513	0.008137	0.44388	2.897e-10	35360	TRUE	reported	textfile
10677_9_NDUFB4_NDUB4	NDUFB4	rs1047286	chr19	6713251	A	G	-0.0613	0.009393	0.24066	6.76e-11	35360	TRUE	reported	textfile
10677_9_NDUFB4_NDUB4	NDUFB4	rs1707652	chr3	165761011	T	C	0.1232	0.008667	0.3102	7.449e-46	35327	TRUE	reported	textfile
10677_9_NDUFB4_NDUB4	NDUFB4	rs73169117	chr3	167217620	T	C	0.0713	0.012746	0.11405	2.219e-08	35342	TRUE	reported	textfile
10677_9_NDUFB4_NDUB4	NDUFB4	rs1265941	chr6	31904575	C	A	0.1797	0.015482	0.07271	3.799e-31	35429	TRUE	reported	textfile
10677_9_NDUFB4_NDUB4	NDUFB4	rs550671	chr6	31976816	T	C	0.2223	0.011536	0.14045	9.631e-83	35428	TRUE	reported	textfile
10677_9_NDUFB4_NDUB4	NDUFB4	rs112164276	chr6	32481499	G	A	0.1097	0.015499	0.07336	1.466e-12	35427	TRUE	reported	textfile
10677_9_NDUFB4_NDUB4	NDUFB4	rs41548618	chr6	32521968	G	C	0.0631	0.008667	0.35223	3.322e-13	35426	TRUE	reported	textfile
10693_43_KLRG2_KLRG2	KLRG2	rs79697519	chr14	105115677	T	C	0.2063	0.033703	0.01312	9.295e-10	35102	TRUE	reported	textfile
10693_43_KLRG2_KLRG2	KLRG2	rs111360378	chr14	105360836	T	C	0.1323	0.016975	0.05878	6.509e-15	35094	TRUE	reported	textfile
10693_43_KLRG2_KLRG2	KLRG2	rs10444770	chr14	105646201	T	C	0.0464	0.008416	0.33737	3.523e-08	35087	TRUE	reported	textfile
10693_43_KLRG2_KLRG2	KLRG2	rs142678764	chr14	105774396	G	A	0.0786	0.012739	0.11056	6.838e-10	34957	TRUE	reported	textfile
10693_43_KLRG2_KLRG2	KLRG2	rs34894886	chr14	105955664	T	C	0.2771	0.008155	0.37777	1e-200	34954	TRUE	reported	textfile
10693_43_KLRG2_KLRG2	KLRG2	rs9268560	chr6	32421735	G	C	0.0559	0.007902	0.43602	1.506e-12	35427	TRUE	reported	textfile
10695_12_WFDC10B_WF10B	WFDC10B	rs10922098	chr1	196695521	T	C	-0.0527	0.007996	0.40011	4.374e-11	35326	TRUE	reported	textfile
10695_12_WFDC10B_WF10B	WFDC10B	rs11085197	chr19	6713164	C	G	0.0619	0.00916	0.24055	1.401e-11	35360	TRUE	reported	textfile
10695_12_WFDC10B_WF10B	WFDC10B	rs41547217	chr6	32521980	G	C	0.0437	0.00795	0.48969	3.86e-08	35427	TRUE	reported	textfile
10700_10_IGSF11_IGS11	IGSF11	rs3761959	chr1	157699488	T	C	0.0538	0.007898	0.41639	9.642e-12	35353	TRUE	reported	textfile
10700_10_IGSF11_IGS11	IGSF11	rs61804164	chr1	161653235	C	G	-0.0745	0.009991	0.18137	8.877e-14	35339	TRUE	reported	textfile
10700_10_IGSF11_IGS11	IGSF11	rs77333309	chr14	105904007	A	G	-0.0914	0.013013	0.10776	2.163e-12	34955	TRUE	reported	textfile
10700_10_IGSF11_IGS11	IGSF11	rs9273429	chr6	32659679	A	G	0.0575	0.007896	0.4381	3.295e-13	35427	TRUE	reported	textfile
10702_1_COL28A1_COSA1	COL28A1	rs767298	chr7	7234953	TAACTAAT	GAACTAAT	0.0473	0.008265	0.41967	1.048e-08	35350	TRUE	reported	textfile
10702_1_COL28A1_COSA1	COL28A1	rs12126578	chr1	106947932	C	A	-0.0449	0.008231	0.48174	4.9e-08	35337	TRUE	reported	textfile
10702_1_COL28A1_COSA1	COL28A1	rs2129775	chr15	53570496	TACTAATCATCA	TACTAACCATCA	0.052	0.00934	0.25824	2.587e-08	35350	TRUE	reported	textfile
10702_1_COL28A1_COSA1	COL28A1	rs12945299	chr17	7176748	ACGCT	ACACT	0.0643	0.010027	0.21475	1.427e-10	35358	TRUE	reported	textfile
10702_1_COL28A1_COSA1	COL28A1	rs1050785	chr2	237324109	AAAAAAAAAA	CAAAAAAAAA	0.0645	0.008254	0.4213	5.503e-15	35361	TRUE	reported	textfile
10702_1_COL28A1_COSA1	COL28A1	rs2646260	chr2	237369152	G	A	0.0516	0.008864	0.31548	5.834e-09	35343	TRUE	reported	textfile
10702_1_COL28A1_COSA1	COL28A1	rs611462	chr21	44821531	A	G	-0.1357	0.024663	0.02813	3.752e-08	35248	TRUE	reported	textfile
10702_1_COL28A1_COSA1	COL28A1	rs3088026	chr21	46129699	T	C	-0.0945	0.01416	0.09272	2.492e-11	34723	TRUE	reported	textfile
10702_1_COL28A1_COSA1	COL28A1	rs10254101	chr7	151718450	T	C	0.052	0.009193	0.26853	1.546e-08	35360	TRUE	reported	textfile
10703_203_SUDS3_SDS3	SUDS3	rs10922098	chr1	196695521	T	C	-0.1213	0.008089	0.40011	7.859e-51	35326	TRUE	reported	textfile
10703_203_SUDS3_SDS3	SUDS3	rs11569415	chr19	6716268	A	G	-0.0556	0.00921	0.24276	1.573e-09	35360	TRUE	reported	textfile
10703_203_SUDS3_SDS3	SUDS3	rs9864801	chr3	165730789	TAGAGAG	TATAGAG	-0.0585	0.008025	0.41936	3.098e-13	35327	TRUE	reported	textfile
10703_203_SUDS3_SDS3	SUDS3	rs2634465	chr4	55666449	G	A	-0.0628	0.011447	0.1413	4.111e-08	35346	TRUE	reported	textfile
10703_203_SUDS3_SDS3	SUDS3	rs1042663	chr6	31937353	A	G	0.1158	0.013787	0.09002	4.498e-17	35429	TRUE	reported	textfile
10703_203_SUDS3_SDS3	SUDS3	rs9501602	chr6	32011488	G	A	0.0894	0.014782	0.08099	1.469e-09	35428	TRUE	reported	textfile
10708_3_GNRH2_GON2	GNRH2	rs2296236	chr20	3039444	T	C	-0.2021	0.010378	0.16991	1.844e-84	35366	TRUE	reported	textfile
10708_3_GNRH2_GON2	GNRH2	rs6115777	chr20	3067673	G	T	-0.0574	0.008023	0.40236	8.414e-13	35362	TRUE	reported	textfile
10708_3_GNRH2_GON2	GNRH2	rs10922098	chr1	196695521	T	C	-0.0704	0.008036	0.40011	1.941e-18	35326	TRUE	reported	textfile
10708_3_GNRH2_GON2	GNRH2	rs11845659	chr14	106127116	T	C	-0.05	0.008079	0.42023	6.051e-10	34955	TRUE	reported	textfile
10708_3_GNRH2_GON2	GNRH2	rs6445180	chr3	166042910	CATTATTTG	CATTATTTT	0.0463	0.007949	0.41731	5.73e-09	35329	TRUE	reported	textfile
10710_23_ZPBP2_ZPBP2	ZPBP2	rs10922098	chr1	196695521	T	C	-0.0504	0.007911	0.40011	1.875e-10	35326	TRUE	reported	textfile
10710_23_ZPBP2_ZPBP2	ZPBP2	rs67399078	chr6	32642504	TGGGGG	CTGGGG	0.0549	0.007913	0.39943	3.973e-12	35427	TRUE	reported	textfile
10710_23_ZPBP2_ZPBP2	ZPBP2	rs7749543	chr6	32783639	T	G	0.0678	0.012338	0.11083	3.907e-08	35426	TRUE	reported	textfile
10710_23_ZPBP2_ZPBP2	ZPBP2	rs10869516	chr9	75152655	C	T	0.0473	0.007973	0.3724	2.987e-09	35342	TRUE	reported	textfile
10714_7_ACE_ACE	ACE	rs188635580	chr17	62773581	C	T	-0.2002	0.023918	0.03089	5.75e-17	35356	TRUE	reported	textfile
10714_7_ACE_ACE	ACE	rs4968748	chr17	62992139	A	G	-0.3472	0.009319	0.25149	1e-200	35357	TRUE	reported	textfile
10714_7_ACE_ACE	ACE	rs4277404	chr17	63515392	T	C	0.2989	0.020415	0.04118	1.532e-48	35356	TRUE	reported	textfile
10714_7_ACE_ACE	ACE	rs142377191	chr17	63571809	A	G	0.2677	0.025084	0.02894	1.377e-26	35356	TRUE	reported	textfile
10714_7_ACE_ACE	ACE	rs111725844	chr17	63720642	T	C	0.3298	0.01681	0.06264	1.068e-85	35356	TRUE	reported	textfile
10714_7_ACE_ACE	ACE	rs150241958	chr17	63730575	G	A	0.3369	0.032051	0.01596	7.649e-26	35356	TRUE	reported	textfile
10714_7_ACE_ACE	ACE	rs2584622	chr17	63832807	A	G	0.195	0.016092	0.07002	8.502e-34	35355	TRUE	reported	textfile
10714_7_ACE_ACE	ACE	rs3744287	chr17	63918558	G	A	0.2324	0.040758	0.01112	1.184e-08	35354	TRUE	reported	textfile
10714_7_ACE_ACE	ACE	rs75163181	chr17	64011027	C	A	-0.3899	0.032322	0.01711	1.656e-33	35351	TRUE	reported	textfile
10714_7_ACE_ACE	ACE	rs79593721	chr17	64298765	T	C	-0.1963	0.02389	0.03107	2.091e-16	35356	TRUE	reported	textfile
10714_7_ACE_ACE	ACE	rs144762318	chr17	64326232	T	C	0.1877	0.024206	0.02923	8.877e-15	35356	TRUE	reported	textfile
10714_7_ACE_ACE	ACE	rs611593	chr11	126318484	T	G	-0.0745	0.010494	0.17524	1.251e-12	35364	TRUE	reported	textfile
10714_7_ACE_ACE	ACE	rs35166255	chr11	126431861	A	G	0.2641	0.020251	0.0367	7.107e-39	35359	TRUE	reported	textfile
10714_7_ACE_ACE	ACE	rs12945299	chr17	7176748	ACGCT	ACACT	0.0566	0.010127	0.21475	2.287e-08	35358	TRUE	reported	textfile
10714_7_ACE_ACE	ACE	rs143501783	chr17	7897001	C	T	0.2169	0.037632	0.01116	8.225e-09	35361	TRUE	reported	textfile
10714_7_ACE_ACE	ACE	rs189634497	chr17	61332764	C	T	-0.1579	0.018118	0.05431	2.909e-18	35348	TRUE	reported	textfile
10714_7_ACE_ACE	ACE	rs74905978	chr17	62011454	G	C	0.2056	0.030176	0.0193	9.541e-12	35356	TRUE	reported	textfile
10714_7_ACE_ACE	ACE	rs8103531	chr19	41386069	T	C	0.0439	0.007934	0.43807	3.147e-08	35360	TRUE	reported	textfile
10714_7_ACE_ACE	ACE	rs3205136	chr9	133251244	A	C	0.2238	0.013333	0.09869	3.124e-63	35355	TRUE	reported	textfile
10714_7_ACE_ACE	ACE	rs600038	chr9	133276354	T	C	0.3376	0.010929	0.15311	1e-200	35359	TRUE	reported	textfile
10714_7_ACE_ACE	ACE	rs117608058	chr9	133540282	A	G	-0.1819	0.025397	0.02374	7.935e-13	35349	TRUE	reported	textfile
10716_35_PSMD5_PSMD5	PSMD5	rs10922098	chr1	196695521	T	C	-0.058	0.007986	0.40011	3.787e-13	35326	TRUE	reported	textfile
10716_35_PSMD5_PSMD5	PSMD5	rs34160075	chr14	105987878	G	A	0.1195	0.00809	0.4079	2.272e-49	34954	TRUE	reported	textfile
10716_35_PSMD5_PSMD5	PSMD5	rs2284350	chr3	52788840	C	T	-0.0521	0.007994	0.39076	7.166e-11	35342	TRUE	reported	textfile
10716_35_PSMD5_PSMD5	PSMD5	rs3917550	chr7	95305261	A	G	0.0677	0.010806	0.15554	3.727e-10	35337	TRUE	reported	textfile
10731_10_HS3ST5_HS3S5	HS3ST5	rs12132412	chr1	21493549	G	A	-0.0487	0.008399	0.34943	6.708e-09	35362	TRUE	reported	textfile
10731_10_HS3ST5_HS3S5	HS3ST5	rs7535409	chr1	169537003	G	A	-0.0584	0.008418	0.33792	3.99e-12	35352	TRUE	reported	textfile
10731_10_HS3ST5_HS3S5	HS3ST5	rs2420378	chr1	169600680	T	A	-0.0509	0.008379	0.34773	1.242e-09	35348	TRUE	reported	textfile
10731_10_HS3ST5_HS3S5	HS3ST5	rs1914886	chr17	21393104	A	G	-0.0528	0.008165	0.42279	1e-10	35340	TRUE	reported	textfile
10731_10_HS3ST5_HS3S5	HS3ST5	rs704	chr17	28367840	A	G	0.255	0.007922	0.49189	1e-200	35348	TRUE	reported	textfile
10731_10_HS3ST5_HS3S5	HS3ST5	rs376533982	chr17	29206025	TTTTATTTATTTATTTATTTATTTA	T	0.1478	0.023342	0.03071	2.422e-10	35349	TRUE	reported	textfile
10731_10_HS3ST5_HS3S5	HS3ST5	rs36020655	chr17	29232546	AT	A	0.1322	0.018752	0.04899	1.791e-12	35349	TRUE	reported	textfile
10731_10_HS3ST5_HS3S5	HS3ST5	rs429358	chr19	44908684	C	T	-0.0997	0.010634	0.17407	6.873e-21	35356	TRUE	reported	textfile
10731_10_HS3ST5_HS3S5	HS3ST5	rs35136575	chr19	44935906	G	C	-0.0624	0.008844	0.28501	1.72e-12	35356	TRUE	reported	textfile
10734_339_GAL3ST2_G3ST2	GAL3ST2	rs72748420	chr1	196141224	T	C	0.0917	0.015358	0.07417	2.362e-09	35325	TRUE	reported	textfile
10734_339_GAL3ST2_G3ST2	GAL3ST2	rs1329424	chr1	196677046	G	T	-0.2716	0.008175	0.39735	1e-200	35326	TRUE	reported	textfile
10734_339_GAL3ST2_G3ST2	GAL3ST2	rs3900909	chr1	197788716	T	C	0.1589	0.022422	0.03376	1.373e-12	35325	TRUE	reported	textfile
10734_339_GAL3ST2_G3ST2	GAL3ST2	rs10801660	chr1	198272225	A	G	0.082	0.012584	0.11574	7.206e-11	35333	TRUE	reported	textfile
10734_339_GAL3ST2_G3ST2	GAL3ST2	rs35136575	chr19	44935906	G	C	-0.0659	0.008933	0.28501	1.621e-13	35356	TRUE	reported	textfile
10734_339_GAL3ST2_G3ST2	GAL3ST2	rs111696008	chr2	216622986	A	G	-0.1615	0.026773	0.02443	1.618e-09	35347	TRUE	reported	textfile
10734_339_GAL3ST2_G3ST2	GAL3ST2	rs144202860	chr2	216625740	A	G	-0.1954	0.035836	0.01274	4.962e-08	35347	TRUE	reported	textfile
10734_339_GAL3ST2_G3ST2	GAL3ST2	rs2686395	chr3	165767231	C	T	-0.1455	0.008674	0.3101	3.765e-63	35327	TRUE	reported	textfile
10734_339_GAL3ST2_G3ST2	GAL3ST2	rs1265941	chr6	31904575	C	A	0.1642	0.015495	0.07271	3.071e-26	35429	TRUE	reported	textfile
10734_339_GAL3ST2_G3ST2	GAL3ST2	rs550671	chr6	31976816	T	C	0.1891	0.011555	0.14045	3.413e-60	35428	TRUE	reported	textfile
10734_339_GAL3ST2_G3ST2	GAL3ST2	rs9269234	chr6	32484011	C	G	0.075	0.010851	0.16699	4.793e-12	35427	TRUE	reported	textfile
10737_96_SERPINB1_Serpin_B1	SERPINB1	rs2293772	chr6	2835597	G	A	0.0792	0.008228	0.40397	6.234e-22	35348	TRUE	reported	textfile
10737_96_SERPINB1_Serpin_B1	SERPINB1	rs10922094	chr1	196692375	CATTA	GATTA	-0.09	0.008222	0.40155	6.964e-28	35327	TRUE	reported	textfile
10737_96_SERPINB1_Serpin_B1	SERPINB1	rs9971407	chr11	65130754	T	C	-0.0691	0.009334	0.24858	1.329e-13	35351	TRUE	reported	textfile
10737_96_SERPINB1_Serpin_B1	SERPINB1	rs6445180	chr3	166042910	CATTATTTG	CATTATTTT	0.0488	0.008139	0.41731	2.023e-09	35329	TRUE	reported	textfile
10737_96_SERPINB1_Serpin_B1	SERPINB1	rs4713498	chr6	32043539	T	G	0.0917	0.01661	0.06413	3.375e-08	35429	TRUE	reported	textfile
10748_216_PCDHB2_PCDB2	PCDHB2	rs10922098	chr1	196695521	T	C	-0.1919	0.007991	0.40011	1.952e-127	35326	TRUE	reported	textfile
10748_216_PCDHB2_PCDB2	PCDHB2	rs7084817	chr10	7732395	G	C	-0.1708	0.021784	0.03465	4.483e-15	35351	TRUE	reported	textfile
10748_216_PCDHB2_PCDB2	PCDHB2	rs11064498	chr12	7064203	G	A	-0.0815	0.011848	0.1306	6.041e-12	35378	TRUE	reported	textfile
10748_216_PCDHB2_PCDB2	PCDHB2	rs56317765	chr20	37489853	T	C	0.0617	0.0109	0.15401	1.511e-08	35357	TRUE	reported	textfile
10748_216_PCDHB2_PCDB2	PCDHB2	rs11720167	chr3	165768357	G	T	0.0997	0.009998	0.19032	2.025e-23	35327	TRUE	reported	textfile
10748_216_PCDHB2_PCDB2	PCDHB2	rs3863087	chr3	165792099	A	G	-0.0831	0.01358	0.09559	9.403e-10	35326	TRUE	reported	textfile
10748_216_PCDHB2_PCDB2	PCDHB2	rs550671	chr6	31976816	T	C	0.1495	0.011286	0.14045	4.72e-40	35428	TRUE	reported	textfile
10748_216_PCDHB2_PCDB2	PCDHB2	rs9469195	chr6	32617235	G	C	0.0698	0.00809	0.37544	6.218e-18	35427	TRUE	reported	textfile
10748_216_PCDHB2_PCDB2	PCDHB2	rs9272526	chr6	32638792	A	G	0.061	0.010381	0.14653	4.197e-09	35426	TRUE	reported	textfile
10752_8_CDYL2_CDYL2	CDYL2	rs10922098	chr1	196695521	T	C	-0.0634	0.008247	0.40011	1.5e-14	35326	TRUE	reported	textfile
10752_8_CDYL2_CDYL2	CDYL2	rs4452009	chr17	21391421	A	C	-0.0459	0.008131	0.49803	1.651e-08	35340	TRUE	reported	textfile
10752_8_CDYL2_CDYL2	CDYL2	rs704	chr17	28367840	A	G	0.177	0.008055	0.49189	5.196e-107	35348	TRUE	reported	textfile
10752_8_CDYL2_CDYL2	CDYL2	rs62083752	chr17	58290785	T	C	-0.0946	0.012337	0.12173	1.744e-14	35357	TRUE	reported	textfile
10752_8_CDYL2_CDYL2	CDYL2	rs9501393	chr6	32007072	GGAG	CGAG	0.0631	0.010819	0.1548	5.467e-09	35428	TRUE	reported	textfile
10752_8_CDYL2_CDYL2	CDYL2	rs2299257	chr7	95313453	C	A	0.0467	0.008352	0.37897	2.252e-08	35337	TRUE	reported	textfile
10753_31_ADAM7_ADAM7	ADAM7	rs71427346	chr14	106544067	G	A	0.0704	0.009218	0.25917	2.224e-14	34955	TRUE	reported	textfile
10753_31_ADAM7_ADAM7	ADAM7	rs113954333	chr17	28251133	C	T	-0.1287	0.013544	0.09416	2.058e-21	35348	TRUE	reported	textfile
10753_31_ADAM7_ADAM7	ADAM7	rs241777	chr17	28306590	T	C	-0.2392	0.007812	0.45532	1e-200	35348	TRUE	reported	textfile
10753_31_ADAM7_ADAM7	ADAM7	rs36020655	chr17	29232546	AT	A	0.1065	0.018423	0.04899	7.439e-09	35349	TRUE	reported	textfile
10754_113_PROK2_Prokineticin_2	PROK2	rs2686274	chr3	71262190	T	C	-0.0963	0.010238	0.2316	5.163e-21	35339	TRUE	reported	textfile
10754_113_PROK2_Prokineticin_2	PROK2	rs6549404	chr3	71715045	A	T	-0.1543	0.009687	0.27595	3.976e-57	35333	TRUE	reported	textfile
10754_113_PROK2_Prokineticin_2	PROK2	rs4677042	chr3	71732550	G	C	0.6182	0.009301	0.1278	1e-200	35333	TRUE	reported	textfile
10754_113_PROK2_Prokineticin_2	PROK2	rs17009077	chr3	71892003	G	A	-0.1229	0.00955	0.28852	6.729e-38	35335	TRUE	reported	textfile
10754_113_PROK2_Prokineticin_2	PROK2	rs9809964	chr3	72628421	A	C	0.1303	0.019962	0.04747	6.689e-11	35335	TRUE	reported	textfile
10754_113_PROK2_Prokineticin_2	PROK2	rs56318703	chr10	909566	T	C	0.081	0.009696	0.24229	6.591e-17	35167	TRUE	reported	textfile
10754_113_PROK2_Prokineticin_2	PROK2	rs10896415	chr11	69071866	A	G	-0.0577	0.008611	0.37201	2.075e-11	35354	TRUE	reported	textfile
10754_113_PROK2_Prokineticin_2	PROK2	rs2511241	chr11	73234296	T	C	0.2998	0.014634	0.08753	2.841e-93	35354	TRUE	reported	textfile
10754_113_PROK2_Prokineticin_2	PROK2	rs3809627	chr16	30091839	A	C	0.0479	0.008451	0.42241	1.444e-08	35360	TRUE	reported	textfile
10754_113_PROK2_Prokineticin_2	PROK2	rs9898547	chr17	39979773	T	G	-0.1002	0.008386	0.44771	6.661e-33	35367	TRUE	reported	textfile
10754_113_PROK2_Prokineticin_2	PROK2	rs62135367	chr2	43116519	G	C	0.0551	0.009385	0.2726	4.337e-09	35348	TRUE	reported	textfile
10754_113_PROK2_Prokineticin_2	PROK2	rs116198731	chr3	69474148	C	T	0.1893	0.034111	0.01599	2.864e-08	35340	TRUE	reported	textfile
10754_113_PROK2_Prokineticin_2	PROK2	rs138866676	chr3	70273106	T	C	0.1832	0.026856	0.02635	9.001e-12	35342	TRUE	reported	textfile
10754_113_PROK2_Prokineticin_2	PROK2	rs4264815	chr4	152743406	C	T	-0.0527	0.008497	0.41442	5.57e-10	35364	TRUE	reported	textfile
10754_113_PROK2_Prokineticin_2	PROK2	rs1071649	chr6	31271337	T	G	-0.0753	0.010055	0.22009	6.959e-14	35427	TRUE	reported	textfile
10754_113_PROK2_Prokineticin_2	PROK2	rs9266228	chr6	31357543	C	G	-0.0788	0.008382	0.49096	5.388e-21	35428	TRUE	reported	textfile
10758_2_KERA_KERA	KERA	rs10922094	chr1	196692375	CATTA	GATTA	-0.1171	0.008478	0.40155	2.157e-43	35327	TRUE	reported	textfile
10758_2_KERA_KERA	KERA	rs4950781	chr1	202591553	G	T	-0.0491	0.008736	0.34329	1.907e-08	35349	TRUE	reported	textfile
10758_2_KERA_KERA	KERA	rs142759151	chr1	203218214	GGTCAAGGTCAAGGTCAAGG	GGTCAAGGTCAAGG	-0.0551	0.008955	0.31305	7.606e-10	35353	TRUE	reported	textfile
10758_2_KERA_KERA	KERA	rs10920636	chr1	203402861	A	G	0.2496	0.008231	0.4918	1e-200	35357	TRUE	reported	textfile
10758_2_KERA_KERA	KERA	rs117861214	chr10	54963317	A	T	-0.1154	0.020789	0.04192	2.839e-08	35341	TRUE	reported	textfile
10758_2_KERA_KERA	KERA	rs186033146	chr12	104377858	T	C	-0.1666	0.020307	0.0428	2.324e-16	35348	TRUE	reported	textfile
10758_2_KERA_KERA	KERA	rs1362245	chr2	229265954	A	G	0.0523	0.009181	0.28531	1.224e-08	35347	TRUE	reported	textfile
10758_2_KERA_KERA	KERA	rs2686395	chr3	165767231	C	T	-0.0662	0.008929	0.3101	1.226e-13	35327	TRUE	reported	textfile
10758_2_KERA_KERA	KERA	rs1265941	chr6	31904575	C	A	0.1027	0.015899	0.07271	1.05e-10	35429	TRUE	reported	textfile
10758_2_KERA_KERA	KERA	rs550671	chr6	31976816	T	C	0.1035	0.011873	0.14045	2.844e-18	35428	TRUE	reported	textfile
10760_107_GRIA4_GRIA4	GRIA4	rs9280648	chr6	29683259	CATTTTTTTTTTTTT	CTTTTTTTTTTTT	0.0733	0.0119	0.14192	7.286e-10	35425	TRUE	reported	textfile
10760_107_GRIA4_GRIA4	GRIA4	rs56194989	chr6	31235376	C	A	0.2144	0.038341	0.012	2.246e-08	35427	TRUE	reported	textfile
10760_107_GRIA4_GRIA4	GRIA4	rs72548024	chr6	31832870	ATATT	ATTT	0.1297	0.010985	0.16365	3.599e-32	35427	TRUE	reported	textfile
10760_107_GRIA4_GRIA4	GRIA4	rs115884658	chr6	31896761	A	G	-0.2478	0.020047	0.04295	4.251e-35	35429	TRUE	reported	textfile
10760_107_GRIA4_GRIA4	GRIA4	rs62395855	chr6	31917132	T	C	0.1751	0.027827	0.02271	3.126e-10	35429	TRUE	reported	textfile
10760_107_GRIA4_GRIA4	GRIA4	rs181063261	chr6	31933008	T	C	-0.4383	0.018695	0.05001	1.516e-121	35429	TRUE	reported	textfile
10760_107_GRIA4_GRIA4	GRIA4	rs2284179	chr6	31974114	G	T	0.3241	0.021459	0.03718	1.539e-51	35429	TRUE	reported	textfile
10760_107_GRIA4_GRIA4	GRIA4	rs451652	chr6	32041507	A	G	0.2183	0.012303	0.13221	1.952e-70	35425	TRUE	reported	textfile
10760_107_GRIA4_GRIA4	GRIA4	rs7774739	chr6	32041524	G	A	0.1886	0.011403	0.17585	1.915e-61	35425	TRUE	reported	textfile
10760_107_GRIA4_GRIA4	GRIA4	rs13196283	chr6	32675846	A	C	0.1758	0.030881	0.01708	1.249e-08	35426	TRUE	reported	textfile
10760_107_GRIA4_GRIA4	GRIA4	rs9501265	chr6	33090511	G	A	-0.1039	0.017312	0.05985	1.953e-09	35425	TRUE	reported	textfile
10761_5_TMED2_TMED2	TMED2	rs10922094	chr1	196692375	CATTA	GATTA	-0.118	0.008038	0.40155	8.611e-49	35327	TRUE	reported	textfile
10761_5_TMED2_TMED2	TMED2	rs1355538	chr3	165787389	G	A	-0.0689	0.008042	0.39847	1.06e-17	35326	TRUE	reported	textfile
10761_5_TMED2_TMED2	TMED2	rs454212	chr6	31966595	T	C	0.0881	0.011361	0.13896	8.873e-15	35428	TRUE	reported	textfile
10761_5_TMED2_TMED2	TMED2	rs34927613	chr6	32632434	A	G	0.0526	0.008585	0.29339	8.961e-10	35427	TRUE	reported	textfile
10762_2_KLRG2_KLRG2	KLRG2	rs10922098	chr1	196695521	T	C	-0.0741	0.008177	0.40011	1.282e-19	35326	TRUE	reported	textfile
10762_2_KLRG2_KLRG2	KLRG2	rs142860569	chr1	206823039	T	C	0.103	0.017074	0.05869	1.614e-09	35362	TRUE	reported	textfile
10762_2_KLRG2_KLRG2	KLRG2	rs2808466	chr1	207100406	C	T	0.2891	0.012694	0.11154	8.178e-115	35357	TRUE	reported	textfile
10762_2_KLRG2_KLRG2	KLRG2	rs2491393	chr1	207126914	G	A	0.0786	0.008568	0.32234	4.56e-20	35357	TRUE	reported	textfile
10762_2_KLRG2_KLRG2	KLRG2	rs1107080	chr9	114329677	G	C	-0.0786	0.01305	0.10966	1.712e-09	35349	TRUE	reported	textfile
10772_21_CSGALNACT2_CGAT2	CSGALNACT2	rs2435382	chr10	43181651	T	A	-0.1148	0.008361	0.33153	6.609e-43	35316	TRUE	reported	textfile
10772_21_CSGALNACT2_CGAT2	CSGALNACT2	rs10922098	chr1	196695521	T	C	-0.15	0.008042	0.40011	1.204e-77	35326	TRUE	reported	textfile
10772_21_CSGALNACT2_CGAT2	CSGALNACT2	rs6542680	chr2	3592552	T	C	-0.124	0.010201	0.18362	5.317e-34	35320	TRUE	reported	textfile
10772_21_CSGALNACT2_CGAT2	CSGALNACT2	rs1355538	chr3	165787389	G	A	-0.0693	0.008048	0.39847	7.265e-18	35326	TRUE	reported	textfile
10772_21_CSGALNACT2_CGAT2	CSGALNACT2	rs550671	chr6	31976816	T	C	0.1092	0.011329	0.14045	5.488e-22	35428	TRUE	reported	textfile
10772_21_CSGALNACT2_CGAT2	CSGALNACT2	rs62404084	chr6	32635544	T	C	0.0591	0.00962	0.21057	8.086e-10	35427	TRUE	reported	textfile
10781_19_CLEC4G_CLC4G	CLEC4G	rs117133715	chr19	7736670	CCTTT	CCTTC	0.2029	0.015715	0.0746	3.879e-38	35357	TRUE	reported	textfile
10781_19_CLEC4G_CLC4G	CLEC4G	rs62122042	chr2	20522215	A	T	-0.074	0.013171	0.10816	1.928e-08	35358	TRUE	reported	textfile
10781_19_CLEC4G_CLC4G	CLEC4G	rs1801701	chr2	21005955	T	C	-0.3709	0.012024	0.12795	1e-200	35361	TRUE	reported	textfile
10781_19_CLEC4G_CLC4G	CLEC4G	rs115256181	chr2	22085884	TAAAAT	AAAAAT	-0.078	0.013573	0.10276	9.092e-09	35355	TRUE	reported	textfile
10781_19_CLEC4G_CLC4G	CLEC4G	rs6445035	chr3	165762312	A	G	0.1356	0.010388	0.1904	6.07e-39	35327	TRUE	reported	textfile
10781_19_CLEC4G_CLC4G	CLEC4G	rs3863087	chr3	165792099	A	G	-0.1104	0.014133	0.09559	5.647e-15	35326	TRUE	reported	textfile
10781_19_CLEC4G_CLC4G	CLEC4G	rs79428469	chr6	32634257	C	T	0.054	0.008913	0.2926	1.374e-09	35427	TRUE	reported	textfile
10781_19_CLEC4G_CLC4G	CLEC4G	rs78810414	chr8	20013602	T	C	-0.0908	0.01439	0.08751	2.794e-10	35356	TRUE	reported	textfile
10785_8_LRRC52_LRC52	LRRC52	rs61801825	chr1	161599096	G	A	-0.0769	0.013118	0.09435	4.572e-09	35339	TRUE	reported	textfile
10785_8_LRRC52_LRC52	LRRC52	rs111653192	chr14	105673116	A	G	-0.0887	0.015877	0.06881	2.316e-08	35088	TRUE	reported	textfile
10785_8_LRRC52_LRC52	LRRC52	rs12589177	chr14	106782999	G	A	-0.1986	0.007978	0.41862	8.53e-137	34954	TRUE	reported	textfile
10785_8_LRRC52_LRC52	LRRC52	rs61997798	chr14	106821535	T	C	0.1346	0.017527	0.05376	1.596e-14	34914	TRUE	reported	textfile
10785_8_LRRC52_LRC52	LRRC52	rs41547217	chr6	32521980	G	C	0.057	0.00787	0.48969	4.395e-13	35427	TRUE	reported	textfile
10798_4_CD300E_CLM2	CD300E	rs10922094	chr1	196692375	CATTA	GATTA	-0.114	0.00803	0.40155	9.574e-46	35327	TRUE	reported	textfile
10798_4_CD300E_CLM2	CD300E	rs1555405	chr14	100710432	A	G	-0.0511	0.00861	0.30381	2.934e-09	35368	TRUE	reported	textfile
10798_4_CD300E_CLM2	CD300E	rs1706435	chr3	165743688	G	A	0.0697	0.00815	0.36981	1.21e-17	35327	TRUE	reported	textfile
10798_4_CD300E_CLM2	CD300E	rs9501600	chr6	32009122	T	C	0.0957	0.011421	0.15016	5.323e-17	35428	TRUE	reported	textfile
10800_15_SERPINH1_Collagen_binding_protein	SERPINH1	rs514887	chr11	75581004	A	G	0.1232	0.008064	0.44086	1.072e-52	35360	TRUE	reported	textfile
10800_15_SERPINH1_Collagen_binding_protein	SERPINH1	rs594708	chr11	75690770	ACAG	GCAG	0.0812	0.008797	0.29394	2.707e-20	35363	TRUE	reported	textfile
10800_15_SERPINH1_Collagen_binding_protein	SERPINH1	rs2588512	chr2	54964946	G	A	-0.0743	0.010125	0.19505	2.168e-13	35334	TRUE	reported	textfile
10800_15_SERPINH1_Collagen_binding_protein	SERPINH1	rs9865425	chr3	12720958	C	T	0.0632	0.008029	0.47629	3.497e-15	35357	TRUE	reported	textfile
10800_15_SERPINH1_Collagen_binding_protein	SERPINH1	rs1354034	chr3	56815721	C	T	0.0488	0.008232	0.38119	3.071e-09	35344	TRUE	reported	textfile
10800_15_SERPINH1_Collagen_binding_protein	SERPINH1	rs9656588	chr7	50267184	C	T	-0.0659	0.008453	0.34123	6.409e-15	35325	TRUE	reported	textfile
10800_15_SERPINH1_Collagen_binding_protein	SERPINH1	rs7782210	chr7	50309149	G	A	0.0495	0.008283	0.37368	2.286e-09	35323	TRUE	reported	textfile
10800_15_SERPINH1_Collagen_binding_protein	SERPINH1	rs72673731	chr8	105524039	T	C	0.0647	0.010222	0.19205	2.46e-10	35350	TRUE	reported	textfile
10800_15_SERPINH1_Collagen_binding_protein	SERPINH1	rs10098139	chr8	105532805	C	T	0.0658	0.010127	0.1966	8.161e-11	35350	TRUE	reported	textfile
10809_14_KLRB1_KLRB1	KLRB1	rs139517772	chr12	9125550	C	A	-0.1543	0.027023	0.0209	1.13e-08	35375	TRUE	reported	textfile
10809_14_KLRB1_KLRB1	KLRB1	rs10691349	chr12	9584213	ATTGT	A	0.0788	0.011497	0.13729	7.182e-12	35374	TRUE	reported	textfile
10809_14_KLRB1_KLRB1	KLRB1	rs1135816	chr12	9598073	G	A	-0.2296	0.008094	0.37818	5.361e-177	35372	TRUE	reported	textfile
10809_14_KLRB1_KLRB1	KLRB1	rs118021813	chr12	9889577	C	T	-0.0966	0.016561	0.06111	5.447e-09	35373	TRUE	reported	textfile
10809_14_KLRB1_KLRB1	KLRB1	rs713452	chr1	56920602	C	T	0.0695	0.008553	0.29838	4.448e-16	35357	TRUE	reported	textfile
10809_14_KLRB1_KLRB1	KLRB1	rs10922094	chr1	196692375	CATTA	GATTA	-0.0982	0.008031	0.40155	2.195e-34	35327	TRUE	reported	textfile
10809_14_KLRB1_KLRB1	KLRB1	rs7310615	chr12	111427245	G	C	-0.0493	0.008152	0.37607	1.469e-09	35358	TRUE	reported	textfile
10809_14_KLRB1_KLRB1	KLRB1	rs8117436	chr20	1946357	A	G	0.0877	0.016042	0.06351	4.578e-08	35361	TRUE	reported	textfile
10809_14_KLRB1_KLRB1	KLRB1	rs697356	chr3	165718150	C	G	0.0448	0.008174	0.36502	4.238e-08	35326	TRUE	reported	textfile
10809_14_KLRB1_KLRB1	KLRB1	rs28455809	chr6	32557482	C	T	0.0534	0.008582	0.26647	4.892e-10	35427	TRUE	reported	textfile
10809_14_KLRB1_KLRB1	KLRB1	rs7862602	chr9	136946019	T	G	0.1026	0.007935	0.43654	3.067e-38	35248	TRUE	reported	textfile
10814_7_CD1A_CD1A	CD1A	rs114009540	chr1	196158413	A	G	-0.1209	0.021621	0.03606	2.248e-08	35325	TRUE	reported	textfile
10814_7_CD1A_CD1A	CD1A	rs10922098	chr1	196695521	T	C	-0.2251	0.008098	0.40011	4.8e-170	35326	TRUE	reported	textfile
10814_7_CD1A_CD1A	CD1A	rs3900909	chr1	197788716	T	C	0.1471	0.022155	0.03376	3.148e-11	35325	TRUE	reported	textfile
10814_7_CD1A_CD1A	CD1A	rs1047286	chr19	6713251	A	G	-0.0524	0.009325	0.24066	1.919e-08	35360	TRUE	reported	textfile
10814_7_CD1A_CD1A	CD1A	rs72848922	chr2	88948138	C	G	-0.1005	0.01401	0.08931	7.319e-13	35337	TRUE	reported	textfile
10814_7_CD1A_CD1A	CD1A	rs111696008	chr2	216622986	A	G	-0.1487	0.026512	0.02443	2.037e-08	35347	TRUE	reported	textfile
10814_7_CD1A_CD1A	CD1A	rs1707652	chr3	165761011	T	C	0.1218	0.008593	0.3102	1.307e-45	35327	TRUE	reported	textfile
10814_7_CD1A_CD1A	CD1A	rs550671	chr6	31976816	T	C	0.1726	0.011437	0.14045	1.846e-51	35428	TRUE	reported	textfile
10814_7_CD1A_CD1A	CD1A	rs28471056	chr6	32635749	AGGTGTTCTGTCTCAATCCACTGTGCTCACAGAGTACGT	AGGTGTTCTGTCTCAATCCACTGTGCTCACAGAGTACCT	0.0854	0.010118	0.18962	3.166e-17	35426	TRUE	reported	textfile
10814_7_CD1A_CD1A	CD1A	rs9272526	chr6	32638792	A	G	0.065	0.010535	0.14653	6.83e-10	35426	TRUE	reported	textfile
10815_2_HABP4_HABP4	HABP4	rs473902	chr9	95493953	G	T	0.0907	0.014667	0.0805	6.254e-10	35333	TRUE	reported	textfile
10815_2_HABP4_HABP4	HABP4	rs58088508	chr9	96324935	C	G	0.3486	0.009397	0.22792	1e-200	35333	TRUE	reported	textfile
10815_2_HABP4_HABP4	HABP4	rs147602960	chr9	97066766	G	A	0.2744	0.024165	0.02854	6.969e-30	35333	TRUE	reported	textfile
10815_2_HABP4_HABP4	HABP4	rs28825490	chr9	97218116	A	C	0.0587	0.009248	0.39761	2.189e-10	35329	TRUE	reported	textfile
10815_2_HABP4_HABP4	HABP4	rs6695321	chr1	196706731	G	A	-0.0496	0.008084	0.40304	8.487e-10	35327	TRUE	reported	textfile
10815_2_HABP4_HABP4	HABP4	rs116836559	chr9	93102773	G	A	0.2113	0.034163	0.01249	6.21e-10	35345	TRUE	reported	textfile
10816_150_PILRA_PILRA_isoform_FDF03_M14	PILRA	rs45454594	chr7	99444550	A	C	0.6173	0.018062	0.04987	1e-200	35356	TRUE	reported	textfile
10816_150_PILRA_PILRA_isoform_FDF03_M14	PILRA	rs199974872	chr7	99825735	GA	G	-0.411	0.025535	0.02384	2.737e-58	35356	TRUE	reported	textfile
10816_150_PILRA_PILRA_isoform_FDF03_M14	PILRA	rs76265464	chr7	99883893	C	T	-0.4186	0.032241	0.01535	1.52e-38	35356	TRUE	reported	textfile
10816_150_PILRA_PILRA_isoform_FDF03_M14	PILRA	rs75126895	chr7	99924066	C	T	-0.3994	0.018752	0.04627	1.156e-100	35356	TRUE	reported	textfile
10816_150_PILRA_PILRA_isoform_FDF03_M14	PILRA	rs12705068	chr7	100019125	T	C	0.9361	0.024877	0.0266	1e-200	35356	TRUE	reported	textfile
10816_150_PILRA_PILRA_isoform_FDF03_M14	PILRA	rs371165331	chr7	100278477	CTTTTTCTTTCTT	CTTTTTCTTTTTT	0.963	0.029804	0.01815	1e-200	35352	TRUE	reported	textfile
10816_150_PILRA_PILRA_isoform_FDF03_M14	PILRA	rs62482204	chr7	100398887	A	G	0.8826	0.03042	0.01703	4.39e-185	35357	TRUE	reported	textfile
10816_150_PILRA_PILRA_isoform_FDF03_M14	PILRA	rs149744179	chr7	100437664	T	C	-0.4345	0.029726	0.01795	2.199e-48	35357	TRUE	reported	textfile
10816_150_PILRA_PILRA_isoform_FDF03_M14	PILRA	rs78690606	chr7	100492646	A	C	0.8815	0.039318	0.01013	2.52e-111	35357	TRUE	reported	textfile
10816_150_PILRA_PILRA_isoform_FDF03_M14	PILRA	rs73405382	chr7	100509350	G	C	-0.4146	0.012947	0.10169	1e-200	35357	TRUE	reported	textfile
10816_150_PILRA_PILRA_isoform_FDF03_M14	PILRA	rs140711669	chr7	100653245	C	G	-0.3564	0.022643	0.03083	8.071e-56	35356	TRUE	reported	textfile
10816_150_PILRA_PILRA_isoform_FDF03_M14	PILRA	rs55867908	chr7	100804512	C	A	0.8678	0.035981	0.01212	1.614e-128	35357	TRUE	reported	textfile
10816_150_PILRA_PILRA_isoform_FDF03_M14	PILRA	rs143364347	chr7	101226262	A	G	0.7139	0.031966	0.01561	1.753e-110	35355	TRUE	reported	textfile
10816_150_PILRA_PILRA_isoform_FDF03_M14	PILRA	rs146216542	chr7	8321631	A	G	0.1208	0.020539	0.03926	4.065e-09	35352	TRUE	reported	textfile
10816_150_PILRA_PILRA_isoform_FDF03_M14	PILRA	rs5745757	chr7	81704940	A	G	-0.2253	0.039777	0.01029	1.478e-08	35335	TRUE	reported	textfile
10816_150_PILRA_PILRA_isoform_FDF03_M14	PILRA	rs148292738	chr7	81714369	G	A	-0.1987	0.028085	0.021	1.495e-12	35336	TRUE	reported	textfile
10816_150_PILRA_PILRA_isoform_FDF03_M14	PILRA	rs117466579	chr7	85686314	C	A	0.167	0.029858	0.01834	2.229e-08	35337	TRUE	reported	textfile
10816_150_PILRA_PILRA_isoform_FDF03_M14	PILRA	rs79858296	chr7	86715697	A	C	-0.0823	0.012316	0.12056	2.35e-11	35338	TRUE	reported	textfile
10816_150_PILRA_PILRA_isoform_FDF03_M14	PILRA	rs62467851	chr7	92420223	A	G	0.1671	0.026547	0.02349	3.085e-10	35330	TRUE	reported	textfile
10816_150_PILRA_PILRA_isoform_FDF03_M14	PILRA	rs12670513	chr7	97534099	G	T	-0.1211	0.009933	0.20016	3.428e-34	35340	TRUE	reported	textfile
10816_150_PILRA_PILRA_isoform_FDF03_M14	PILRA	rs117850863	chr7	99276953	T	G	0.8264	0.022857	0.03088	1e-200	35356	TRUE	reported	textfile
10816_150_PILRA_PILRA_isoform_FDF03_M14	PILRA	rs712846	chr7	101677291	G	A	0.1385	0.008541	0.31797	3.88e-59	35354	TRUE	reported	textfile
10816_150_PILRA_PILRA_isoform_FDF03_M14	PILRA	rs143036628	chr7	103401145	G	A	0.2874	0.027166	0.0213	3.708e-26	35356	TRUE	reported	textfile
10816_150_PILRA_PILRA_isoform_FDF03_M14	PILRA	rs138702212	chr7	110608714	T	C	0.1995	0.035331	0.01157	1.637e-08	35351	TRUE	reported	textfile
10816_150_PILRA_PILRA_isoform_FDF03_M14	PILRA	rs73203019	chr7	111453363	G	C	0.1011	0.01608	0.06499	3.228e-10	35353	TRUE	reported	textfile
10816_150_PILRA_PILRA_isoform_FDF03_M14	PILRA	rs118045511	chr7	111802503	C	T	0.1647	0.02973	0.01777	3.028e-08	35348	TRUE	reported	textfile
10816_150_PILRA_PILRA_isoform_FDF03_M14	PILRA	rs1206383	chr7	122015755	G	A	-0.0824	0.014652	0.08025	1.867e-08	35342	TRUE	reported	textfile
10817_26_TOMM20L_TO20L	TOMM20L	rs72748420	chr1	196141224	T	C	0.0851	0.015288	0.07417	2.597e-08	35325	TRUE	reported	textfile
10817_26_TOMM20L_TO20L	TOMM20L	rs1329424	chr1	196677046	G	T	-0.2631	0.008137	0.39735	1e-200	35326	TRUE	reported	textfile
10817_26_TOMM20L_TO20L	TOMM20L	rs3900909	chr1	197788716	T	C	0.1543	0.022303	0.03376	4.574e-12	35325	TRUE	reported	textfile
10817_26_TOMM20L_TO20L	TOMM20L	rs10801660	chr1	198272225	A	G	0.0756	0.012505	0.11574	1.49e-09	35333	TRUE	reported	textfile
10817_26_TOMM20L_TO20L	TOMM20L	rs1047286	chr19	6713251	A	G	-0.0602	0.00937	0.24066	1.323e-10	35360	TRUE	reported	textfile
10817_26_TOMM20L_TO20L	TOMM20L	rs2686395	chr3	165767231	C	T	-0.1214	0.008636	0.3101	6.916e-45	35327	TRUE	reported	textfile
10817_26_TOMM20L_TO20L	TOMM20L	rs1265941	chr6	31904575	C	A	0.1579	0.01542	0.07271	1.313e-24	35429	TRUE	reported	textfile
10817_26_TOMM20L_TO20L	TOMM20L	rs550671	chr6	31976816	T	C	0.1925	0.011499	0.14045	6.686e-63	35428	TRUE	reported	textfile
10817_26_TOMM20L_TO20L	TOMM20L	rs112164276	chr6	32481499	G	A	0.0958	0.015438	0.07336	5.453e-10	35427	TRUE	reported	textfile
10817_26_TOMM20L_TO20L	TOMM20L	rs41548618	chr6	32521968	G	C	0.0543	0.008621	0.35223	2.997e-10	35426	TRUE	reported	textfile
10818_36_SMPD1_ASM	SMPD1	rs57528411	chr11	6237459	A	G	0.0989	0.014441	0.09364	7.452e-12	35367	TRUE	reported	textfile
10818_36_SMPD1_ASM	SMPD1	rs142303644	chr11	6300695	T	C	-0.2121	0.027837	0.02445	2.552e-14	35363	TRUE	reported	textfile
10818_36_SMPD1_ASM	SMPD1	rs1050228	chr11	6390700	CCTGGCGCTGGCGCTGGCGCTGGCG	CCTGGTGCTGGCGCTGGCGCTGGCG	0.2847	0.008282	0.4708	1e-200	35363	TRUE	reported	textfile
10818_36_SMPD1_ASM	SMPD1	rs117210486	chr11	6400929	T	G	-0.2693	0.023341	0.03233	8.511e-31	35365	TRUE	reported	textfile
10818_36_SMPD1_ASM	SMPD1	rs77690773	chr11	6428913	C	T	-0.1693	0.025647	0.02636	4.082e-11	35364	TRUE	reported	textfile
10818_36_SMPD1_ASM	SMPD1	rs113199701	chr11	6591621	T	C	0.128	0.022001	0.0387	5.96e-09	35368	TRUE	reported	textfile
10818_36_SMPD1_ASM	SMPD1	rs12743641	chr1	172622949	A	G	0.0553	0.009386	0.25863	3.815e-09	35342	TRUE	reported	textfile
10818_36_SMPD1_ASM	SMPD1	rs78444298	chr1	184702964	A	G	-0.3267	0.039545	0.01105	1.438e-16	35348	TRUE	reported	textfile
10818_36_SMPD1_ASM	SMPD1	rs7897379	chr10	63541965	C	T	0.0834	0.00824	0.48021	4.432e-24	35339	TRUE	reported	textfile
10818_36_SMPD1_ASM	SMPD1	rs139736720	chr11	5080729	A	G	0.2147	0.037078	0.0135	7.021e-09	35367	TRUE	reported	textfile
10818_36_SMPD1_ASM	SMPD1	rs3923092	chr11	7483560	A	G	-0.0671	0.010013	0.22443	2.062e-11	35363	TRUE	reported	textfile
10818_36_SMPD1_ASM	SMPD1	rs60167606	chr12	101558771	A	G	-0.0948	0.010854	0.183	2.458e-18	35351	TRUE	reported	textfile
10818_36_SMPD1_ASM	SMPD1	rs2251298	chr12	101687067	TTTTATATATATATAT	TTATATATATATATAT	0.3109	0.010132	0.21681	1e-200	35351	TRUE	reported	textfile
10818_36_SMPD1_ASM	SMPD1	rs7980436	chr12	101707848	T	C	-0.2692	0.014481	0.09286	3.839e-77	35352	TRUE	reported	textfile
10818_36_SMPD1_ASM	SMPD1	rs2946833	chr12	102322796	G	T	0.0739	0.011202	0.16935	4.188e-11	35352	TRUE	reported	textfile
10818_36_SMPD1_ASM	SMPD1	rs67057049	chr12	103576792	C	G	-0.0485	0.008581	0.38785	1.583e-08	35354	TRUE	reported	textfile
10818_36_SMPD1_ASM	SMPD1	rs17532371	chr13	41061165	G	C	0.0927	0.016344	0.06781	1.413e-08	35346	TRUE	reported	textfile
10818_36_SMPD1_ASM	SMPD1	rs17092065	chr14	39240201	T	C	0.0515	0.008382	0.40075	8.043e-10	35355	TRUE	reported	textfile
10818_36_SMPD1_ASM	SMPD1	rs112963922	chr14	94411531	T	C	0.2218	0.038561	0.01119	8.823e-09	35359	TRUE	reported	textfile
10818_36_SMPD1_ASM	SMPD1	rs55707100	chr15	43528519	T	C	0.1872	0.025126	0.02732	9.305e-14	35351	TRUE	reported	textfile
10818_36_SMPD1_ASM	SMPD1	rs339969	chr15	60591082	A	C	0.0589	0.008666	0.33988	1.068e-11	35358	TRUE	reported	textfile
10818_36_SMPD1_ASM	SMPD1	rs62061733	chr17	45941033	G	A	0.0654	0.010737	0.18202	1.12e-09	35351	TRUE	reported	textfile
10818_36_SMPD1_ASM	SMPD1	rs2532362	chr17	46256133	T	G	0.0622	0.010712	0.184	6.376e-09	35348	TRUE	reported	textfile
10818_36_SMPD1_ASM	SMPD1	rs56255430	chr19	19367068	C	A	0.1385	0.015313	0.0795	1.502e-19	35341	TRUE	reported	textfile
10818_36_SMPD1_ASM	SMPD1	rs429358	chr19	44908684	C	T	-0.0752	0.010969	0.17407	7.105e-12	35356	TRUE	reported	textfile
10818_36_SMPD1_ASM	SMPD1	rs8736	chr19	54173495	C	T	-0.0741	0.008387	0.41652	9.97e-19	35359	TRUE	reported	textfile
10818_36_SMPD1_ASM	SMPD1	rs738409	chr22	43928847	G	C	0.0599	0.009782	0.22998	9.141e-10	35360	TRUE	reported	textfile
10818_36_SMPD1_ASM	SMPD1	rs4681749	chr3	57703214	G	A	0.0603	0.010667	0.18216	1.577e-08	35347	TRUE	reported	textfile
10818_36_SMPD1_ASM	SMPD1	rs1154988	chr3	136206349	A	T	0.0632	0.009878	0.22728	1.573e-10	35349	TRUE	reported	textfile
10818_36_SMPD1_ASM	SMPD1	rs1707652	chr3	165761011	T	C	0.0854	0.00888	0.3102	6.769e-22	35327	TRUE	reported	textfile
10818_36_SMPD1_ASM	SMPD1	rs6858114	chr4	76277312	A	G	0.0494	0.008431	0.38625	4.647e-09	35344	TRUE	reported	textfile
10818_36_SMPD1_ASM	SMPD1	rs56055826	chr4	118868269	A	T	-0.1094	0.017255	0.06196	2.297e-10	35340	TRUE	reported	textfile
10818_36_SMPD1_ASM	SMPD1	rs41280463	chr4	153270074	A	G	-0.0715	0.010616	0.18512	1.641e-11	35364	TRUE	reported	textfile
10818_36_SMPD1_ASM	SMPD1	rs9639523	chr7	25952357	T	G	0.0514	0.008703	0.33286	3.501e-09	35359	TRUE	reported	textfile
10818_36_SMPD1_ASM	SMPD1	rs7036351	chr9	34592701	T	C	0.0724	0.010429	0.19176	3.855e-12	35338	TRUE	reported	textfile
10825_12_VSIG10_VSI10	VSIG10	rs10922098	chr1	196695521	T	C	-0.0504	0.008051	0.40011	3.844e-10	35326	TRUE	reported	textfile
10825_12_VSIG10_VSI10	VSIG10	rs4448834	chr14	106715151	T	C	-0.0577	0.008069	0.36848	8.629e-13	34957	TRUE	reported	textfile
10825_12_VSIG10_VSI10	VSIG10	rs697356	chr3	165718150	C	G	0.0512	0.00817	0.36502	3.691e-10	35326	TRUE	reported	textfile
10832_24_B4GALT6_B4GT6	B4GALT6	rs1816633	chr18	31162268	A	T	-0.0931	0.00894	0.3241	2.144e-25	35339	TRUE	reported	textfile
10832_24_B4GALT6_B4GT6	B4GALT6	rs78796387	chr18	31207671	T	G	0.4779	0.022772	0.03351	8.821e-98	35339	TRUE	reported	textfile
10832_24_B4GALT6_B4GT6	B4GALT6	rs143674791	chr18	31324045	T	G	0.7855	0.036754	0.0137	2.432e-101	35339	TRUE	reported	textfile
10832_24_B4GALT6_B4GT6	B4GALT6	rs142098862	chr18	31441439	A	G	-0.373	0.037114	0.013	9.172e-24	35339	TRUE	reported	textfile
10832_24_B4GALT6_B4GT6	B4GALT6	rs59477943	chr18	31556721	G	A	-0.9248	0.017513	0.03496	1e-200	35337	TRUE	reported	textfile
10832_24_B4GALT6_B4GT6	B4GALT6	rs113633457	chr18	31701321	T	A	-0.719	0.039776	0.01098	4.888e-73	35338	TRUE	reported	textfile
10832_24_B4GALT6_B4GT6	B4GALT6	rs17804730	chr18	32156054	A	C	-0.0747	0.008327	0.46091	2.937e-19	35338	TRUE	reported	textfile
10832_24_B4GALT6_B4GT6	B4GALT6	rs148295641	chr18	32496370	T	G	-0.5256	0.030965	0.01896	1.277e-64	35334	TRUE	reported	textfile
10832_24_B4GALT6_B4GT6	B4GALT6	rs78705678	chr10	17794281	G	A	0.0484	0.00839	0.36741	7.999e-09	35341	TRUE	reported	textfile
10832_24_B4GALT6_B4GT6	B4GALT6	rs140118846	chr12	111280204	A	G	-0.1357	0.022785	0.0313	2.589e-09	35358	TRUE	reported	textfile
10832_24_B4GALT6_B4GT6	B4GALT6	rs181707610	chr12	111370921	CAAAAAAAAAACAAAAAAAAAAAA	CAAAAAAAAAACAAAAACAAAAAA	-0.1957	0.028014	0.02068	2.833e-12	35356	TRUE	reported	textfile
10832_24_B4GALT6_B4GT6	B4GALT6	rs189321311	chr18	27507461	A	C	0.1989	0.033109	0.0155	1.884e-09	35358	TRUE	reported	textfile
10832_24_B4GALT6_B4GT6	B4GALT6	rs147694814	chr18	29701866	A	G	0.213	0.025428	0.02874	5.445e-17	35334	TRUE	reported	textfile
10832_24_B4GALT6_B4GT6	B4GALT6	rs12608350	chr18	30248345	C	T	-0.0774	0.008397	0.43557	3.047e-20	35334	TRUE	reported	textfile
10832_24_B4GALT6_B4GT6	B4GALT6	rs138902810	chr18	33213376	G	C	-0.3312	0.032414	0.01697	1.649e-24	35331	TRUE	reported	textfile
10832_24_B4GALT6_B4GT6	B4GALT6	rs145766357	chr18	35336585	GTATAAATTC	ATATAAATTC	-0.1324	0.024046	0.03141	3.667e-08	35323	TRUE	reported	textfile
10832_24_B4GALT6_B4GT6	B4GALT6	rs117474269	chr18	44999000	A	G	0.1515	0.024128	0.03106	3.408e-10	35334	TRUE	reported	textfile
10832_24_B4GALT6_B4GT6	B4GALT6	rs141745012	chr18	46110414	A	G	-0.1003	0.017754	0.05903	1.61e-08	35340	TRUE	reported	textfile
10832_24_B4GALT6_B4GT6	B4GALT6	rs8102873	chr19	56977055	T	C	-0.0473	0.008221	0.40098	8.739e-09	35160	TRUE	reported	textfile
10832_24_B4GALT6_B4GT6	B4GALT6	rs1260326	chr2	27508073	C	T	0.048	0.008534	0.34132	1.86e-08	35361	TRUE	reported	textfile
10832_24_B4GALT6_B4GT6	B4GALT6	rs4684847	chr3	12344838	T	C	0.0828	0.012511	0.11896	3.639e-11	35356	TRUE	reported	textfile
10832_24_B4GALT6_B4GT6	B4GALT6	rs62621812	chr7	127375029	A	G	0.1436	0.025381	0.02528	1.534e-08	35344	TRUE	reported	textfile
10832_24_B4GALT6_B4GT6	B4GALT6	rs2980858	chr8	125488935	C	T	0.0571	0.0086	0.31966	3.139e-11	35356	TRUE	reported	textfile
10833_64_HHIP_HHIP	HHIP	rs7438126	chr4	144302051	C	T	-0.0554	0.008236	0.47588	1.737e-11	35348	TRUE	reported	textfile
10833_64_HHIP_HHIP	HHIP	rs140950906	chr4	144405145	TTCTCTCTCTCTCTCTCTCTCTCTC	TTCTCTCTCTCTCTCTCTCTC	0.0549	0.009506	0.2472	7.674e-09	35348	TRUE	reported	textfile
10833_64_HHIP_HHIP	HHIP	rs11727676	chr4	144737912	C	T	0.2352	0.013296	0.10368	5.054e-70	35350	TRUE	reported	textfile
10833_64_HHIP_HHIP	HHIP	rs78689694	chr11	126364925	C	G	-0.079	0.01334	0.10578	3.183e-09	35363	TRUE	reported	textfile
10833_64_HHIP_HHIP	HHIP	rs181707610	chr12	111370921	CAAAAAAAAAACAAAAAAAAAAAA	CAAAAAAAAAACAAAAACAAAAAA	-0.1639	0.028475	0.02068	8.612e-09	35356	TRUE	reported	textfile
10833_64_HHIP_HHIP	HHIP	rs718530	chr13	45989518	C	T	0.0572	0.009325	0.26042	8.55e-10	35349	TRUE	reported	textfile
10833_64_HHIP_HHIP	HHIP	rs118146573	chr16	56967026	A	G	-0.0741	0.011412	0.15106	8.413e-11	35357	TRUE	reported	textfile
10833_64_HHIP_HHIP	HHIP	rs1065853	chr19	44909969	GGGGGGGTGGT	GGGGGGGGGGT	0.3405	0.017206	0.05944	3.679e-87	35354	TRUE	reported	textfile
10833_64_HHIP_HHIP	HHIP	rs77945941	chr2	219109023	C	G	-0.1172	0.013954	0.09516	4.511e-17	35357	TRUE	reported	textfile
10833_64_HHIP_HHIP	HHIP	rs9274536	chr6	32666857	T	C	-0.0611	0.008095	0.45423	4.412e-14	35426	TRUE	reported	textfile
10835_25_A4GNT_A4GCT	A4GNT	rs2251550	chr3	138140323	G	A	-0.0651	0.008527	0.30063	2.273e-14	35350	TRUE	reported	textfile
10835_25_A4GNT_A4GCT	A4GNT	rs61801011	chr1	161572511	ATGTTTTTTGTTGTTGTTGTTGTTGTTG	TTGTTTTTTGTTGTTGTTGTTGTTGTTG	-0.0573	0.009813	0.20086	5.246e-09	35334	TRUE	reported	textfile
10835_25_A4GNT_A4GCT	A4GNT	rs203687	chr1	196705140	T	C	-0.0488	0.007897	0.4315	6.438e-10	35327	TRUE	reported	textfile
10835_25_A4GNT_A4GCT	A4GNT	rs4974539	chr3	194341178	A	G	0.1068	0.007888	0.44289	9.105e-42	35290	TRUE	reported	textfile
10835_25_A4GNT_A4GCT	A4GNT	rs2073044	chr6	32371209	T	C	0.0534	0.008889	0.26489	1.885e-09	35426	TRUE	reported	textfile
10842_7_GCNT4_GCNT4	GCNT4	rs10922094	chr1	196692375	CATTA	GATTA	-0.1643	0.008104	0.40155	2.234e-91	35327	TRUE	reported	textfile
10842_7_GCNT4_GCNT4	GCNT4	rs1555405	chr14	100710432	A	G	-0.0479	0.008696	0.30381	3.621e-08	35368	TRUE	reported	textfile
10842_7_GCNT4_GCNT4	GCNT4	rs11569393	chr19	6721618	ATTTTTTTTTCC	ATTTTTTTTTCA	-0.0446	0.008058	0.45686	3.117e-08	35360	TRUE	reported	textfile
10842_7_GCNT4_GCNT4	GCNT4	rs1355538	chr3	165787389	G	A	-0.0751	0.008119	0.39847	2.243e-20	35326	TRUE	reported	textfile
10842_7_GCNT4_GCNT4	GCNT4	rs9267139	chr6	31471721	A	G	0.0783	0.012705	0.10872	7.146e-10	35427	TRUE	reported	textfile
10842_7_GCNT4_GCNT4	GCNT4	rs28573154	chr6	32008772	A	G	0.116	0.0111	0.145	1.46e-25	35428	TRUE	reported	textfile
10842_7_GCNT4_GCNT4	GCNT4	rs7774739	chr6	32041524	G	A	0.0999	0.01111	0.17585	2.423e-19	35425	TRUE	reported	textfile
10842_7_GCNT4_GCNT4	GCNT4	rs9271766	chr6	32626382	GGCATCTACAG	GGCATCTACAA	0.0579	0.010467	0.17434	3.17e-08	35425	TRUE	reported	textfile
10847_1_SIGLEC15_SIG15	SIGLEC15	rs10305748	chr1	150812144	T	C	-0.1359	0.023614	0.02964	8.656e-09	35351	TRUE	reported	textfile
10847_1_SIGLEC15_SIG15	SIGLEC15	rs10922098	chr1	196695521	T	C	-0.1836	0.00811	0.40011	1.847e-113	35326	TRUE	reported	textfile
10847_1_SIGLEC15_SIG15	SIGLEC15	rs1047286	chr19	6713251	A	G	-0.0566	0.009311	0.24066	1.213e-09	35360	TRUE	reported	textfile
10847_1_SIGLEC15_SIG15	SIGLEC15	rs1707652	chr3	165761011	T	C	0.0963	0.008598	0.3102	4.069e-29	35327	TRUE	reported	textfile
10847_1_SIGLEC15_SIG15	SIGLEC15	rs3130955	chr6	31086734	A	C	0.0472	0.008586	0.31795	3.863e-08	35427	TRUE	reported	textfile
10847_1_SIGLEC15_SIG15	SIGLEC15	rs9501600	chr6	32009122	T	C	0.1331	0.011543	0.15016	9.218e-31	35428	TRUE	reported	textfile
10847_1_SIGLEC15_SIG15	SIGLEC15	rs35209896	chr6	32519009	A	C	0.09	0.013637	0.09263	4.115e-11	35427	TRUE	reported	textfile
10848_137_BTNL3_BTNL3	BTNL3	rs10922098	chr1	196695521	T	C	-0.1291	0.008111	0.40011	4.803e-57	35326	TRUE	reported	textfile
10848_137_BTNL3_BTNL3	BTNL3	rs6445035	chr3	165762312	A	G	0.1067	0.010105	0.1904	4.599e-26	35327	TRUE	reported	textfile
10848_137_BTNL3_BTNL3	BTNL3	rs3863087	chr3	165792099	A	G	-0.0933	0.013752	0.09559	1.164e-11	35326	TRUE	reported	textfile
10848_137_BTNL3_BTNL3	BTNL3	rs9501600	chr6	32009122	T	C	0.1306	0.011519	0.15016	8.534e-30	35428	TRUE	reported	textfile
10848_137_BTNL3_BTNL3	BTNL3	rs35209896	chr6	32519009	A	C	0.0908	0.013605	0.09263	2.489e-11	35427	TRUE	reported	textfile
10851_77_EBI3_IL27B	EBI3	rs115770048	chr19	3340034	A	G	-0.3589	0.039906	0.01222	2.392e-19	35330	TRUE	reported	textfile
10851_77_EBI3_IL27B	EBI3	rs34328206	chr19	3905944	A	G	-0.11	0.012716	0.13386	5.139e-18	35335	TRUE	reported	textfile
10851_77_EBI3_IL27B	EBI3	rs8108746	chr19	4196009	A	G	0.351	0.00557	0.43089	1e-200	35334	TRUE	reported	textfile
10851_77_EBI3_IL27B	EBI3	rs9807813	chr19	4232418	T	C	-0.9235	0.012305	0.05002	1e-200	35340	TRUE	reported	textfile
10851_77_EBI3_IL27B	EBI3	rs4807574	chr19	4286670	C	T	0.2205	0.008901	0.36163	1.716e-135	35338	TRUE	reported	textfile
10851_77_EBI3_IL27B	EBI3	rs7255715	chr19	4511128	G	C	-0.1507	0.008626	0.45969	2.448e-68	35342	TRUE	reported	textfile
10851_77_EBI3_IL27B	EBI3	rs60103502	chr19	4609808	A	G	-0.1218	0.014451	0.0985	3.501e-17	35340	TRUE	reported	textfile
10851_77_EBI3_IL27B	EBI3	rs143771088	chr10	99251275	G	T	-0.1717	0.028735	0.01647	2.296e-09	35353	TRUE	reported	textfile
10851_77_EBI3_IL27B	EBI3	rs61872201	chr10	99891336	G	A	-0.0789	0.007406	0.49756	1.673e-26	35357	TRUE	reported	textfile
10851_77_EBI3_IL27B	EBI3	rs61751507	chr10	100069757	T	C	-0.3984	0.018308	0.04162	5.466e-105	35356	TRUE	reported	textfile
10851_77_EBI3_IL27B	EBI3	rs11594344	chr10	102251573	G	A	-0.1366	0.023817	0.0234	9.725e-09	35357	TRUE	reported	textfile
10851_77_EBI3_IL27B	EBI3	rs3184504	chr12	111446804	C	T	-0.0489	0.007585	0.37862	1.143e-10	35359	TRUE	reported	textfile
10851_77_EBI3_IL27B	EBI3	rs56115403	chr17	7160579	A	G	0.0689	0.00898	0.21597	1.69e-14	35359	TRUE	reported	textfile
10851_77_EBI3_IL27B	EBI3	rs704	chr17	28367840	A	G	-0.1078	0.007344	0.49189	8.876e-49	35348	TRUE	reported	textfile
10851_77_EBI3_IL27B	EBI3	rs11666444	chr19	2971049	C	T	-0.1709	0.027159	0.02458	3.124e-10	35311	TRUE	reported	textfile
10851_77_EBI3_IL27B	EBI3	rs4807876	chr19	6532971	T	C	-0.3879	0.03794	0.01286	1.549e-24	35358	TRUE	reported	textfile
10851_77_EBI3_IL27B	EBI3	rs62165726	chr2	134208991	A	C	-0.1811	0.021203	0.03053	1.326e-17	35379	TRUE	reported	textfile
10851_77_EBI3_IL27B	EBI3	rs10937241	chr3	186104985	G	A	-0.075	0.009479	0.17923	2.529e-15	35350	TRUE	reported	textfile
10851_77_EBI3_IL27B	EBI3	rs11711157	chr3	194341097	T	C	-0.1131	0.008788	0.22978	6.708e-38	35292	TRUE	reported	textfile
10851_77_EBI3_IL27B	EBI3	rs5743618	chr4	38797027	A	C	0.0813	0.007754	0.34819	1.013e-25	35353	TRUE	reported	textfile
10852_114_HNRNPDL_HNRDL	HNRNPDL	rs4980320	chr11	198986	C	T	0.0471	0.007995	0.46986	3.833e-09	35340	TRUE	reported	textfile
10852_114_HNRNPDL_HNRDL	HNRNPDL	rs1354034	chr3	56815721	C	T	0.0909	0.008194	0.38119	1.347e-28	35344	TRUE	reported	textfile
10852_114_HNRNPDL_HNRDL	HNRNPDL	rs6897795	chr5	178179418	A	G	-0.0912	0.013205	0.10004	4.963e-12	35351	TRUE	reported	textfile
10852_114_HNRNPDL_HNRDL	HNRNPDL	rs342200	chr7	106676033	A	G	-0.0442	0.008028	0.42559	3.674e-08	35345	TRUE	reported	textfile
10876_300_BRAT1_BRAT1	BRAT1	rs10922094	chr1	196692375	CATTA	GATTA	-0.0726	0.00801	0.40155	1.262e-19	35327	TRUE	reported	textfile
10876_300_BRAT1_BRAT1	BRAT1	rs1355538	chr3	165787389	G	A	-0.0445	0.008016	0.39847	2.835e-08	35326	TRUE	reported	textfile
10876_300_BRAT1_BRAT1	BRAT1	rs9501393	chr6	32007072	GGAG	CGAG	0.0632	0.010517	0.1548	1.865e-09	35428	TRUE	reported	textfile
10876_300_BRAT1_BRAT1	BRAT1	rs7774739	chr6	32041524	G	A	0.0617	0.01096	0.17585	1.809e-08	35425	TRUE	reported	textfile
10880_38_FAM163B_F163B	FAM163B	rs1797077	chr10	16811253	T	C	-0.2344	0.007884	0.47532	2.946e-194	35351	TRUE	reported	textfile
10880_38_FAM163B_F163B	FAM163B	rs10904861	chr10	16988776	T	C	-0.0583	0.008213	0.37165	1.26e-12	35354	TRUE	reported	textfile
10880_38_FAM163B_F163B	FAM163B	rs61872201	chr10	99891336	G	A	0.0562	0.008014	0.49756	2.342e-12	35357	TRUE	reported	textfile
10880_38_FAM163B_F163B	FAM163B	rs61751507	chr10	100069757	T	C	0.3289	0.019833	0.04162	9.235e-62	35356	TRUE	reported	textfile
10880_38_FAM163B_F163B	FAM163B	rs704	chr17	28367840	A	G	0.0551	0.007961	0.49189	4.483e-12	35348	TRUE	reported	textfile
10880_38_FAM163B_F163B	FAM163B	rs7634194	chr3	194343888	C	T	0.0476	0.008422	0.34569	1.587e-08	35287	TRUE	reported	textfile
10882_12_DSC1_Desmocollin_1	DSC1	rs10922098	chr1	196695521	T	C	-0.1368	0.008146	0.40011	2.705e-63	35326	TRUE	reported	textfile
10882_12_DSC1_Desmocollin_1	DSC1	rs1555405	chr14	100710432	A	G	-0.0485	0.008729	0.30381	2.756e-08	35368	TRUE	reported	textfile
10882_12_DSC1_Desmocollin_1	DSC1	rs704	chr17	28367840	A	G	-0.0691	0.008008	0.49189	6.167e-18	35348	TRUE	reported	textfile
10882_12_DSC1_Desmocollin_1	DSC1	rs1706435	chr3	165743688	G	A	0.0691	0.008263	0.36981	6.115e-17	35327	TRUE	reported	textfile
10882_12_DSC1_Desmocollin_1	DSC1	rs872914	chr4	73852384	A	G	-0.0957	0.008781	0.28935	1.179e-27	35336	TRUE	reported	textfile
10882_12_DSC1_Desmocollin_1	DSC1	rs453821	chr6	31967534	T	C	0.1081	0.011509	0.13894	5.859e-21	35429	TRUE	reported	textfile
10882_12_DSC1_Desmocollin_1	DSC1	rs35426875	chr6	32632358	C	T	0.0569	0.0087	0.29339	6.153e-11	35427	TRUE	reported	textfile
10885_36_C6orf89_CF089	C6orf89	rs10922098	chr1	196695521	T	C	-0.0755	0.008085	0.40011	9.764e-21	35326	TRUE	reported	textfile
10885_36_C6orf89_CF089	C6orf89	rs812426	chr10	16815134	G	C	0.0706	0.0079	0.47382	4.011e-19	35351	TRUE	reported	textfile
10885_36_C6orf89_CF089	C6orf89	rs1059216	chr14	105855558	T	C	-0.3737	0.019343	0.04593	3.662e-83	34956	TRUE	reported	textfile
10885_36_C6orf89_CF089	C6orf89	rs2857383	chr14	105866369	G	C	-0.0467	0.00815	0.45762	1.002e-08	34954	TRUE	reported	textfile
10885_36_C6orf89_CF089	C6orf89	rs117051919	chr16	72487217	C	T	0.182	0.028733	0.01969	2.386e-10	35360	TRUE	reported	textfile
10885_36_C6orf89_CF089	C6orf89	rs1355538	chr3	165787389	G	A	-0.0592	0.008067	0.39847	2.164e-13	35326	TRUE	reported	textfile
10889_2_MRAP2_MRAP2	MRAP2	rs17580	chr14	94380925	A	T	0.1446	0.022603	0.03316	1.582e-10	35361	TRUE	reported	textfile
10889_2_MRAP2_MRAP2	MRAP2	rs185009887	chr17	5848332	A	G	-0.1469	0.026071	0.02519	1.754e-08	35363	TRUE	reported	textfile
10889_2_MRAP2_MRAP2	MRAP2	rs8099840	chr19	15470214	C	A	-0.0528	0.008268	0.3775	1.706e-10	35367	TRUE	reported	textfile
10889_2_MRAP2_MRAP2	MRAP2	rs6993770	chr8	105569300	T	A	-0.058	0.009655	0.22448	1.884e-09	35354	TRUE	reported	textfile
10890_135_LCTL_LCTL	LCTL	rs10922098	chr1	196695521	T	C	-0.1285	0.008126	0.40011	2.498e-56	35327	TRUE	reported	textfile
10890_135_LCTL_LCTL	LCTL	rs9864801	chr3	165730789	TAGAGAG	TATAGAG	-0.054	0.008069	0.41936	2.202e-11	35328	TRUE	reported	textfile
10890_135_LCTL_LCTL	LCTL	rs2242572	chr6	31943152	A	G	0.1202	0.013859	0.09003	4.207e-18	35430	TRUE	reported	textfile
10890_135_LCTL_LCTL	LCTL	rs9272068	chr6	32631627	C	A	0.0531	0.008686	0.29339	9.742e-10	35428	TRUE	reported	textfile
10892_8_OSMR_OSMR	OSMR	rs2921713	chr5	38862282	C	T	-0.0476	0.008208	0.49673	6.654e-09	35367	TRUE	reported	textfile
10892_8_OSMR_OSMR	OSMR	rs77326070	chr5	39039653	G	A	0.1159	0.00841	0.34489	3.292e-43	35356	TRUE	reported	textfile
10892_8_OSMR_OSMR	OSMR	rs10922098	chr1	196695521	T	C	-0.1054	0.008138	0.40011	2.32e-38	35327	TRUE	reported	textfile
10892_8_OSMR_OSMR	OSMR	rs2106009	chr14	106135717	A	C	-0.0648	0.008205	0.42058	2.841e-15	34955	TRUE	reported	textfile
10892_8_OSMR_OSMR	OSMR	rs697356	chr3	165718150	C	G	0.0518	0.008271	0.36502	3.777e-10	35327	TRUE	reported	textfile
10892_8_OSMR_OSMR	OSMR	rs28573154	chr6	32008772	A	G	0.0832	0.011109	0.145	6.907e-14	35429	TRUE	reported	textfile
10892_8_OSMR_OSMR	OSMR	rs7774739	chr6	32041524	G	A	0.0682	0.011121	0.17585	8.663e-10	35426	TRUE	reported	textfile
10892_8_OSMR_OSMR	OSMR	rs9271766	chr6	32626382	GGCATCTACAG	GGCATCTACAA	0.0579	0.010474	0.17434	3.24e-08	35426	TRUE	reported	textfile
10895_28_TMPRSS11B_TM11B	TMPRSS11B	rs28853072	chr1	196697958	T	A	-0.1149	0.007927	0.39738	1.316e-47	35328	TRUE	reported	textfile
10895_28_TMPRSS11B_TM11B	TMPRSS11B	rs2668202	chr3	165772680	G	A	-0.0537	0.008374	0.30991	1.433e-10	35328	TRUE	reported	textfile
10895_28_TMPRSS11B_TM11B	TMPRSS11B	rs9501600	chr6	32009122	T	C	0.1078	0.011242	0.15016	8.917e-22	35429	TRUE	reported	textfile
10895_28_TMPRSS11B_TM11B	TMPRSS11B	rs72508422	chr6	32513721	C	G	0.0521	0.009031	0.2312	7.983e-09	35428	TRUE	reported	textfile
10900_272_STMN2_STMN2	STMN2	rs72882960	chr11	268927	T	C	0.0545	0.009057	0.26571	1.772e-09	35338	TRUE	reported	textfile
10900_272_STMN2_STMN2	STMN2	rs4759076	chr12	54336088	C	T	0.0835	0.008041	0.4756	2.929e-25	35361	TRUE	reported	textfile
10900_272_STMN2_STMN2	STMN2	rs6436128	chr2	219264316	T	C	-0.0993	0.013176	0.10496	4.826e-14	35358	TRUE	reported	textfile
10900_272_STMN2_STMN2	STMN2	rs1354034	chr3	56815721	C	T	0.1087	0.00824	0.38119	9.693e-40	35345	TRUE	reported	textfile
10902_53_ASPRV1_APRV1	ASPRV1	rs3796097	chr2	69961532	CTCGAAGCAGAGCGGGGA	CTCGAAGCAGAGTGGGGA	0.0649	0.008107	0.44088	1.195e-15	35346	TRUE	reported	textfile
10902_53_ASPRV1_APRV1	ASPRV1	rs7545538	chr1	209806268	G	C	0.0454	0.00807	0.4555	1.848e-08	35353	TRUE	reported	textfile
10902_53_ASPRV1_APRV1	ASPRV1	rs224313	chr10	62857180	C	T	0.0559	0.008574	0.33212	7.057e-11	35342	TRUE	reported	textfile
10902_53_ASPRV1_APRV1	ASPRV1	rs17658212	chr15	40853721	T	C	-0.2123	0.018986	0.04753	5.007e-29	35353	TRUE	reported	textfile
10902_53_ASPRV1_APRV1	ASPRV1	rs117562643	chr16	29302062	A	G	-0.1085	0.018793	0.04896	7.763e-09	35355	TRUE	reported	textfile
10902_53_ASPRV1_APRV1	ASPRV1	rs113125305	chr16	31121085	TTGTGTGTGTGTGTG	TTGTGTGTGTG	-0.2416	0.023271	0.03208	3e-25	35356	TRUE	reported	textfile
10902_53_ASPRV1_APRV1	ASPRV1	rs72802919	chr16	34028295	A	G	-0.2806	0.025582	0.02486	5.406e-28	35353	TRUE	reported	textfile
10902_53_ASPRV1_APRV1	ASPRV1	rs74446154	chr16	49590636	A	G	-0.1557	0.02347	0.03057	3.267e-11	35354	TRUE	reported	textfile
10902_53_ASPRV1_APRV1	ASPRV1	rs140510457	chr16	52731698	A	G	-0.2177	0.035074	0.01332	5.402e-10	35353	TRUE	reported	textfile
10902_53_ASPRV1_APRV1	ASPRV1	rs117749902	chr19	37098031	T	C	-0.1799	0.02786	0.02221	1.066e-10	35366	TRUE	reported	textfile
10902_53_ASPRV1_APRV1	ASPRV1	rs12610606	chr19	38275182	C	T	-0.173	0.010952	0.16027	3.316e-56	35364	TRUE	reported	textfile
10902_53_ASPRV1_APRV1	ASPRV1	rs145684392	chr19	38357515	CAAAAAAAAA	CA	-0.0928	0.009924	0.21134	8.661e-21	35363	TRUE	reported	textfile
10902_53_ASPRV1_APRV1	ASPRV1	rs9845881	chr3	190311493	C	T	0.0599	0.008258	0.39013	4.051e-13	35368	TRUE	reported	textfile
10902_53_ASPRV1_APRV1	ASPRV1	rs188486759	chr7	77084576	T	C	0.2208	0.039719	0.01064	2.713e-08	35335	TRUE	reported	textfile
10902_53_ASPRV1_APRV1	ASPRV1	rs2702945	chr8	6877165	C	T	-0.0648	0.009267	0.25043	2.694e-12	35384	TRUE	reported	textfile
10903_50_STX8_STX8	STX8	rs11078801	chr17	9433928	C	G	0.0681	0.009708	0.21153	2.307e-12	35359	TRUE	reported	textfile
10903_50_STX8_STX8	STX8	rs741735	chr11	256976	A	C	0.0489	0.008955	0.26384	4.742e-08	35341	TRUE	reported	textfile
10903_50_STX8_STX8	STX8	rs12292693	chr11	65169248	C	A	-0.0868	0.008984	0.26371	4.396e-22	35352	TRUE	reported	textfile
10903_50_STX8_STX8	STX8	rs1354034	chr3	56815721	C	T	0.0501	0.00815	0.38119	7.876e-10	35345	TRUE	reported	textfile
10907_116_NTM_NTRI	NTM	rs4592429	chr11	130818963	G	T	-0.0515	0.008777	0.37755	4.42e-09	35359	TRUE	reported	textfile
10907_116_NTM_NTRI	NTM	rs12800878	chr11	131246794	A	G	0.1964	0.008718	0.38371	2.142e-112	35358	TRUE	reported	textfile
10907_116_NTM_NTRI	NTM	rs2511504	chr11	131326501	C	T	0.3616	0.006654	0.40641	1e-200	35356	TRUE	reported	textfile
10907_116_NTM_NTRI	NTM	rs12289924	chr11	131440207	G	T	0.1038	0.009304	0.29749	6.628e-29	35353	TRUE	reported	textfile
10907_116_NTM_NTRI	NTM	rs7118465	chr11	132100419	T	C	-0.1376	0.009354	0.29159	5.59e-49	35361	TRUE	reported	textfile
10907_116_NTM_NTRI	NTM	rs2477669	chr10	17764505	A	G	-0.0808	0.010975	0.17746	1.805e-13	35344	TRUE	reported	textfile
10907_116_NTM_NTRI	NTM	rs78705678	chr10	17794281	G	A	0.1237	0.008683	0.36741	4.762e-46	35342	TRUE	reported	textfile
10907_116_NTM_NTRI	NTM	rs2477642	chr10	17821038	C	T	0.1175	0.008429	0.43852	3.632e-44	35340	TRUE	reported	textfile
10907_116_NTM_NTRI	NTM	rs112256242	chr10	18058949	GAAA	GAA	0.0988	0.017411	0.06435	1.391e-08	35347	TRUE	reported	textfile
10907_116_NTM_NTRI	NTM	rs138580446	chr11	132379412	A	C	-0.1257	0.019019	0.05273	3.866e-11	35361	TRUE	reported	textfile
10907_116_NTM_NTRI	NTM	rs540	chr16	370907	C	T	-0.05	0.008583	0.38131	5.691e-09	35308	TRUE	reported	textfile
10907_116_NTM_NTRI	NTM	rs1260326	chr2	27508073	C	T	0.0994	0.008823	0.34132	1.945e-29	35362	TRUE	reported	textfile
10907_116_NTM_NTRI	NTM	rs2686401	chr3	165771077	C	T	-0.0793	0.008995	0.31011	1.187e-18	35328	TRUE	reported	textfile
10908_2_GALNT13_GLT13	GALNT13	rs16834610	chr2	153873982	T	C	0.1275	0.018824	0.04952	1.258e-11	35338	TRUE	reported	textfile
10908_2_GALNT13_GLT13	GALNT13	rs10922098	chr1	196695521	T	C	-0.0612	0.008245	0.40011	1.146e-13	35327	TRUE	reported	textfile
10908_2_GALNT13_GLT13	GALNT13	rs2477642	chr10	17821038	C	T	0.0488	0.008157	0.43852	2.193e-09	35340	TRUE	reported	textfile
10908_2_GALNT13_GLT13	GALNT13	rs12975366	chr19	54255498	C	T	-0.061	0.008196	0.4155	9.857e-14	35359	TRUE	reported	textfile
10910_6_CEACAM4_CEAM4	CEACAM4	rs10922098	chr1	196695521	T	C	-0.1192	0.008056	0.40011	1.553e-49	35327	TRUE	reported	textfile
10910_6_CEACAM4_CEAM4	CEACAM4	rs1707652	chr3	165761011	T	C	0.0612	0.008525	0.3102	7.046e-13	35328	TRUE	reported	textfile
10910_6_CEACAM4_CEAM4	CEACAM4	rs9501600	chr6	32009122	T	C	0.1104	0.011448	0.15016	5.244e-22	35429	TRUE	reported	textfile
10910_6_CEACAM4_CEAM4	CEACAM4	rs35209896	chr6	32519009	A	C	0.075	0.013517	0.09263	2.88e-08	35428	TRUE	reported	textfile
10916_44_PLA2R1_PLA2R	PLA2R1	rs12471260	chr2	159466945	A	G	-0.2456	0.007708	0.41345	1e-200	35338	TRUE	reported	textfile
10916_44_PLA2R1_PLA2R	PLA2R1	rs113098364	chr2	159467547	C	T	-0.3723	0.012031	0.11335	1e-200	35337	TRUE	reported	textfile
10916_44_PLA2R1_PLA2R	PLA2R1	rs80339456	chr2	160310243	T	A	0.4787	0.024363	0.02575	5.979e-86	35337	TRUE	reported	textfile
10916_44_PLA2R1_PLA2R	PLA2R1	rs6432620	chr2	160481371	AAAAAAA	GAAAAAA	-0.3713	0.005275	0.49362	1e-200	35335	TRUE	reported	textfile
10916_44_PLA2R1_PLA2R	PLA2R1	rs13001774	chr2	160914123	G	A	0.2456	0.01218	0.11273	1.993e-90	35334	TRUE	reported	textfile
10916_44_PLA2R1_PLA2R	PLA2R1	rs757344	chr12	47812313	C	T	-0.039	0.006889	0.41461	1.502e-08	35353	TRUE	reported	textfile
10916_44_PLA2R1_PLA2R	PLA2R1	rs6496748	chr15	91003706	G	A	0.0402	0.007065	0.36687	1.269e-08	35365	TRUE	reported	textfile
10916_44_PLA2R1_PLA2R	PLA2R1	rs6430066	chr2	144747220	C	T	-0.045	0.007782	0.39954	7.342e-09	35346	TRUE	reported	textfile
10916_44_PLA2R1_PLA2R	PLA2R1	rs12998722	chr2	147446275	T	C	-0.0582	0.010007	0.17804	6.023e-09	35337	TRUE	reported	textfile
10916_44_PLA2R1_PLA2R	PLA2R1	rs2091151	chr2	148411388	G	A	-0.0427	0.007683	0.48486	2.734e-08	35335	TRUE	reported	textfile
10916_44_PLA2R1_PLA2R	PLA2R1	rs12471193	chr2	154739625	G	A	-0.0679	0.007881	0.37329	6.94e-18	35324	TRUE	reported	textfile
10916_44_PLA2R1_PLA2R	PLA2R1	rs114994001	chr2	155796156	A	G	0.0825	0.013936	0.08437	3.218e-09	35322	TRUE	reported	textfile
10916_44_PLA2R1_PLA2R	PLA2R1	rs116241488	chr2	158024333	A	C	0.2867	0.036404	0.01133	3.393e-15	35328	TRUE	reported	textfile
10916_44_PLA2R1_PLA2R	PLA2R1	rs112083943	chr2	158484342	T	C	-0.2625	0.022439	0.02821	1.301e-31	35336	TRUE	reported	textfile
10916_44_PLA2R1_PLA2R	PLA2R1	rs62194171	chr2	161012157	T	G	-0.069	0.007904	0.381	2.549e-18	35334	TRUE	reported	textfile
10916_44_PLA2R1_PLA2R	PLA2R1	rs78489768	chr2	162254424	G	A	0.2335	0.02213	0.03036	5.011e-26	35331	TRUE	reported	textfile
10916_44_PLA2R1_PLA2R	PLA2R1	rs115087160	chr2	162977586	T	C	-0.1306	0.015428	0.06758	2.556e-17	35332	TRUE	reported	textfile
10916_44_PLA2R1_PLA2R	PLA2R1	rs6747805	chr2	163444080	C	T	-0.0671	0.008913	0.24362	5.156e-14	35331	TRUE	reported	textfile
10916_44_PLA2R1_PLA2R	PLA2R1	rs80024373	chr2	165833367	T	A	-0.3563	0.038289	0.01009	1.333e-20	35341	TRUE	reported	textfile
10916_44_PLA2R1_PLA2R	PLA2R1	rs77298446	chr2	171218825	G	C	-0.1494	0.026472	0.02137	1.664e-08	35349	TRUE	reported	textfile
10916_44_PLA2R1_PLA2R	PLA2R1	rs61656332	chr2	172154420	G	C	-0.0674	0.009349	0.21309	5.635e-13	35352	TRUE	reported	textfile
10916_44_PLA2R1_PLA2R	PLA2R1	rs1377057	chr4	81303402	C	G	0.0501	0.007554	0.28819	3.299e-11	35339	TRUE	reported	textfile
10916_44_PLA2R1_PLA2R	PLA2R1	rs11751347	chr6	160671406	T	C	-0.0998	0.012532	0.07953	1.669e-15	35377	TRUE	reported	textfile
10916_44_PLA2R1_PLA2R	PLA2R1	rs3798938	chr6	161230971	C	T	-0.1069	0.017307	0.0418	6.54e-10	35378	TRUE	reported	textfile
10916_44_PLA2R1_PLA2R	PLA2R1	rs2000242	chr9	123211058	T	C	0.0521	0.009157	0.16633	1.274e-08	35351	TRUE	reported	textfile
10917_40_GNGT2_GBGT2	GNGT2	rs182801617	chr17	48871590	T	C	-0.193	0.028699	0.01868	1.756e-11	35355	TRUE	reported	textfile
10917_40_GNGT2_GBGT2	GNGT2	rs10922094	chr1	196692375	CATTA	GATTA	-0.0473	0.007969	0.40155	2.933e-09	35328	TRUE	reported	textfile
10917_40_GNGT2_GBGT2	GNGT2	rs28720282	chr11	61323484	C	T	0.0733	0.013259	0.09507	3.233e-08	35354	TRUE	reported	textfile
10924_258_CYB5D2_NEUFC	CYB5D2	rs149208504	chr17	4011662	C	T	-0.6911	0.025794	0.02263	3.92e-158	35358	TRUE	reported	textfile
10924_258_CYB5D2_NEUFC	CYB5D2	rs17176065	chr17	4058560	T	C	0.3578	0.018882	0.0447	4.497e-80	35361	TRUE	reported	textfile
10924_258_CYB5D2_NEUFC	CYB5D2	rs181444731	chr17	4387026	A	G	-0.1765	0.030387	0.01669	6.305e-09	35359	TRUE	reported	textfile
10924_258_CYB5D2_NEUFC	CYB5D2	rs7224464	chr17	4449244	T	C	-0.0531	0.00876	0.29	1.348e-09	35362	TRUE	reported	textfile
10924_258_CYB5D2_NEUFC	CYB5D2	rs10922098	chr1	196695521	T	C	-0.0507	0.008069	0.40011	3.309e-10	35327	TRUE	reported	textfile
10924_258_CYB5D2_NEUFC	CYB5D2	rs1042445	chr3	186677647	T	C	0.0631	0.009261	0.23639	9.508e-12	35357	TRUE	reported	textfile
10924_258_CYB5D2_NEUFC	CYB5D2	rs2523610	chr6	31354428	ACCCACCCCCAGACCTGCCACCCCA	ACCCACCCCCAGACCCGCCACCCCA	0.1287	0.009673	0.21005	2.15e-40	35426	TRUE	reported	textfile
10924_258_CYB5D2_NEUFC	CYB5D2	rs2854001	chr6	31355235	A	G	0.1288	0.009671	0.20994	1.804e-40	35429	TRUE	reported	textfile
10924_258_CYB5D2_NEUFC	CYB5D2	rs2523483	chr6	31386015	G	T	0.1074	0.018723	0.04792	9.687e-09	35429	TRUE	reported	textfile
10924_258_CYB5D2_NEUFC	CYB5D2	rs41285751	chr6	31932038	T	G	0.1034	0.014374	0.08277	6.315e-13	35430	TRUE	reported	textfile
10933_107_CALN1_CABP8	CALN1	rs10922098	chr1	196695521	T	C	-0.1587	0.008097	0.40011	1.543e-85	35329	TRUE	reported	textfile
10933_107_CALN1_CABP8	CALN1	rs11569415	chr19	6716268	A	G	-0.0517	0.00924	0.24276	2.206e-08	35363	TRUE	reported	textfile
10933_107_CALN1_CABP8	CALN1	rs1355538	chr3	165787389	G	A	-0.0698	0.008103	0.39847	7.064e-18	35329	TRUE	reported	textfile
10933_107_CALN1_CABP8	CALN1	rs453821	chr6	31967534	T	C	0.1242	0.011453	0.13894	2.131e-27	35432	TRUE	reported	textfile
10933_107_CALN1_CABP8	CALN1	rs28471056	chr6	32635749	AGGTGTTCTGTCTCAATCCACTGTGCTCACAGAGTACGT	AGGTGTTCTGTCTCAATCCACTGTGCTCACAGAGTACCT	0.0728	0.010076	0.18962	5e-13	35429	TRUE	reported	textfile
10938_13_CD58_sLFA_3	CD58	rs61789227	chr1	116537006	G	A	0.6656	0.027448	0.02109	6.699e-130	35344	TRUE	reported	textfile
10938_13_CD58_sLFA_3	CD58	rs116614403	chr1	118591986	T	C	0.2215	0.031178	0.01638	1.209e-12	35361	TRUE	reported	textfile
10938_13_CD58_sLFA_3	CD58	rs190942314	chr1	119615099	GTCAC	GTCAG	0.1666	0.029221	0.01836	1.188e-08	35354	TRUE	reported	textfile
10938_13_CD58_sLFA_3	CD58	rs10922094	chr1	196692375	CATTA	GATTA	-0.1301	0.008131	0.40155	1.267e-57	35330	TRUE	reported	textfile
10938_13_CD58_sLFA_3	CD58	rs1706435	chr3	165743688	G	A	0.0744	0.00824	0.36981	1.735e-19	35330	TRUE	reported	textfile
10938_13_CD58_sLFA_3	CD58	rs9501600	chr6	32009122	T	C	0.0923	0.011546	0.15016	1.308e-15	35431	TRUE	reported	textfile
10939_16_PLEKHA4_PKHA4	PLEKHA4	rs10922098	chr1	196695521	T	C	-0.0974	0.008103	0.40011	2.784e-33	35329	TRUE	reported	textfile
10939_16_PLEKHA4_PKHA4	PLEKHA4	rs113747960	chr12	7074644	A	G	-0.0669	0.012249	0.12384	4.722e-08	35380	TRUE	reported	textfile
10939_16_PLEKHA4_PKHA4	PLEKHA4	rs17580	chr14	94380925	A	T	0.2796	0.022322	0.03316	5.415e-36	35363	TRUE	reported	textfile
10939_16_PLEKHA4_PKHA4	PLEKHA4	rs2686395	chr3	165767231	C	T	-0.0699	0.008557	0.3101	3.106e-16	35330	TRUE	reported	textfile
10939_16_PLEKHA4_PKHA4	PLEKHA4	rs9501600	chr6	32009122	T	C	0.1006	0.011506	0.15016	2.269e-18	35431	TRUE	reported	textfile
10940_25_SRL_SRCA	SRL	rs11640587	chr16	4214222	G	C	-0.1185	0.00833	0.38098	6.331e-46	35348	TRUE	reported	textfile
10940_25_SRL_SRCA	SRL	rs7915908	chr10	122339332	T	C	-0.0672	0.008964	0.29712	6.549e-14	35372	TRUE	reported	textfile
10940_25_SRL_SRCA	SRL	rs932274	chr10	122465848	T	C	-0.2055	0.009721	0.2278	3.355e-99	35373	TRUE	reported	textfile
10940_25_SRL_SRCA	SRL	rs2736921	chr10	122498813	G	A	0.1399	0.012884	0.11535	1.815e-27	35371	TRUE	reported	textfile
10940_25_SRL_SRCA	SRL	rs1355538	chr3	165787389	G	A	-0.046	0.00831	0.39847	3.109e-08	35329	TRUE	reported	textfile
10940_25_SRL_SRCA	SRL	rs13190721	chr6	29937843	T	C	-0.0481	0.008309	0.33961	7.081e-09	35436	TRUE	reported	textfile
10940_25_SRL_SRCA	SRL	rs13208583	chr6	32833094	T	C	0.0795	0.013354	0.10406	2.625e-09	35426	TRUE	reported	textfile
10945_11_STX6_Syntaxin_6	STX6	rs572515	chr1	196677131	G	A	-0.1153	0.008157	0.3973	2.281e-45	35329	TRUE	reported	textfile
10945_11_STX6_Syntaxin_6	STX6	rs1706435	chr3	165743688	G	A	0.0658	0.008266	0.36981	1.712e-15	35330	TRUE	reported	textfile
10945_11_STX6_Syntaxin_6	STX6	rs28573154	chr6	32008772	A	G	0.0801	0.011132	0.145	6.211e-13	35431	TRUE	reported	textfile
10945_11_STX6_Syntaxin_6	STX6	rs7774739	chr6	32041524	G	A	0.0645	0.01114	0.17585	7.033e-09	35428	TRUE	reported	textfile
10948_14_PLD3_PLD3	PLD3	rs7254808	chr19	40364607	C	T	0.1354	0.019646	0.04313	5.496e-12	35365	TRUE	reported	textfile
10948_14_PLD3_PLD3	PLD3	rs10922098	chr1	196695521	T	C	-0.0554	0.008121	0.40011	9.001e-12	35329	TRUE	reported	textfile
10948_14_PLD3_PLD3	PLD3	rs11738994	chr5	151429528	C	T	0.0599	0.008268	0.36196	4.343e-13	35342	TRUE	reported	textfile
10948_14_PLD3_PLD3	PLD3	rs4631423	chr8	11841770	T	C	-0.0564	0.009882	0.20582	1.149e-08	35368	TRUE	reported	textfile
10948_14_PLD3_PLD3	PLD3	rs6993770	chr8	105569300	T	A	-0.0664	0.009545	0.22448	3.488e-12	35356	TRUE	reported	textfile
10953_14_CLEC2A_CLC2A	CLEC2A	rs10922098	chr1	196695521	T	C	-0.055	0.008144	0.40011	1.445e-11	35329	TRUE	reported	textfile
10953_14_CLEC2A_CLC2A	CLEC2A	rs7080536	chr10	113588287	A	G	-0.6371	0.019699	0.04142	1e-200	35378	TRUE	reported	textfile
10953_14_CLEC2A_CLC2A	CLEC2A	rs77774564	chr10	113637445	A	G	-0.3431	0.033605	0.01388	1.79e-24	35378	TRUE	reported	textfile
10953_14_CLEC2A_CLC2A	CLEC2A	rs11593575	chr10	114042439	G	C	-0.2531	0.034818	0.01393	3.618e-13	35375	TRUE	reported	textfile
10953_14_CLEC2A_CLC2A	CLEC2A	rs485305	chr10	114288286	A	C	-0.1994	0.026955	0.02166	1.389e-13	35368	TRUE	reported	textfile
10953_14_CLEC2A_CLC2A	CLEC2A	rs11196979	chr10	114904626	G	A	-0.0745	0.01257	0.11452	3.091e-09	35373	TRUE	reported	textfile
10953_14_CLEC2A_CLC2A	CLEC2A	rs9501393	chr6	32007072	GGAG	CGAG	0.0737	0.010676	0.1548	5.079e-12	35431	TRUE	reported	textfile
10953_14_CLEC2A_CLC2A	CLEC2A	rs7774739	chr6	32041524	G	A	0.0705	0.011118	0.17585	2.284e-10	35428	TRUE	reported	textfile
10955_4_CLEC10A_CLC10	CLEC10A	rs10922098	chr1	196695521	T	C	-0.0997	0.008099	0.40011	7.99e-35	35329	TRUE	reported	textfile
10955_4_CLEC10A_CLC10	CLEC10A	rs1706435	chr3	165743688	G	A	0.0602	0.008211	0.36981	2.272e-13	35330	TRUE	reported	textfile
10955_4_CLEC10A_CLC10	CLEC10A	rs9469017	chr6	31496662	A	G	-0.087	0.015136	0.07464	9.028e-09	35431	TRUE	reported	textfile
10955_4_CLEC10A_CLC10	CLEC10A	rs2844452	chr6	31914247	G	A	-0.0669	0.007965	0.43878	4.505e-17	35432	TRUE	reported	textfile
10955_4_CLEC10A_CLC10	CLEC10A	rs550671	chr6	31976816	T	C	0.13	0.011386	0.14045	3.416e-30	35431	TRUE	reported	textfile
10959_125_BET1L_BET1L	BET1L	rs2739240	chr11	187771	A	C	0.123	0.009058	0.25195	5.29e-42	35342	TRUE	reported	textfile
10959_125_BET1L_BET1L	BET1L	rs10922098	chr1	196695521	T	C	-0.089	0.008053	0.40011	2.15e-28	35329	TRUE	reported	textfile
10959_125_BET1L_BET1L	BET1L	rs1619994	chr3	165744047	G	A	0.0486	0.008788	0.2807	3.198e-08	35330	TRUE	reported	textfile
10959_125_BET1L_BET1L	BET1L	rs444921	chr6	31964400	T	C	0.0843	0.011376	0.13897	1.258e-13	35432	TRUE	reported	textfile
10959_125_BET1L_BET1L	BET1L	rs4734879	chr8	105570896	G	A	-0.0525	0.009586	0.21866	4.333e-08	35356	TRUE	reported	textfile
10974_20_SPINK7_ISK7	SPINK7	rs9784645	chr5	148337418	T	G	0.1322	0.009459	0.25293	2.184e-44	35349	TRUE	reported	textfile
10974_20_SPINK7_ISK7	SPINK7	rs61816766	chr1	152347096	C	T	0.1718	0.030331	0.01942	1.478e-08	35355	TRUE	reported	textfile
10974_20_SPINK7_ISK7	SPINK7	rs10922094	chr1	196692375	CATTA	GATTA	-0.0922	0.008409	0.40155	5.626e-28	35330	TRUE	reported	textfile
10974_20_SPINK7_ISK7	SPINK7	rs2727270	chr11	61835765	T	C	-0.0619	0.011104	0.16553	2.481e-08	35358	TRUE	reported	textfile
10974_20_SPINK7_ISK7	SPINK7	rs34529371	chr14	23280869	A	G	-0.0639	0.011221	0.15843	1.237e-08	35368	TRUE	reported	textfile
10974_20_SPINK7_ISK7	SPINK7	rs77924615	chr16	20381010	A	G	-0.0717	0.010423	0.19701	6.037e-12	35346	TRUE	reported	textfile
10974_20_SPINK7_ISK7	SPINK7	rs34155263	chr2	72036095	T	C	-0.0464	0.008427	0.4112	3.663e-08	35341	TRUE	reported	textfile
10974_20_SPINK7_ISK7	SPINK7	rs1355538	chr3	165787389	G	A	-0.0537	0.0084	0.39847	1.626e-10	35329	TRUE	reported	textfile
10974_20_SPINK7_ISK7	SPINK7	rs322372	chr5	172749458	G	A	-0.1007	0.017618	0.05848	1.092e-08	35355	TRUE	reported	textfile
10974_20_SPINK7_ISK7	SPINK7	rs453821	chr6	31967534	T	C	0.0678	0.011868	0.13894	1.111e-08	35432	TRUE	reported	textfile
10974_20_SPINK7_ISK7	SPINK7	rs10971512	chr9	33437284	A	C	0.1274	0.010934	0.17277	2.251e-31	35339	TRUE	reported	textfile
10975_59_MUCL1_MUCL1	MUCL1	rs10922098	chr1	196695521	T	C	-0.1729	0.008003	0.40011	1.671e-103	35329	TRUE	reported	textfile
10975_59_MUCL1_MUCL1	MUCL1	rs2686395	chr3	165767231	C	T	-0.0732	0.008486	0.3101	6.355e-18	35330	TRUE	reported	textfile
10975_59_MUCL1_MUCL1	MUCL1	rs9501600	chr6	32009122	T	C	0.1232	0.011395	0.15016	3.043e-27	35431	TRUE	reported	textfile
10977_55_UCMA_UCMA	UCMA	rs185705950	chr10	13133960	T	C	-0.2434	0.018855	0.05008	4.014e-38	35363	TRUE	reported	textfile
10977_55_UCMA_UCMA	UCMA	rs142421037	chr10	13219514	C	G	0.2001	0.035005	0.01343	1.088e-08	35364	TRUE	reported	textfile
10977_55_UCMA_UCMA	UCMA	rs138834887	chr10	13221289	A	C	0.5018	0.027374	0.0233	4.639e-75	35363	TRUE	reported	textfile
10977_55_UCMA_UCMA	UCMA	rs2399954	chr10	13234368	A	G	-0.4568	0.014455	0.08795	1e-200	35363	TRUE	reported	textfile
10977_55_UCMA_UCMA	UCMA	rs112582999	chr10	13246282	A	T	0.1122	0.01888	0.04771	2.801e-09	35364	TRUE	reported	textfile
10977_55_UCMA_UCMA	UCMA	rs78560997	chr10	13288194	C	T	0.1808	0.021303	0.03949	2.116e-17	35364	TRUE	reported	textfile
10977_55_UCMA_UCMA	UCMA	rs117415981	chr10	13662315	A	G	-0.1538	0.025914	0.02671	2.937e-09	35367	TRUE	reported	textfile
10977_55_UCMA_UCMA	UCMA	rs10906474	chr10	13779194	G	A	-0.3123	0.029458	0.01959	2.935e-26	35366	TRUE	reported	textfile
10977_55_UCMA_UCMA	UCMA	rs75025577	chr10	13859997	TGCTA	TGCTG	-0.2097	0.021517	0.03765	1.919e-22	35370	TRUE	reported	textfile
10977_55_UCMA_UCMA	UCMA	rs4755234	chr11	44210885	C	T	0.0529	0.008695	0.32319	1.171e-09	35368	TRUE	reported	textfile
10977_55_UCMA_UCMA	UCMA	rs6485513	chr11	44348590	T	C	-0.0475	0.008308	0.40879	1.08e-08	35366	TRUE	reported	textfile
10977_55_UCMA_UCMA	UCMA	rs7952436	chr11	67257063	T	C	-0.1028	0.014831	0.08078	4.163e-12	35352	TRUE	reported	textfile
10977_55_UCMA_UCMA	UCMA	rs7971039	chr12	85330527	A	G	0.0689	0.008685	0.32997	2.128e-15	35357	TRUE	reported	textfile
10981_56_NRG3_NRG3	NRG3	rs572515	chr1	196677131	G	A	-0.0534	0.00799	0.3973	2.342e-11	35329	TRUE	reported	textfile
10981_56_NRG3_NRG3	NRG3	rs143959838	chr17	7004074	TTAATATTA	TTATTA	-0.1244	0.020751	0.03504	2.036e-09	35365	TRUE	reported	textfile
10981_56_NRG3_NRG3	NRG3	rs143501783	chr17	7897001	C	T	0.2025	0.035488	0.01116	1.156e-08	35364	TRUE	reported	textfile
10990_21_LRRK2_LRRK2	LRRK2	rs10922094	chr1	196692375	CATTA	GATTA	-0.118	0.00819	0.40155	4.585e-47	35330	TRUE	reported	textfile
10990_21_LRRK2_LRRK2	LRRK2	rs964184	chr11	116778201	C	G	-0.1015	0.012161	0.12321	7.031e-17	35368	TRUE	reported	textfile
10990_21_LRRK2_LRRK2	LRRK2	rs704	chr17	28367840	A	G	0.0964	0.008036	0.49189	3.727e-33	35351	TRUE	reported	textfile
10990_21_LRRK2_LRRK2	LRRK2	rs71352239	chr19	44926286	T	C	0.0596	0.008768	0.30263	1.067e-11	35359	TRUE	reported	textfile
10990_21_LRRK2_LRRK2	LRRK2	rs12478841	chr2	27588855	G	A	0.0648	0.009677	0.21569	2.133e-11	35364	TRUE	reported	textfile
10990_21_LRRK2_LRRK2	LRRK2	rs1291921	chr3	136317384	G	A	0.0503	0.009015	0.2763	2.414e-08	35352	TRUE	reported	textfile
10990_21_LRRK2_LRRK2	LRRK2	rs6445035	chr3	165762312	A	G	0.1146	0.010209	0.1904	3.061e-29	35330	TRUE	reported	textfile
10990_21_LRRK2_LRRK2	LRRK2	rs3863087	chr3	165792099	A	G	-0.0998	0.01389	0.09559	6.708e-13	35329	TRUE	reported	textfile
10990_21_LRRK2_LRRK2	LRRK2	rs550671	chr6	31976816	T	C	0.1134	0.011544	0.14045	8.909e-23	35431	TRUE	reported	textfile
10990_21_LRRK2_LRRK2	LRRK2	rs34927613	chr6	32632434	A	G	0.0681	0.008754	0.29339	7.302e-15	35430	TRUE	reported	textfile
11067_13_BGLAP_Osteocalcin	BGLAP	rs12406047	chr1	196708768	T	A	-0.0582	0.010023	0.18182	6.377e-09	35330	TRUE	reported	textfile
11067_13_BGLAP_Osteocalcin	BGLAP	rs3132487	chr6	31275231	T	G	0.0596	0.009283	0.22755	1.362e-10	35430	TRUE	reported	textfile
11067_13_BGLAP_Osteocalcin	BGLAP	rs77311729	chr6	32505240	C	T	0.1182	0.007459	0.37947	1.469e-56	35415	TRUE	reported	textfile
11067_13_BGLAP_Osteocalcin	BGLAP	rs6926251	chr6	32627652	C	T	0.1569	0.008576	0.277	9.049e-75	35430	TRUE	reported	textfile
11067_13_BGLAP_Osteocalcin	BGLAP	rs9272802	chr6	32642812	T	G	0.0811	0.00768	0.44711	4.578e-26	35429	TRUE	reported	textfile
11071_1_IL5_IL_5	IL5	rs572515	chr1	196677131	G	A	-0.0575	0.007932	0.3973	4.188e-13	35329	TRUE	reported	textfile
11071_1_IL5_IL_5	IL5	rs1846190	chr6	32616036	A	G	0.0532	0.008064	0.35085	4.184e-11	35430	TRUE	reported	textfile
11071_1_IL5_IL_5	IL5	rs11755689	chr6	32618599	G	A	0.0442	0.007926	0.33707	2.451e-08	35427	TRUE	reported	textfile
11094_104_CLC_LPPL	CLC	rs10922098	chr1	196695521	T	C	-0.1049	0.008048	0.40011	7.727e-39	35329	TRUE	reported	textfile
11094_104_CLC_LPPL	CLC	rs9864801	chr3	165730789	TAGAGAG	TATAGAG	-0.0559	0.007985	0.41936	2.544e-12	35330	TRUE	reported	textfile
11094_104_CLC_LPPL	CLC	rs9501600	chr6	32009122	T	C	0.0887	0.011439	0.15016	8.91e-15	35431	TRUE	reported	textfile
11094_104_CLC_LPPL	CLC	rs9268744	chr6	32449501	A	G	0.0443	0.007892	0.48148	1.987e-08	35430	TRUE	reported	textfile
11096_57_N6AMT1_HEMK2	N6AMT1	rs4980320	chr11	198986	C	T	0.0461	0.008064	0.46986	1.086e-08	35343	TRUE	reported	textfile
11096_57_N6AMT1_HEMK2	N6AMT1	rs17784482	chr15	71140089	G	A	-0.2289	0.03679	0.01181	4.917e-10	35368	TRUE	reported	textfile
11096_57_N6AMT1_HEMK2	N6AMT1	rs144176526	chr15	72014672	CAAGATACCATGAAAGAAAGAAAAGAAAGAAAAGGAAAA	CGAGATACCATGAAAGAAAGAAAAGAAAGAAAAGGAAAA	-0.2913	0.038903	0.01085	7.001e-14	35349	TRUE	reported	textfile
11096_57_N6AMT1_HEMK2	N6AMT1	rs146527756	chr15	72662455	T	G	-0.2498	0.035797	0.01284	2.989e-12	35347	TRUE	reported	textfile
11096_57_N6AMT1_HEMK2	N6AMT1	rs4541868	chr8	105578477	A	C	-0.0677	0.009725	0.21915	3.372e-12	35355	TRUE	reported	textfile
11098_1_PDXK_PDXK	PDXK	rs4818855	chr21	43619070	T	C	-0.1278	0.008111	0.41893	6.136e-56	35267	TRUE	reported	textfile
11098_1_PDXK_PDXK	PDXK	rs55704290	chr21	43846145	T	C	-0.1207	0.022037	0.03483	4.322e-08	35261	TRUE	reported	textfile
11098_1_PDXK_PDXK	PDXK	rs75136590	chr21	43859644	A	G	0.1215	0.019886	0.04352	9.974e-10	35261	TRUE	reported	textfile
11098_1_PDXK_PDXK	PDXK	rs79039769	chr21	44038088	A	G	-0.2996	0.032805	0.01537	6.674e-20	35257	TRUE	reported	textfile
11098_1_PDXK_PDXK	PDXK	rs144059351	chr21	44048700	A	G	-0.1033	0.016092	0.06601	1.368e-10	35258	TRUE	reported	textfile
11098_1_PDXK_PDXK	PDXK	rs10057588	chr5	43160065	A	G	0.0617	0.008409	0.35423	2.18e-13	35352	TRUE	reported	textfile
11101_18_TLR4_TLR4	TLR4	rs10922094	chr1	196692375	CATTA	GATTA	-0.0502	0.007939	0.40155	2.561e-10	35330	TRUE	reported	textfile
11101_18_TLR4_TLR4	TLR4	rs35802700	chr14	106694501	TA	T	-0.0512	0.009146	0.26069	2.165e-08	34959	TRUE	reported	textfile
11101_18_TLR4_TLR4	TLR4	rs67399078	chr6	32642504	TGGGGG	CTGGGG	0.0459	0.00796	0.39943	8.108e-09	35430	TRUE	reported	textfile
11102_22_REG4_REG4	REG4	rs12125319	chr1	119108785	C	T	0.1599	0.027012	0.02414	3.228e-09	35359	TRUE	reported	textfile
11102_22_REG4_REG4	REG4	rs80117153	chr1	119305017	C	G	0.1488	0.025951	0.02641	9.818e-09	35351	TRUE	reported	textfile
11102_22_REG4_REG4	REG4	rs3009182	chr1	119836055	T	C	-0.1428	0.00999	0.22116	2.376e-46	35352	TRUE	reported	textfile
11102_22_REG4_REG4	REG4	rs72697218	chr1	119853675	T	C	-0.2246	0.02673	0.02416	4.37e-17	35352	TRUE	reported	textfile
11102_22_REG4_REG4	REG4	rs191615076	chr1	120386170	A	C	0.1979	0.022775	0.03429	3.648e-18	35350	TRUE	reported	textfile
11102_22_REG4_REG4	REG4	rs7480143	chr11	2203793	T	C	0.0953	0.0131	0.11386	3.47e-13	35352	TRUE	reported	textfile
11102_22_REG4_REG4	REG4	rs10500661	chr11	6252514	C	T	0.0544	0.009844	0.22999	3.276e-08	35369	TRUE	reported	textfile
11102_22_REG4_REG4	REG4	rs3217810	chr12	4279105	T	C	0.0823	0.011913	0.13867	4.908e-12	35367	TRUE	reported	textfile
11102_22_REG4_REG4	REG4	rs731541	chr17	9895845	C	A	0.0513	0.00886	0.3283	7.026e-09	35363	TRUE	reported	textfile
11102_22_REG4_REG4	REG4	rs2979153	chr8	8399571	C	G	-0.0551	0.009786	0.23178	1.799e-08	35380	TRUE	reported	textfile
11103_24_HSPB1_HSP_27	HSPB1	rs34179550	chr7	75615065	A	G	0.0766	0.013176	0.11116	6.11e-09	35339	TRUE	reported	textfile
11103_24_HSPB1_HSP_27	HSPB1	rs113088829	chr7	75667928	C	T	-0.1281	0.017664	0.05337	4.105e-13	35340	TRUE	reported	textfile
11103_24_HSPB1_HSP_27	HSPB1	rs13240755	chr7	75976791	A	G	0.2916	0.008488	0.34276	1e-200	35341	TRUE	reported	textfile
11103_24_HSPB1_HSP_27	HSPB1	rs10231308	chr7	76376379	C	T	0.1249	0.009638	0.23473	2.101e-38	35340	TRUE	reported	textfile
11103_24_HSPB1_HSP_27	HSPB1	rs3972522	chr7	77052519	C	T	-0.1162	0.0099	0.32367	8.249e-32	35333	TRUE	reported	textfile
11103_24_HSPB1_HSP_27	HSPB1	rs117296956	chr7	77220299	A	G	-0.2958	0.024674	0.02756	4.086e-33	35342	TRUE	reported	textfile
11103_24_HSPB1_HSP_27	HSPB1	rs7926172	chr11	225180	A	G	0.0596	0.009533	0.23069	4.053e-10	35343	TRUE	reported	textfile
11103_24_HSPB1_HSP_27	HSPB1	rs6926219	chr6	122399661	A	G	-0.0824	0.008059	0.46006	1.532e-24	35347	TRUE	reported	textfile
11103_24_HSPB1_HSP_27	HSPB1	rs6460050	chr7	73661400	A	C	0.0508	0.008661	0.32954	4.485e-09	35346	TRUE	reported	textfile
11103_24_HSPB1_HSP_27	HSPB1	rs342200	chr7	106676033	A	G	-0.0577	0.008248	0.42559	2.639e-12	35348	TRUE	reported	textfile
11104_13_CHI3L1_YKL_40	CHI3L1	rs11584227	chr1	202629647	C	T	-0.1828	0.010754	0.27973	8.505e-65	35351	TRUE	reported	textfile
11104_13_CHI3L1_YKL_40	CHI3L1	rs7516546	chr1	202852808	T	C	-0.3396	0.028573	0.02922	1.413e-32	35353	TRUE	reported	textfile
11104_13_CHI3L1_YKL_40	CHI3L1	rs75228438	chr1	202995854	T	C	0.4001	0.031552	0.02375	7.568e-37	35352	TRUE	reported	textfile
11104_13_CHI3L1_YKL_40	CHI3L1	rs143359688	chr1	203141150	GTGGGATGGGGGAGCCCCAGGGC	G	-0.3238	0.00952	0.48134	1e-200	35353	TRUE	reported	textfile
11104_13_CHI3L1_YKL_40	CHI3L1	rs80241012	chr1	203215796	A	G	-0.3485	0.013696	0.14382	7.837e-143	35356	TRUE	reported	textfile
11104_13_CHI3L1_YKL_40	CHI3L1	rs6670714	chr1	193049404	C	T	-0.0834	0.012781	0.16685	6.775e-11	35336	TRUE	reported	textfile
11104_13_CHI3L1_YKL_40	CHI3L1	rs114072431	chr1	195974961	A	G	0.1702	0.024314	0.04032	2.556e-12	35329	TRUE	reported	textfile
11104_13_CHI3L1_YKL_40	CHI3L1	rs1932023	chr1	201535061	G	A	0.1468	0.013195	0.15952	9.426e-29	35341	TRUE	reported	textfile
11104_13_CHI3L1_YKL_40	CHI3L1	rs6679311	chr1	204590548	C	T	-0.0985	0.010846	0.2745	1.072e-19	35363	TRUE	reported	textfile
11104_13_CHI3L1_YKL_40	CHI3L1	rs1800894	chr1	206773321	T	C	-0.1408	0.024872	0.0398	1.506e-08	35365	TRUE	reported	textfile
11104_13_CHI3L1_YKL_40	CHI3L1	rs28601761	chr8	125487789	G	C	-0.0702	0.00797	0.42975	1.272e-18	35360	TRUE	reported	textfile
11107_25_TENM3_TEN3	TENM3	rs10922094	chr1	196692375	CATTA	GATTA	-0.0764	0.007995	0.40155	1.223e-21	35330	TRUE	reported	textfile
11107_25_TENM3_TEN3	TENM3	rs704	chr17	28367840	A	G	-0.0992	0.007832	0.49189	9.207e-37	35351	TRUE	reported	textfile
11107_25_TENM3_TEN3	TENM3	rs9501393	chr6	32007072	GGAG	CGAG	0.0661	0.010488	0.1548	2.926e-10	35431	TRUE	reported	textfile
11107_25_TENM3_TEN3	TENM3	rs7774739	chr6	32041524	G	A	0.0633	0.010927	0.17585	6.905e-09	35428	TRUE	reported	textfile
11109_56_SVEP1_SVEP1	SVEP1	rs145419292	chr9	109679059	T	C	0.5826	0.033692	0.01613	5.4e-67	35359	TRUE	reported	textfile
11109_56_SVEP1_SVEP1	SVEP1	rs75412647	chr9	110278247	G	C	-0.1877	0.025025	0.02826	6.357e-14	35359	TRUE	reported	textfile
11109_56_SVEP1_SVEP1	SVEP1	rs1327537	chr9	110405793	A	C	0.3403	0.026761	0.02459	4.792e-37	35362	TRUE	reported	textfile
11109_56_SVEP1_SVEP1	SVEP1	rs76038906	chr9	110487920	T	G	0.551	0.023578	0.03275	8.755e-121	35362	TRUE	reported	textfile
11109_56_SVEP1_SVEP1	SVEP1	rs78742138	chr9	110498428	C	T	0.7104	0.022257	0.03624	1e-200	35358	TRUE	reported	textfile
11109_56_SVEP1_SVEP1	SVEP1	rs116853336	chr9	110527672	A	T	0.5931	0.0383	0.01237	4.326e-54	35360	TRUE	reported	textfile
11109_56_SVEP1_SVEP1	SVEP1	rs185970880	chr9	110693039	A	G	0.7265	0.037283	0.01256	1.439e-84	35363	TRUE	reported	textfile
11109_56_SVEP1_SVEP1	SVEP1	rs146370544	chr9	110839795	C	T	0.1747	0.022794	0.03562	1.796e-14	35363	TRUE	reported	textfile
11109_56_SVEP1_SVEP1	SVEP1	rs72759341	chr9	111145909	G	A	0.3856	0.030953	0.01913	1.274e-35	35361	TRUE	reported	textfile
11109_56_SVEP1_SVEP1	SVEP1	rs115770375	chr1	152840427	G	C	0.2065	0.031008	0.01782	2.748e-11	35351	TRUE	reported	textfile
11109_56_SVEP1_SVEP1	SVEP1	rs41264285	chr1	155061442	T	C	0.1502	0.009278	0.27708	6e-59	35354	TRUE	reported	textfile
11109_56_SVEP1_SVEP1	SVEP1	rs200367989	chr1	156674988	TG	T	0.1988	0.028776	0.02026	4.898e-12	35348	TRUE	reported	textfile
11109_56_SVEP1_SVEP1	SVEP1	rs147639000	chr1	156908252	A	G	0.6176	0.025969	0.0245	5.128e-125	35355	TRUE	reported	textfile
11109_56_SVEP1_SVEP1	SVEP1	rs7935242	chr11	10302281	T	C	-0.0494	0.008257	0.46812	2.19e-09	35364	TRUE	reported	textfile
11109_56_SVEP1_SVEP1	SVEP1	rs78689694	chr11	126364925	C	G	-0.0832	0.013462	0.10578	6.391e-10	35366	TRUE	reported	textfile
11109_56_SVEP1_SVEP1	SVEP1	rs879620	chr16	3965728	T	C	0.05	0.008615	0.35905	6.472e-09	35342	TRUE	reported	textfile
11109_56_SVEP1_SVEP1	SVEP1	rs12945299	chr17	7176748	ACGCT	ACACT	0.0572	0.010082	0.21475	1.398e-08	35361	TRUE	reported	textfile
11109_56_SVEP1_SVEP1	SVEP1	rs34914463	chr17	7463300	C	T	0.0733	0.013415	0.10556	4.654e-08	35364	TRUE	reported	textfile
11109_56_SVEP1_SVEP1	SVEP1	rs12666169	chr7	103959297	T	C	-0.0829	0.012246	0.12788	1.291e-11	35357	TRUE	reported	textfile
11109_56_SVEP1_SVEP1	SVEP1	rs117223414	chr9	108819737	A	G	0.4052	0.04037	0.01125	1.046e-23	35356	TRUE	reported	textfile
11109_56_SVEP1_SVEP1	SVEP1	rs576123	chr9	133268896	T	C	-0.0686	0.009624	0.26016	1.017e-12	35362	TRUE	reported	textfile
11110_4_TMEM119_TM119	TMEM119	rs10922098	chr1	196695521	T	C	-0.0817	0.008189	0.40011	1.927e-23	35329	TRUE	reported	textfile
11110_4_TMEM119_TM119	TMEM119	rs802171	chr10	16814686	G	A	0.0633	0.008018	0.47349	2.902e-15	35354	TRUE	reported	textfile
11110_4_TMEM119_TM119	TMEM119	rs1355538	chr3	165787389	G	A	-0.0481	0.008177	0.39847	4.053e-09	35329	TRUE	reported	textfile
11116_16_C11orf87_CK087	C11orf87	rs1591734	chr1	169302664	T	C	-0.1199	0.012124	0.1303	4.64e-23	35355	TRUE	reported	textfile
11116_16_C11orf87_CK087	C11orf87	rs9332701	chr1	169515529	G	A	-0.3607	0.015464	0.07189	2.49e-120	35355	TRUE	reported	textfile
11116_16_C11orf87_CK087	C11orf87	rs6427202	chr1	169559592	T	C	-0.1418	0.008099	0.4721	1.238e-68	35352	TRUE	reported	textfile
11116_16_C11orf87_CK087	C11orf87	rs78334957	chr10	19819940	C	T	0.1162	0.011775	0.13736	5.704e-23	35349	TRUE	reported	textfile
11116_16_C11orf87_CK087	C11orf87	rs927826	chr10	19931917	T	G	0.1595	0.008829	0.29793	5.985e-73	35352	TRUE	reported	textfile
11116_16_C11orf87_CK087	C11orf87	rs184924341	chr10	20198402	G	T	0.3206	0.036028	0.01192	5.66e-19	35354	TRUE	reported	textfile
11116_16_C11orf87_CK087	C11orf87	rs594793	chr19	7765060	T	G	-0.0456	0.008169	0.43083	2.379e-08	35364	TRUE	reported	textfile
11116_16_C11orf87_CK087	C11orf87	rs62140549	chr2	46914826	G	A	0.0676	0.008725	0.30898	9.338e-15	35349	TRUE	reported	textfile
11116_16_C11orf87_CK087	C11orf87	rs34568880	chr6	31546671	T	C	0.1924	0.030566	0.01722	3.083e-10	35430	TRUE	reported	textfile
11116_16_C11orf87_CK087	C11orf87	rs34977123	chr6	32587959	G	A	-0.157	0.01137	0.16144	2.273e-43	35430	TRUE	reported	textfile
11116_16_C11orf87_CK087	C11orf87	rs9271669	chr6	32624998	G	A	0.067	0.008077	0.46525	1.084e-16	35430	TRUE	reported	textfile
11117_2_SPATA20_SPT20	SPATA20	rs147604653	chr17	49734100	A	G	0.1507	0.025619	0.02654	4.047e-09	35357	TRUE	reported	textfile
11117_2_SPATA20_SPT20	SPATA20	rs77405995	chr17	50284012	A	G	0.1222	0.018545	0.04892	4.412e-11	35350	TRUE	reported	textfile
11117_2_SPATA20_SPT20	SPATA20	rs17714829	chr17	50375120	C	T	0.1255	0.015247	0.0781	1.852e-16	35357	TRUE	reported	textfile
11117_2_SPATA20_SPT20	SPATA20	rs9890200	chr17	50547162	C	A	-0.3204	0.007116	0.40963	1e-200	35353	TRUE	reported	textfile
11117_2_SPATA20_SPT20	SPATA20	rs10922094	chr1	196692375	CATTA	GATTA	-0.0654	0.008289	0.40155	3.015e-15	35330	TRUE	reported	textfile
11117_2_SPATA20_SPT20	SPATA20	rs4666000	chr2	27616502	C	T	0.0534	0.009653	0.22594	3.171e-08	35364	TRUE	reported	textfile
11117_2_SPATA20_SPT20	SPATA20	rs3020644	chr6	31926849	G	A	-0.0698	0.008391	0.37454	8.885e-17	35432	TRUE	reported	textfile
11117_2_SPATA20_SPT20	SPATA20	rs6458	chr6	32039847	G	A	0.0862	0.012306	0.12614	2.473e-12	35431	TRUE	reported	textfile
11118_107_RAB17_RAB17	RAB17	rs72748420	chr1	196141224	T	C	0.1015	0.015352	0.07417	3.805e-11	35328	TRUE	reported	textfile
11118_107_RAB17_RAB17	RAB17	rs1329424	chr1	196677046	G	T	-0.2918	0.008156	0.39735	1e-200	35329	TRUE	reported	textfile
11118_107_RAB17_RAB17	RAB17	rs3900909	chr1	197788716	T	C	0.1702	0.02241	0.03376	3.081e-14	35328	TRUE	reported	textfile
11118_107_RAB17_RAB17	RAB17	rs10801660	chr1	198272225	A	G	0.0796	0.01258	0.11574	2.492e-10	35336	TRUE	reported	textfile
11118_107_RAB17_RAB17	RAB17	rs1047286	chr19	6713251	A	G	-0.0572	0.009402	0.24066	1.174e-09	35363	TRUE	reported	textfile
11118_107_RAB17_RAB17	RAB17	rs111696008	chr2	216622986	A	G	-0.1533	0.026747	0.02443	9.951e-09	35350	TRUE	reported	textfile
11118_107_RAB17_RAB17	RAB17	rs1707652	chr3	165761011	T	C	0.1323	0.008668	0.3102	1.331e-52	35330	TRUE	reported	textfile
11118_107_RAB17_RAB17	RAB17	rs3099847	chr6	31455283	T	C	0.0894	0.014652	0.09144	1.051e-09	35429	TRUE	reported	textfile
11118_107_RAB17_RAB17	RAB17	rs1265941	chr6	31904575	C	A	0.1756	0.015476	0.07271	7.678e-30	35432	TRUE	reported	textfile
11118_107_RAB17_RAB17	RAB17	rs550671	chr6	31976816	T	C	0.2115	0.011537	0.14045	4.603e-75	35431	TRUE	reported	textfile
11118_107_RAB17_RAB17	RAB17	rs9276606	chr6	32768918	T	A	0.063	0.008968	0.28354	2.136e-12	35429	TRUE	reported	textfile
11120_49_NAT14_NAT14	NAT14	rs10922098	chr1	196695521	T	C	-0.1185	0.008103	0.40011	1.973e-48	35329	TRUE	reported	textfile
11120_49_NAT14_NAT14	NAT14	rs704	chr17	28367840	A	G	-0.0997	0.007945	0.49189	4.055e-36	35351	TRUE	reported	textfile
11120_49_NAT14_NAT14	NAT14	rs1707652	chr3	165761011	T	C	0.0682	0.008564	0.3102	1.675e-15	35330	TRUE	reported	textfile
11120_49_NAT14_NAT14	NAT14	rs9501600	chr6	32009122	T	C	0.0923	0.011505	0.15016	1.033e-15	35431	TRUE	reported	textfile
11120_49_NAT14_NAT14	NAT14	rs35209896	chr6	32519009	A	C	0.0743	0.013576	0.09263	4.429e-08	35430	TRUE	reported	textfile
11128_29_TMEM132C_T132C	TMEM132C	rs10922098	chr1	196695521	T	C	-0.06	0.008012	0.40011	6.949e-14	35329	TRUE	reported	textfile
11128_29_TMEM132C_T132C	TMEM132C	rs117511908	chr19	10110266	GACCCCCA	GACCCCCG	0.356	0.021699	0.03353	1.716e-60	35364	TRUE	reported	textfile
11128_29_TMEM132C_T132C	TMEM132C	rs34735009	chr19	10512068	TCCATCTCAAAAAAAAAAAAAAAAAAAG	TCCATCTCAAAAAAAAAAAAAAAAG	0.0747	0.011207	0.14538	2.64e-11	35365	TRUE	reported	textfile
11128_29_TMEM132C_T132C	TMEM132C	rs141618758	chr19	11146823	C	T	0.1856	0.024042	0.02633	1.165e-14	35373	TRUE	reported	textfile
11128_29_TMEM132C_T132C	TMEM132C	rs145639768	chr19	13472256	A	C	0.1516	0.022831	0.03152	3.133e-11	35367	TRUE	reported	textfile
11128_29_TMEM132C_T132C	TMEM132C	rs146039342	chr19	44997818	A	G	0.1699	0.029139	0.01786	5.522e-09	35359	TRUE	reported	textfile
11129_66_BMP15_BMP15	BMP15	rs10922098	chr1	196695521	T	C	-0.1441	0.008015	0.40011	2.884e-72	35329	TRUE	reported	textfile
11129_66_BMP15_BMP15	BMP15	rs58068569	chr12	3991507	G	A	-0.0531	0.009708	0.20781	4.505e-08	35368	TRUE	reported	textfile
11129_66_BMP15_BMP15	BMP15	rs1707652	chr3	165761011	T	C	0.0813	0.008482	0.3102	9.262e-22	35330	TRUE	reported	textfile
11129_66_BMP15_BMP15	BMP15	rs9267139	chr6	31471721	A	G	0.072	0.012542	0.10872	9.439e-09	35430	TRUE	reported	textfile
11129_66_BMP15_BMP15	BMP15	rs9501393	chr6	32007072	GGAG	CGAG	0.11	0.010527	0.1548	1.479e-25	35431	TRUE	reported	textfile
11129_66_BMP15_BMP15	BMP15	rs7774739	chr6	32041524	G	A	0.1004	0.010969	0.17585	5.517e-20	35428	TRUE	reported	textfile
11129_66_BMP15_BMP15	BMP15	rs9271683	chr6	32625173	T	C	0.0596	0.008783	0.27332	1.154e-11	35430	TRUE	reported	textfile
11130_158_CACNB4_CACB4	CACNB4	rs11502187	chr11	180483	C	A	0.0621	0.009254	0.262	1.941e-11	35342	TRUE	reported	textfile
11130_158_CACNB4_CACB4	CACNB4	rs7975385	chr12	48797209	C	T	0.1289	0.009409	0.24761	1.016e-42	35352	TRUE	reported	textfile
11130_158_CACNB4_CACB4	CACNB4	rs79977579	chr12	54300773	CCCAA	CCCCA	0.08	0.014379	0.08751	2.639e-08	35366	TRUE	reported	textfile
11130_158_CACNB4_CACB4	CACNB4	rs1354034	chr3	56815721	C	T	0.1019	0.008337	0.38119	2.339e-34	35347	TRUE	reported	textfile
11130_158_CACNB4_CACB4	CACNB4	rs114694170	chr5	88884379	C	T	-0.0904	0.014717	0.08378	8.114e-10	35335	TRUE	reported	textfile
11134_30_MTRF1L_RF1ML	MTRF1L	rs2038332	chr6	152999591	G	A	-0.1934	0.009618	0.2119	6.321e-90	35370	TRUE	reported	textfile
11134_30_MTRF1L_RF1ML	MTRF1L	rs10922098	chr1	196695521	T	C	-0.0645	0.008057	0.40011	1.195e-15	35329	TRUE	reported	textfile
11134_30_MTRF1L_RF1ML	MTRF1L	rs6542680	chr2	3592552	T	C	-0.0566	0.010212	0.18362	2.981e-08	35323	TRUE	reported	textfile
11135_5_MRPL55_RM55	MRPL55	rs6809081	chr3	194339746	C	T	-0.045	0.007984	0.39427	1.736e-08	35293	TRUE	reported	textfile
11135_5_MRPL55_RM55	MRPL55	rs116706170	chr6	29940638	A	G	0.1714	0.012614	0.10379	4.686e-42	35436	TRUE	reported	textfile
11135_5_MRPL55_RM55	MRPL55	rs9260109	chr6	29941979	T	G	0.1481	0.011802	0.12131	4.033e-36	35436	TRUE	reported	textfile
11137_43_CSF2RB_IL3RB	CSF2RB	rs10922098	chr1	196695521	T	C	-0.1633	0.008024	0.40011	4.489e-92	35329	TRUE	reported	textfile
11137_43_CSF2RB_IL3RB	CSF2RB	rs1707652	chr3	165761011	T	C	0.0901	0.008503	0.3102	3.086e-26	35330	TRUE	reported	textfile
11137_43_CSF2RB_IL3RB	CSF2RB	rs550671	chr6	31976816	T	C	0.1264	0.011314	0.14045	5.601e-29	35431	TRUE	reported	textfile
11137_43_CSF2RB_IL3RB	CSF2RB	rs34927613	chr6	32632434	A	G	0.0649	0.008588	0.29339	4.11e-14	35430	TRUE	reported	textfile
11138_16_RUNX3_RUNX3	RUNX3	rs10922094	chr1	196692375	CATTA	GATTA	-0.0546	0.008027	0.40155	1.031e-11	35330	TRUE	reported	textfile
11138_16_RUNX3_RUNX3	RUNX3	rs1265564	chr12	111270643	GAAAAAAAAAAC	GAAAAAAAAAAA	0.0467	0.008199	0.3672	1.228e-08	35360	TRUE	reported	textfile
11138_16_RUNX3_RUNX3	RUNX3	rs4639017	chr3	165833296	C	T	-0.0556	0.008036	0.39283	4.539e-12	35330	TRUE	reported	textfile
11140_56_COL1A1_CO1A1	COL1A1	rs138103546	chr17	49894179	G	A	-0.237	0.030488	0.01993	7.625e-15	35356	TRUE	reported	textfile
11140_56_COL1A1_CO1A1	COL1A1	rs116585561	chr17	50180556	C	A	-0.328	0.023063	0.03327	6.715e-46	35355	TRUE	reported	textfile
11140_56_COL1A1_CO1A1	COL1A1	rs118081843	chr17	50335804	C	A	-0.3212	0.040959	0.01174	4.435e-15	35356	TRUE	reported	textfile
11140_56_COL1A1_CO1A1	COL1A1	rs6679677	chr1	113761186	A	C	-0.0745	0.012308	0.13318	1.423e-09	35341	TRUE	reported	textfile
11140_56_COL1A1_CO1A1	COL1A1	rs10842700	chr12	26277428	G	C	-0.0533	0.009561	0.25138	2.483e-08	35350	TRUE	reported	textfile
11140_56_COL1A1_CO1A1	COL1A1	rs1056692	chr12	53293603	G	A	-0.0493	0.008925	0.3169	3.318e-08	35365	TRUE	reported	textfile
11140_56_COL1A1_CO1A1	COL1A1	rs9594738	chr13	42378009	T	C	0.1011	0.008404	0.4356	2.478e-33	35352	TRUE	reported	textfile
11140_56_COL1A1_CO1A1	COL1A1	rs2663343	chr17	1023500	A	G	0.0601	0.009033	0.31972	2.868e-11	35337	TRUE	reported	textfile
11140_56_COL1A1_CO1A1	COL1A1	rs139072136	chr17	44298644	A	C	-0.2568	0.037584	0.01199	8.329e-12	35360	TRUE	reported	textfile
11140_56_COL1A1_CO1A1	COL1A1	rs369441062	chr17	46035143	ATAGTA	ATAG	-0.2909	0.040516	0.01028	6.973e-13	35354	TRUE	reported	textfile
11140_56_COL1A1_CO1A1	COL1A1	rs74485878	chr17	51855685	T	C	-0.2494	0.033849	0.01629	1.732e-13	35353	TRUE	reported	textfile
11140_56_COL1A1_CO1A1	COL1A1	rs62071464	chr17	52261352	A	T	-0.2367	0.039429	0.01225	1.935e-09	35353	TRUE	reported	textfile
11140_56_COL1A1_CO1A1	COL1A1	rs3928387	chr17	60010393	G	A	0.0639	0.010659	0.29017	2.038e-09	35346	TRUE	reported	textfile
11140_56_COL1A1_CO1A1	COL1A1	rs145495890	chr17	62499184	T	C	-0.1938	0.021627	0.03969	3.215e-19	35359	TRUE	reported	textfile
11140_56_COL1A1_CO1A1	COL1A1	rs148047098	chr17	62515649	C	G	-0.2674	0.033081	0.01548	6.311e-16	35359	TRUE	reported	textfile
11140_56_COL1A1_CO1A1	COL1A1	rs146385050	chr17	62559897	A	C	0.248	0.010457	0.20263	2.437e-124	35359	TRUE	reported	textfile
11140_56_COL1A1_CO1A1	COL1A1	rs149631508	chr17	62782860	C	T	0.2184	0.032284	0.01743	1.334e-11	35359	TRUE	reported	textfile
11140_56_COL1A1_CO1A1	COL1A1	rs11726170	chr4	38391654	T	C	0.0729	0.012273	0.13062	2.85e-09	35354	TRUE	reported	textfile
11140_56_COL1A1_CO1A1	COL1A1	rs10955915	chr8	118951308	G	A	0.0543	0.008327	0.48	6.995e-11	35352	TRUE	reported	textfile
11142_11_ANGPTL1_ANGL1	ANGPTL1	rs4457535	chr1	178528051	G	A	-0.2531	0.008364	0.37199	1e-200	35348	TRUE	reported	textfile
11142_11_ANGPTL1_ANGL1	ANGPTL1	rs12725691	chr1	178941726	TAAATC	TAAATT	0.1578	0.008697	0.32602	1.433e-73	35347	TRUE	reported	textfile
11142_11_ANGPTL1_ANGL1	ANGPTL1	rs140477729	chr1	179134848	T	G	0.1785	0.032565	0.01607	4.22e-08	35349	TRUE	reported	textfile
11142_11_ANGPTL1_ANGL1	ANGPTL1	rs333947	chr1	109928142	A	G	-0.0647	0.011561	0.14937	2.188e-08	35340	TRUE	reported	textfile
11142_11_ANGPTL1_ANGL1	ANGPTL1	rs6678237	chr1	168639966	G	A	-0.1008	0.016267	0.06933	5.771e-10	35353	TRUE	reported	textfile
11142_11_ANGPTL1_ANGL1	ANGPTL1	rs12130811	chr1	177546126	A	G	-0.0921	0.012577	0.12063	2.43e-13	35354	TRUE	reported	textfile
11142_11_ANGPTL1_ANGL1	ANGPTL1	rs78811502	chr1	180072659	C	T	0.2238	0.024913	0.02787	2.626e-19	35349	TRUE	reported	textfile
11142_11_ANGPTL1_ANGL1	ANGPTL1	rs115584967	chr1	180459000	GTTTTATTAGAAT	GTTTTATTAGAAC	0.1946	0.033901	0.01503	9.458e-09	35347	TRUE	reported	textfile
11142_11_ANGPTL1_ANGL1	ANGPTL1	rs2477664	chr10	17833817	A	T	0.046	0.008131	0.44816	1.538e-08	35342	TRUE	reported	textfile
11142_11_ANGPTL1_ANGL1	ANGPTL1	rs4681671	chr3	58242901	T	G	-0.0449	0.008084	0.49918	2.793e-08	35348	TRUE	reported	textfile
11142_11_ANGPTL1_ANGL1	ANGPTL1	rs10213052	chr4	174897101	C	T	0.0515	0.009088	0.26945	1.455e-08	35358	TRUE	reported	textfile
11143_32_OLFM3_NOE3	OLFM3	rs33995407	chr1	102136814	TGTGTGTGTGTGTGTGTGTGTGTATG	TGTGTATG	-0.0548	0.009925	0.20482	3.364e-08	35338	TRUE	reported	textfile
11143_32_OLFM3_NOE3	OLFM3	rs572515	chr1	196677131	G	A	-0.1031	0.008172	0.3973	1.709e-36	35329	TRUE	reported	textfile
11143_32_OLFM3_NOE3	OLFM3	rs1355538	chr3	165787389	G	A	-0.0522	0.00816	0.39847	1.585e-10	35329	TRUE	reported	textfile
11143_32_OLFM3_NOE3	OLFM3	rs2075798	chr6	31878964	A	C	0.0816	0.014903	0.0783	4.362e-08	35432	TRUE	reported	textfile
11143_32_OLFM3_NOE3	OLFM3	rs550671	chr6	31976816	T	C	0.0817	0.011486	0.14045	1.133e-12	35431	TRUE	reported	textfile
11145_72_KIAA1549L_K154L	KIAA1549L	rs11388755	chr11	33252194	TTC	TC	0.0835	0.008255	0.46037	4.728e-24	35354	TRUE	reported	textfile
11145_72_KIAA1549L_K154L	KIAA1549L	rs4756649	chr11	33372394	C	T	-0.2497	0.008218	0.40575	1e-200	35347	TRUE	reported	textfile
11145_72_KIAA1549L_K154L	KIAA1549L	rs762044	chr11	33511939	C	T	-0.1267	0.008175	0.4504	3.528e-54	35357	TRUE	reported	textfile
11145_72_KIAA1549L_K154L	KIAA1549L	rs143077049	chr11	33979412	G	A	0.1475	0.021348	0.03777	4.87e-12	35353	TRUE	reported	textfile
11145_72_KIAA1549L_K154L	KIAA1549L	rs10922098	chr1	196695521	T	C	-0.0785	0.008234	0.40011	1.515e-21	35329	TRUE	reported	textfile
11145_72_KIAA1549L_K154L	KIAA1549L	rs55714927	chr17	7176997	T	C	0.0572	0.009926	0.21166	8.27e-09	35361	TRUE	reported	textfile
11145_72_KIAA1549L_K154L	KIAA1549L	rs9864801	chr3	165730789	TAGAGAG	TATAGAG	-0.0456	0.008159	0.41936	2.284e-08	35330	TRUE	reported	textfile
11145_72_KIAA1549L_K154L	KIAA1549L	rs635634	chr9	133279427	C	T	0.1079	0.011991	0.12995	2.292e-19	35362	TRUE	reported	textfile
11146_4_TBX22_TBX22	TBX22	rs10922098	chr1	196695521	T	C	-0.0789	0.008071	0.40011	1.43e-22	35329	TRUE	reported	textfile
11146_4_TBX22_TBX22	TBX22	rs1355538	chr3	165787389	G	A	-0.0517	0.008063	0.39847	1.436e-10	35329	TRUE	reported	textfile
11146_4_TBX22_TBX22	TBX22	rs4713498	chr6	32043539	T	G	0.0928	0.016282	0.06413	1.202e-08	35432	TRUE	reported	textfile
11149_3_TLR1_TLR1	TLR1	rs10922098	chr1	196695521	T	C	-0.0783	0.008014	0.40011	1.51e-22	35329	TRUE	reported	textfile
11149_3_TLR1_TLR1	TLR1	rs1555405	chr14	100710432	A	G	-0.0494	0.008564	0.30381	8e-09	35371	TRUE	reported	textfile
11149_3_TLR1_TLR1	TLR1	rs56210800	chr3	124753745	G	C	-0.0757	0.013266	0.09593	1.154e-08	35360	TRUE	reported	textfile
11149_3_TLR1_TLR1	TLR1	rs149468457	chr3	124755073	A	G	-0.0759	0.013277	0.09594	1.087e-08	35360	TRUE	reported	textfile
11149_3_TLR1_TLR1	TLR1	rs9271642	chr6	32624442	G	A	0.0508	0.00794	0.41291	1.578e-10	35430	TRUE	reported	textfile
11152_46_KLK13_kallikrein_13	KLK13	rs11669237	chr19	51030161	G	C	-0.4217	0.006997	0.3621	1e-200	35352	TRUE	reported	textfile
11152_46_KLK13_kallikrein_13	KLK13	rs2691230	chr19	51044518	A	T	-0.1002	0.00979	0.29419	1.386e-24	35357	TRUE	reported	textfile
11152_46_KLK13_kallikrein_13	KLK13	rs73051038	chr19	51083701	C	G	0.168	0.014557	0.10457	8.248e-31	35365	TRUE	reported	textfile
11152_46_KLK13_kallikrein_13	KLK13	rs1039405	chr19	51122980	G	A	-0.0504	0.009028	0.45344	2.367e-08	35362	TRUE	reported	textfile
11152_46_KLK13_kallikrein_13	KLK13	rs116960573	chr19	51181877	T	G	-0.2765	0.019857	0.05439	4.497e-44	35365	TRUE	reported	textfile
11152_46_KLK13_kallikrein_13	KLK13	rs12368376	chr12	515011	G	C	-0.0686	0.011082	0.19318	6.01e-10	35304	TRUE	reported	textfile
11152_46_KLK13_kallikrein_13	KLK13	rs5511	chr14	94567258	T	A	0.1177	0.010293	0.24419	2.789e-30	35363	TRUE	reported	textfile
11152_46_KLK13_kallikrein_13	KLK13	rs55714927	chr17	7176997	T	C	0.0798	0.010804	0.21166	1.515e-13	35361	TRUE	reported	textfile
11152_46_KLK13_kallikrein_13	KLK13	rs4072059	chr18	48038591	C	G	0.0713	0.012845	0.13624	2.844e-08	35358	TRUE	reported	textfile
11152_46_KLK13_kallikrein_13	KLK13	rs17855739	chr19	5831829	T	C	0.1899	0.024425	0.03389	7.564e-15	35357	TRUE	reported	textfile
11152_46_KLK13_kallikrein_13	KLK13	rs2548459	chr19	48706082	C	T	-0.0862	0.009292	0.37265	1.75e-20	35368	TRUE	reported	textfile
11152_46_KLK13_kallikrein_13	KLK13	rs1992880	chr2	106748586	G	C	0.0657	0.008836	0.43988	1.044e-13	35351	TRUE	reported	textfile
11152_46_KLK13_kallikrein_13	KLK13	rs12712266	chr2	106933402	C	T	0.052	0.008963	0.40029	6.56e-09	35349	TRUE	reported	textfile
11152_46_KLK13_kallikrein_13	KLK13	rs2479016	chr6	2245111	G	A	-0.0572	0.00928	0.33808	7.091e-10	35326	TRUE	reported	textfile
11154_3_NFE2L1_NF2L1	NFE2L1	rs11451044	chr12	54322000	CA	C	0.0668	0.00797	0.43683	5.248e-17	35365	TRUE	reported	textfile
11154_3_NFE2L1_NF2L1	NFE2L1	rs1354034	chr3	56815721	C	T	0.0501	0.008118	0.38119	6.758e-10	35347	TRUE	reported	textfile
11154_3_NFE2L1_NF2L1	NFE2L1	rs342292	chr7	106730198	G	C	-0.0622	0.007894	0.45188	3.28e-15	35345	TRUE	reported	textfile
11155_16_COL6A5_CO6A5	COL6A5	rs10922098	chr1	196695521	T	C	-0.0624	0.007997	0.40011	6.056e-15	35329	TRUE	reported	textfile
11155_16_COL6A5_CO6A5	COL6A5	rs2072634	chr6	31949514	T	C	0.114	0.020724	0.0365	3.777e-08	35432	TRUE	reported	textfile
11155_16_COL6A5_CO6A5	COL6A5	rs9271642	chr6	32624442	G	A	0.0523	0.007908	0.41291	3.755e-11	35430	TRUE	reported	textfile
11160_56_RNF122_RN122	RNF122	rs10922094	chr1	196692375	CATTA	GATTA	-0.091	0.008288	0.40155	4.767e-28	35330	TRUE	reported	textfile
11160_56_RNF122_RN122	RNF122	rs964184	chr11	116778201	C	G	-0.0772	0.012276	0.12321	3.203e-10	35368	TRUE	reported	textfile
11160_56_RNF122_RN122	RNF122	rs71352239	chr19	44926286	T	C	0.08	0.008858	0.30263	1.697e-19	35359	TRUE	reported	textfile
11160_56_RNF122_RN122	RNF122	rs10208529	chr2	27563321	T	A	0.057	0.009778	0.2164	5.569e-09	35364	TRUE	reported	textfile
11160_56_RNF122_RN122	RNF122	rs111696008	chr2	216622986	A	G	-0.1518	0.026988	0.02443	1.859e-08	35350	TRUE	reported	textfile
11160_56_RNF122_RN122	RNF122	rs1707652	chr3	165761011	T	C	0.1234	0.008742	0.3102	3.061e-45	35330	TRUE	reported	textfile
11160_56_RNF122_RN122	RNF122	rs28573154	chr6	32008772	A	G	0.0653	0.011315	0.145	7.872e-09	35431	TRUE	reported	textfile
11160_56_RNF122_RN122	RNF122	rs34927613	chr6	32632434	A	G	0.0486	0.008834	0.29339	3.771e-08	35430	TRUE	reported	textfile
11162_37_EQTN_EQTN	EQTN	rs10922094	chr1	196692375	CATTA	GATTA	-0.0685	0.007881	0.40155	3.559e-18	35330	TRUE	reported	textfile
11162_37_EQTN_EQTN	EQTN	rs704	chr17	28367840	A	G	-0.0813	0.007728	0.49189	6.997e-26	35351	TRUE	reported	textfile
11162_37_EQTN_EQTN	EQTN	rs71549272	chr6	32535377	G	A	0.0564	0.008506	0.26923	3.339e-11	35430	TRUE	reported	textfile
11163_7_FAM162B_F162B	FAM162B	rs10922094	chr1	196692375	CATTA	GATTA	-0.1046	0.00803	0.40155	8.711e-39	35330	TRUE	reported	textfile
11163_7_FAM162B_F162B	FAM162B	rs6542680	chr2	3592552	T	C	-0.0592	0.010197	0.18362	6.404e-09	35323	TRUE	reported	textfile
11163_7_FAM162B_F162B	FAM162B	rs6445035	chr3	165762312	A	G	0.0647	0.01001	0.1904	1.022e-10	35330	TRUE	reported	textfile
11163_7_FAM162B_F162B	FAM162B	rs147906938	chr6	31930134	A	T	0.14	0.02017	0.03884	3.898e-12	35432	TRUE	reported	textfile
11164_7_TENM2_TEN2	TENM2	rs10922098	chr1	196695521	T	C	-0.1554	0.008063	0.40011	8.823e-83	35329	TRUE	reported	textfile
11164_7_TENM2_TEN2	TENM2	rs1355538	chr3	165787389	G	A	-0.0749	0.008068	0.39847	1.641e-20	35329	TRUE	reported	textfile
11164_7_TENM2_TEN2	TENM2	rs9501600	chr6	32009122	T	C	0.1227	0.011464	0.15016	9.846e-27	35431	TRUE	reported	textfile
11164_7_TENM2_TEN2	TENM2	rs35209896	chr6	32519009	A	C	0.0861	0.013547	0.09263	2.077e-10	35430	TRUE	reported	textfile
11167_6_MTMR1_MTMR1	MTMR1	rs144704969	chr1	196158214	T	C	0.1068	0.019084	0.04536	2.188e-08	35328	TRUE	reported	textfile
11167_6_MTMR1_MTMR1	MTMR1	rs10922098	chr1	196695521	T	C	-0.1949	0.008127	0.40011	4.375e-127	35329	TRUE	reported	textfile
11167_6_MTMR1_MTMR1	MTMR1	rs1047286	chr19	6713251	A	G	-0.0527	0.009348	0.24066	1.727e-08	35363	TRUE	reported	textfile
11167_6_MTMR1_MTMR1	MTMR1	rs12478841	chr2	27588855	G	A	0.0559	0.009634	0.21569	6.544e-09	35364	TRUE	reported	textfile
11167_6_MTMR1_MTMR1	MTMR1	rs1707652	chr3	165761011	T	C	0.0945	0.008623	0.3102	6.036e-28	35330	TRUE	reported	textfile
11167_6_MTMR1_MTMR1	MTMR1	rs1265941	chr6	31904575	C	A	0.1262	0.015366	0.07271	2.154e-16	35432	TRUE	reported	textfile
11167_6_MTMR1_MTMR1	MTMR1	rs550671	chr6	31976816	T	C	0.1401	0.011474	0.14045	2.73e-34	35431	TRUE	reported	textfile
11167_6_MTMR1_MTMR1	MTMR1	rs9276606	chr6	32768918	T	A	0.0488	0.008895	0.28354	4.104e-08	35429	TRUE	reported	textfile
11168_3_MEGF10_MEG10	MEGF10	rs10922098	chr1	196695521	T	C	-0.1508	0.007967	0.40011	6.845e-80	35329	TRUE	reported	textfile
11168_3_MEGF10_MEG10	MEGF10	rs1355538	chr3	165787389	G	A	-0.0646	0.007986	0.39847	6.017e-16	35329	TRUE	reported	textfile
11168_3_MEGF10_MEG10	MEGF10	rs9267139	chr6	31471721	A	G	0.0698	0.012497	0.10872	2.332e-08	35430	TRUE	reported	textfile
11168_3_MEGF10_MEG10	MEGF10	rs9501393	chr6	32007072	GGAG	CGAG	0.1035	0.010481	0.1548	5.349e-23	35431	TRUE	reported	textfile
11168_3_MEGF10_MEG10	MEGF10	rs7774739	chr6	32041524	G	A	0.0865	0.010919	0.17585	2.338e-15	35428	TRUE	reported	textfile
11168_3_MEGF10_MEG10	MEGF10	rs9271683	chr6	32625173	T	C	0.0658	0.00874	0.27332	5.118e-14	35430	TRUE	reported	textfile
11173_29_MILR1_MILR1	MILR1	rs10922098	chr1	196695521	T	C	-0.0677	0.00809	0.40011	5.827e-17	35329	TRUE	reported	textfile
11173_29_MILR1_MILR1	MILR1	rs1926446	chr13	46055860	A	C	-0.069	0.009285	0.24321	1.075e-13	35352	TRUE	reported	textfile
11173_29_MILR1_MILR1	MILR1	rs1555405	chr14	100710432	A	G	-0.0497	0.008644	0.30381	8.944e-09	35371	TRUE	reported	textfile
11173_29_MILR1_MILR1	MILR1	rs697356	chr3	165718150	C	G	0.0472	0.00821	0.36502	8.983e-09	35329	TRUE	reported	textfile
11173_29_MILR1_MILR1	MILR1	rs2057681	chr7	95308945	G	A	0.077	0.008796	0.28541	2.059e-18	35340	TRUE	reported	textfile
11174_8_THSD7A_THS7A	THSD7A	rs2808466	chr1	207100406	C	T	0.2134	0.012615	0.11154	3.431e-64	35360	TRUE	reported	textfile
11174_8_THSD7A_THS7A	THSD7A	rs45574833	chr1	207126725	A	G	-0.3164	0.036779	0.01255	7.78e-18	35360	TRUE	reported	textfile
11174_8_THSD7A_THS7A	THSD7A	rs28593765	chr14	105893760	A	G	0.0862	0.014207	0.099	1.298e-09	34957	TRUE	reported	textfile
11174_8_THSD7A_THS7A	THSD7A	rs1260326	chr2	27508073	C	T	-0.0489	0.008394	0.34132	5.701e-09	35364	TRUE	reported	textfile
11174_8_THSD7A_THS7A	THSD7A	rs71552082	chr6	31788511	CAAAA	CAAA	0.0619	0.010183	0.19179	1.209e-09	35430	TRUE	reported	textfile
11174_8_THSD7A_THS7A	THSD7A	rs79327907	chr6	32487800	T	A	0.0546	0.008558	0.41743	1.771e-10	35418	TRUE	reported	textfile
11174_8_THSD7A_THS7A	THSD7A	rs9273429	chr6	32659679	A	G	0.0772	0.008001	0.4381	4.973e-22	35430	TRUE	reported	textfile
11177_16_KRT5_K2C5	KRT5	rs10506306	chr12	52357876	C	G	-0.0585	0.010687	0.16797	4.407e-08	35363	TRUE	reported	textfile
11177_16_KRT5_K2C5	KRT5	rs641621	chr12	52519122	T	G	-0.1558	0.009418	0.2322	1.808e-61	35363	TRUE	reported	textfile
11177_16_KRT5_K2C5	KRT5	rs113543611	chr1	150603278	T	C	0.1961	0.018864	0.04681	2.601e-25	35349	TRUE	reported	textfile
11177_16_KRT5_K2C5	KRT5	rs139214344	chr1	150899121	TAAA	TAAATAAATAAACAAA	0.0484	0.008324	0.36745	6.081e-09	35354	TRUE	reported	textfile
11177_16_KRT5_K2C5	KRT5	rs10922094	chr1	196692375	CATTA	GATTA	-0.0634	0.008172	0.40155	8.634e-15	35330	TRUE	reported	textfile
11177_16_KRT5_K2C5	KRT5	rs17580	chr14	94380925	A	T	0.2339	0.022502	0.03316	2.621e-25	35363	TRUE	reported	textfile
11177_16_KRT5_K2C5	KRT5	rs118132312	chr17	39694762	G	A	-0.1272	0.019638	0.0434	9.344e-11	35370	TRUE	reported	textfile
11177_16_KRT5_K2C5	KRT5	rs58539907	chr17	40101687	C	T	-0.179	0.024186	0.02867	1.351e-13	35365	TRUE	reported	textfile
11177_16_KRT5_K2C5	KRT5	rs186618212	chr17	40237602	T	C	-0.2037	0.024031	0.02757	2.321e-17	35370	TRUE	reported	textfile
11177_16_KRT5_K2C5	KRT5	rs117484558	chr17	41586669	A	G	-0.2842	0.022787	0.0311	1.061e-35	35375	TRUE	reported	textfile
11177_16_KRT5_K2C5	KRT5	rs138065021	chr17	42054597	TTTC	TC	-0.1938	0.024697	0.02967	4.256e-15	35377	TRUE	reported	textfile
11177_16_KRT5_K2C5	KRT5	rs111494201	chr17	42135981	A	G	-0.1411	0.018015	0.05268	4.79e-15	35374	TRUE	reported	textfile
11177_16_KRT5_K2C5	KRT5	rs7240884	chr18	59901461	G	A	0.0754	0.008084	0.43472	1.092e-20	35355	TRUE	reported	textfile
11177_16_KRT5_K2C5	KRT5	rs511515	chr6	33573715	GACCCCTGCAAGGGAGCAG	GACCCCTGCAAGGGAACAG	-0.0523	0.008886	0.28575	3.963e-09	35358	TRUE	reported	textfile
11178_21_SVEP1_SVEP1	SVEP1	rs145419292	chr9	109679059	T	C	0.5093	0.033656	0.01613	9.888e-52	35359	TRUE	reported	textfile
11178_21_SVEP1_SVEP1	SVEP1	rs7020788	chr9	110470699	A	G	0.1951	0.008508	0.39454	2.298e-116	35362	TRUE	reported	textfile
11178_21_SVEP1_SVEP1	SVEP1	rs78742138	chr9	110498428	C	T	0.7642	0.022163	0.03624	1e-200	35358	TRUE	reported	textfile
11178_21_SVEP1_SVEP1	SVEP1	rs191541154	chr9	110552023	TCTT	CCTT	-0.2508	0.023329	0.03421	5.902e-27	35358	TRUE	reported	textfile
11178_21_SVEP1_SVEP1	SVEP1	rs117584091	chr9	110964532	C	A	0.2659	0.029954	0.0202	6.873e-19	35361	TRUE	reported	textfile
11178_21_SVEP1_SVEP1	SVEP1	rs115770375	chr1	152840427	G	C	0.1877	0.03095	0.01782	1.322e-09	35351	TRUE	reported	textfile
11178_21_SVEP1_SVEP1	SVEP1	rs45444697	chr1	155062156	G	C	0.1598	0.009252	0.27705	7.55e-67	35354	TRUE	reported	textfile
11178_21_SVEP1_SVEP1	SVEP1	rs200367989	chr1	156674988	TG	T	0.2072	0.028716	0.02026	5.372e-13	35348	TRUE	reported	textfile
11178_21_SVEP1_SVEP1	SVEP1	rs147639000	chr1	156908252	A	G	0.66	0.025886	0.0245	2.144e-143	35355	TRUE	reported	textfile
11178_21_SVEP1_SVEP1	SVEP1	rs2923099	chr11	10347793	A	C	-0.0513	0.008331	0.41083	7.366e-10	35364	TRUE	reported	textfile
11178_21_SVEP1_SVEP1	SVEP1	rs7952602	chr11	126363774	C	G	-0.0723	0.013175	0.10953	4.076e-08	35366	TRUE	reported	textfile
11178_21_SVEP1_SVEP1	SVEP1	rs879620	chr16	3965728	T	C	0.0484	0.008597	0.35905	1.801e-08	35342	TRUE	reported	textfile
11178_21_SVEP1_SVEP1	SVEP1	rs74617664	chr7	103951132	C	T	-0.0919	0.015012	0.08119	9.259e-10	35357	TRUE	reported	textfile
11178_21_SVEP1_SVEP1	SVEP1	rs117223414	chr9	108819737	A	G	0.3476	0.040292	0.01125	6.297e-18	35356	TRUE	reported	textfile
11178_21_SVEP1_SVEP1	SVEP1	rs151231214	chr9	111629338	T	C	0.1386	0.018793	0.05118	1.641e-13	35361	TRUE	reported	textfile
11178_21_SVEP1_SVEP1	SVEP1	rs112639900	chr9	111634841	C	T	0.6182	0.043331	0.01017	3.513e-46	35361	TRUE	reported	textfile
11178_21_SVEP1_SVEP1	SVEP1	rs75733144	chr9	113661166	G	C	0.2973	0.03087	0.01858	5.925e-22	35353	TRUE	reported	textfile
11178_21_SVEP1_SVEP1	SVEP1	rs11244049	chr9	133247701	ATGGCGGGGCTGGGCTGCAGTGGTGGGCTGGGCTGCAGTGG	ATGGTGGGGCTGGGCTGCAGTGGTGGGCTGGGCTGCAGTGG	0.1352	0.018194	0.05682	1.078e-13	35358	TRUE	reported	textfile
11179_7_TSSK1B_TSSK1	TSSK1B	rs61804164	chr1	161653235	C	G	-0.0614	0.009948	0.18137	6.746e-10	35342	TRUE	reported	textfile
11179_7_TSSK1B_TSSK1	TSSK1B	rs13379369	chr14	105863077	G	A	-0.0844	0.011047	0.15348	2.171e-14	34957	TRUE	reported	textfile
11179_7_TSSK1B_TSSK1	TSSK1B	rs1830104	chr2	89058053	A	G	-0.0548	0.009505	0.24923	8.155e-09	35338	TRUE	reported	textfile
11179_7_TSSK1B_TSSK1	TSSK1B	rs3129880	chr6	32441140	C	T	0.051	0.008332	0.31153	9.306e-10	35430	TRUE	reported	textfile
11180_17_SMARCC1_SMRC1	SMARCC1	rs114009540	chr1	196158413	A	G	-0.1215	0.021199	0.03606	9.958e-09	35328	TRUE	reported	textfile
11180_17_SMARCC1_SMRC1	SMARCC1	rs10922098	chr1	196695521	T	C	-0.1773	0.007966	0.40011	9.466e-110	35329	TRUE	reported	textfile
11180_17_SMARCC1_SMRC1	SMARCC1	rs2230203	chr19	6710771	T	G	-0.0579	0.009313	0.22859	5.054e-10	35364	TRUE	reported	textfile
11180_17_SMARCC1_SMRC1	SMARCC1	rs157592	chr19	44921257	C	A	-0.0591	0.00996	0.19786	2.96e-09	35359	TRUE	reported	textfile
11180_17_SMARCC1_SMRC1	SMARCC1	rs2686395	chr3	165767231	C	T	-0.087	0.008445	0.3101	6.902e-25	35330	TRUE	reported	textfile
11180_17_SMARCC1_SMRC1	SMARCC1	rs9267139	chr6	31471721	A	G	0.0707	0.012497	0.10872	1.537e-08	35430	TRUE	reported	textfile
11180_17_SMARCC1_SMRC1	SMARCC1	rs9501393	chr6	32007072	GGAG	CGAG	0.0997	0.010487	0.1548	1.957e-21	35431	TRUE	reported	textfile
11180_17_SMARCC1_SMRC1	SMARCC1	rs7774739	chr6	32041524	G	A	0.0862	0.010931	0.17585	3.125e-15	35428	TRUE	reported	textfile
11180_17_SMARCC1_SMRC1	SMARCC1	rs9271683	chr6	32625173	T	C	0.0551	0.008744	0.27332	2.953e-10	35430	TRUE	reported	textfile
11185_145_GCH1_GCH1	GCH1	rs10922098	chr1	196695521	T	C	-0.1647	0.008043	0.40011	3.44e-93	35329	TRUE	reported	textfile
11185_145_GCH1_GCH1	GCH1	rs2686395	chr3	165767231	C	T	-0.077	0.008526	0.3101	1.704e-19	35330	TRUE	reported	textfile
11185_145_GCH1_GCH1	GCH1	rs9501600	chr6	32009122	T	C	0.1237	0.011449	0.15016	3.289e-27	35431	TRUE	reported	textfile
11185_145_GCH1_GCH1	GCH1	rs35209896	chr6	32519009	A	C	0.0857	0.013518	0.09263	2.304e-10	35430	TRUE	reported	textfile
11187_11_CLEC12A_CL12A	CLEC12A	rs34735582	chr12	9902233	ATTTTTT	ATTTTT	0.4582	0.014135	0.09699	1e-200	35375	TRUE	reported	textfile
11187_11_CLEC12A_CL12A	CLEC12A	rs486890	chr12	9917748	G	A	0.3486	0.004809	0.40311	1e-200	35376	TRUE	reported	textfile
11187_11_CLEC12A_CL12A	CLEC12A	rs80338457	chr12	10000614	G	A	-0.5953	0.02257	0.03561	2.602e-153	35378	TRUE	reported	textfile
11187_11_CLEC12A_CL12A	CLEC12A	rs7132536	chr12	10068722	G	C	0.2386	0.009283	0.27546	1.063e-145	35378	TRUE	reported	textfile
11187_11_CLEC12A_CL12A	CLEC12A	rs113247892	chr12	10234507	T	A	0.2589	0.012592	0.12283	6.215e-94	35379	TRUE	reported	textfile
11187_11_CLEC12A_CL12A	CLEC12A	rs2244387	chr12	10593786	A	G	0.0903	0.010404	0.20187	3.985e-18	35380	TRUE	reported	textfile
11187_11_CLEC12A_CL12A	CLEC12A	rs138092566	chr12	10757225	T	C	0.3419	0.030921	0.01804	2.024e-28	35377	TRUE	reported	textfile
11187_11_CLEC12A_CL12A	CLEC12A	rs3759253	chr12	10777477	T	G	0.1656	0.0159	0.07461	2.122e-25	35375	TRUE	reported	textfile
11187_11_CLEC12A_CL12A	CLEC12A	rs71453409	chr12	10933750	C	T	0.5275	0.029426	0.02031	7.377e-72	35382	TRUE	reported	textfile
11187_11_CLEC12A_CL12A	CLEC12A	rs141864201	chr12	6742143	A	G	-0.1891	0.029236	0.02162	9.931e-11	35380	TRUE	reported	textfile
11187_11_CLEC12A_CL12A	CLEC12A	rs145271031	chr12	7468861	T	A	0.2455	0.026297	0.02613	1.002e-20	35379	TRUE	reported	textfile
11187_11_CLEC12A_CL12A	CLEC12A	rs7300976	chr12	8281726	C	A	0.0496	0.008846	0.34557	2.058e-08	35367	TRUE	reported	textfile
11187_11_CLEC12A_CL12A	CLEC12A	rs12826805	chr12	11298008	A	G	0.2213	0.021781	0.03768	2.981e-24	35367	TRUE	reported	textfile
11187_11_CLEC12A_CL12A	CLEC12A	rs11888817	chr2	62303845	C	T	0.0521	0.006754	0.32877	1.217e-14	35343	TRUE	reported	textfile
11187_11_CLEC12A_CL12A	CLEC12A	rs2470750	chr3	98971748	T	A	-0.0747	0.006408	0.45433	2.127e-31	35322	TRUE	reported	textfile
11187_11_CLEC12A_CL12A	CLEC12A	rs11920688	chr3	99037090	T	C	0.0464	0.006535	0.3842	1.245e-12	35322	TRUE	reported	textfile
11187_11_CLEC12A_CL12A	CLEC12A	rs509227	chr6	10535358	C	A	0.0395	0.006349	0.4996	4.918e-10	35361	TRUE	reported	textfile
11187_11_CLEC12A_CL12A	CLEC12A	rs4644106	chr6	31351809	T	C	0.0493	0.007269	0.25981	1.18e-11	35430	TRUE	reported	textfile
11187_11_CLEC12A_CL12A	CLEC12A	rs4455675	chr6	95635994	C	T	-0.0542	0.009883	0.11738	4.154e-08	35334	TRUE	reported	textfile
11192_168_TINAGL1_TINAL	TINAGL1	rs112284033	chr1	31548231	AATG	ATG	0.0971	0.014179	0.0967	7.49e-12	35364	TRUE	reported	textfile
11192_168_TINAGL1_TINAL	TINAGL1	rs945214	chr1	31581704	G	A	-0.1075	0.008398	0.45552	1.618e-37	35362	TRUE	reported	textfile
11192_168_TINAGL1_TINAL	TINAGL1	rs2128699	chr1	21647715	T	C	-0.0555	0.00894	0.32548	5.356e-10	35364	TRUE	reported	textfile
11192_168_TINAGL1_TINAL	TINAGL1	rs897471	chr1	21864961	A	G	-0.1165	0.009357	0.27509	1.39e-35	35365	TRUE	reported	textfile
11192_168_TINAGL1_TINAL	TINAGL1	rs2477664	chr10	17833817	A	T	0.0507	0.008394	0.44816	1.539e-09	35342	TRUE	reported	textfile
11192_168_TINAGL1_TINAL	TINAGL1	rs7310615	chr12	111427245	G	C	-0.0581	0.008604	0.37607	1.453e-11	35361	TRUE	reported	textfile
11192_168_TINAGL1_TINAL	TINAGL1	rs544012	chr13	110226292	G	T	-0.0727	0.009377	0.26724	8.961e-15	35344	TRUE	reported	textfile
11192_168_TINAGL1_TINAL	TINAGL1	rs11842143	chr13	110266627	C	G	-0.0639	0.008488	0.39776	5.127e-14	35343	TRUE	reported	textfile
11192_168_TINAGL1_TINAL	TINAGL1	rs144600577	chr15	101367885	T	C	0.2521	0.029641	0.02061	1.812e-17	35301	TRUE	reported	textfile
11192_168_TINAGL1_TINAL	TINAGL1	rs28529205	chr15	101465567	A	C	0.1172	0.012181	0.13582	6.482e-22	35297	TRUE	reported	textfile
11192_168_TINAGL1_TINAL	TINAGL1	rs895394	chr15	101529541	T	C	-0.0664	0.008503	0.40743	5.743e-15	35292	TRUE	reported	textfile
11192_168_TINAGL1_TINAL	TINAGL1	rs3032928	chr17	28352536	CCTTTTTTTTTTTTTTTTTT	CCTTTTTTTTTTTTTTT	0.0496	0.00838	0.44972	3.244e-09	35349	TRUE	reported	textfile
11192_168_TINAGL1_TINAL	TINAGL1	rs2277998	chr19	7766742	A	G	-0.054	0.009219	0.28867	4.703e-09	35365	TRUE	reported	textfile
11192_168_TINAGL1_TINAL	TINAGL1	rs1260326	chr2	27508073	C	T	0.0755	0.008822	0.34132	1.148e-17	35364	TRUE	reported	textfile
11192_168_TINAGL1_TINAL	TINAGL1	rs6061230	chr20	62371133	T	A	-0.0829	0.008888	0.33635	1.089e-20	35327	TRUE	reported	textfile
11192_168_TINAGL1_TINAL	TINAGL1	rs13088856	chr3	159837169	G	T	0.0571	0.009081	0.30115	3.217e-10	35329	TRUE	reported	textfile
11192_168_TINAGL1_TINAL	TINAGL1	rs2523535	chr6	31368473	G	A	-0.0482	0.008686	0.36388	2.875e-08	35431	TRUE	reported	textfile
11196_31_COL6A3_Collagen_alpha_3_VI_	COL6A3	rs11677932	chr2	237315312	A	G	-0.0691	0.008988	0.29364	1.498e-14	35365	TRUE	reported	textfile
11196_31_COL6A3_Collagen_alpha_3_VI_	COL6A3	rs200150873	chr2	237391512	TTGTTTGTTTGTTTGTTTGTTTGT	TTGTTTGTTTGTTTGTTTGTTTGTTTGTTTGT	0.0523	0.009251	0.28087	1.571e-08	35344	TRUE	reported	textfile
11196_31_COL6A3_Collagen_alpha_3_VI_	COL6A3	rs10922094	chr1	196692375	CATTA	GATTA	-0.0776	0.008373	0.40155	1.893e-20	35330	TRUE	reported	textfile
11196_31_COL6A3_Collagen_alpha_3_VI_	COL6A3	rs12945299	chr17	7176748	ACGCT	ACACT	0.0599	0.010041	0.21475	2.44e-09	35361	TRUE	reported	textfile
11196_31_COL6A3_Collagen_alpha_3_VI_	COL6A3	rs3088026	chr21	46129699	T	C	-0.0811	0.01419	0.09272	1.095e-08	34726	TRUE	reported	textfile
11198_37_CREB3L1_CR3L1	CREB3L1	rs10922098	chr1	196695521	T	C	-0.1035	0.007984	0.40011	1.992e-38	35329	TRUE	reported	textfile
11198_37_CREB3L1_CR3L1	CREB3L1	rs1355538	chr3	165787389	G	A	-0.057	0.007986	0.39847	9.534e-13	35329	TRUE	reported	textfile
11198_37_CREB3L1_CR3L1	CREB3L1	rs9501393	chr6	32007072	GGAG	CGAG	0.068	0.010494	0.1548	9.165e-11	35431	TRUE	reported	textfile
11198_37_CREB3L1_CR3L1	CREB3L1	rs7774739	chr6	32041524	G	A	0.0674	0.010921	0.17585	6.772e-10	35428	TRUE	reported	textfile
11198_37_CREB3L1_CR3L1	CREB3L1	rs67399078	chr6	32642504	TGGGGG	CTGGGG	0.0448	0.008006	0.39943	2.194e-08	35430	TRUE	reported	textfile
11201_19_PUS1_TRUA	PUS1	rs10922098	chr1	196695521	T	C	-0.072	0.008024	0.40011	2.873e-19	35329	TRUE	reported	textfile
11201_19_PUS1_TRUA	PUS1	rs9501393	chr6	32007072	GGAG	CGAG	0.0598	0.010525	0.1548	1.334e-08	35431	TRUE	reported	textfile
11201_19_PUS1_TRUA	PUS1	rs7774739	chr6	32041524	G	A	0.0603	0.010959	0.17585	3.752e-08	35428	TRUE	reported	textfile
11202_70_TBX5_TBX5	TBX5	rs10922094	chr1	196692375	CATTA	GATTA	-0.0997	0.008026	0.40155	1.987e-35	35330	TRUE	reported	textfile
11202_70_TBX5_TBX5	TBX5	rs7137828	chr12	111494996	T	C	-0.0449	0.008118	0.38049	3.188e-08	35362	TRUE	reported	textfile
11202_70_TBX5_TBX5	TBX5	rs697357	chr3	165718484	G	A	0.0504	0.008053	0.38884	3.886e-10	35330	TRUE	reported	textfile
11202_70_TBX5_TBX5	TBX5	rs6457457	chr6	31910331	T	C	0.0926	0.015922	0.06527	6.033e-09	35432	TRUE	reported	textfile
11202_70_TBX5_TBX5	TBX5	rs9501393	chr6	32007072	GGAG	CGAG	0.0684	0.010534	0.1548	8.396e-11	35431	TRUE	reported	textfile
11205_10_ITGB7_Integrin_beta_7	ITGB7	rs12878578	chr14	24576383	G	A	-0.0891	0.011637	0.1296	1.913e-14	35368	TRUE	reported	textfile
11205_10_ITGB7_Integrin_beta_7	ITGB7	rs78912960	chr6	32538131	A	G	0.0429	0.007604	0.35255	1.681e-08	35418	TRUE	reported	textfile
11205_10_ITGB7_Integrin_beta_7	ITGB7	rs2275132	chr9	131036211	G	A	0.0582	0.010664	0.15999	4.829e-08	35361	TRUE	reported	textfile
11207_3_MSR1_Macrophage_scavenger_receptor	MSR1	rs572515	chr1	196677131	G	A	-0.1145	0.00812	0.3973	3.755e-45	35329	TRUE	reported	textfile
11207_3_MSR1_Macrophage_scavenger_receptor	MSR1	rs2304200	chr19	15469847	A	G	-0.2607	0.012768	0.10855	1.134e-92	35370	TRUE	reported	textfile
11207_3_MSR1_Macrophage_scavenger_receptor	MSR1	rs1707652	chr3	165761011	T	C	0.0583	0.008578	0.3102	1.073e-11	35330	TRUE	reported	textfile
11207_3_MSR1_Macrophage_scavenger_receptor	MSR1	rs415620	chr6	32041502	C	T	0.0739	0.011328	0.16036	6.865e-11	35427	TRUE	reported	textfile
11207_3_MSR1_Macrophage_scavenger_receptor	MSR1	rs4713498	chr6	32043539	T	G	0.1212	0.016366	0.06413	1.304e-13	35432	TRUE	reported	textfile
11208_15_NAGPA_NAGPA	NAGPA	rs72766568	chr16	4339829	A	C	-0.1765	0.027342	0.02574	1.081e-10	35349	TRUE	reported	textfile
11208_15_NAGPA_NAGPA	NAGPA	rs117959699	chr16	4970842	C	G	0.1877	0.010966	0.18092	1.129e-65	35354	TRUE	reported	textfile
11208_15_NAGPA_NAGPA	NAGPA	rs35416418	chr16	4982673	C	G	-0.4451	0.013419	0.10768	1e-200	35357	TRUE	reported	textfile
11208_15_NAGPA_NAGPA	NAGPA	rs112366035	chr16	5260975	A	C	-0.2477	0.032676	0.016	3.441e-14	35356	TRUE	reported	textfile
11208_15_NAGPA_NAGPA	NAGPA	rs7196133	chr16	5358059	A	G	-0.0767	0.008586	0.44861	4.159e-19	35355	TRUE	reported	textfile
11208_15_NAGPA_NAGPA	NAGPA	rs77294552	chr16	5370128	C	G	-0.2109	0.018333	0.05821	1.262e-30	35354	TRUE	reported	textfile
11208_15_NAGPA_NAGPA	NAGPA	rs75520381	chr16	5737709	G	A	-0.1175	0.017457	0.06287	1.687e-11	35371	TRUE	reported	textfile
11208_15_NAGPA_NAGPA	NAGPA	rs118096022	chr16	5776506	A	G	-0.1854	0.025736	0.02766	5.854e-13	35371	TRUE	reported	textfile
11208_15_NAGPA_NAGPA	NAGPA	rs547187	chr10	17846717	T	C	-0.0482	0.008387	0.43578	9.077e-09	35342	TRUE	reported	textfile
11208_15_NAGPA_NAGPA	NAGPA	rs12280645	chr11	126393990	G	A	0.0499	0.00877	0.33798	1.27e-08	35365	TRUE	reported	textfile
11208_15_NAGPA_NAGPA	NAGPA	rs55714927	chr17	7176997	T	C	0.0688	0.010242	0.21166	1.849e-11	35361	TRUE	reported	textfile
11208_15_NAGPA_NAGPA	NAGPA	rs635634	chr9	133279427	C	T	0.12	0.01237	0.12995	2.98e-22	35362	TRUE	reported	textfile
11211_7_TBCE_TBCE	TBCE	rs34099250	chr1	235056162	G	A	-0.0554	0.008512	0.34948	7.604e-11	35349	TRUE	reported	textfile
11211_7_TBCE_TBCE	TBCE	rs903347	chr1	235423298	T	C	-0.1006	0.008345	0.38663	1.813e-33	35356	TRUE	reported	textfile
11211_7_TBCE_TBCE	TBCE	rs4980320	chr11	198986	C	T	0.0528	0.008148	0.46986	9.171e-11	35343	TRUE	reported	textfile
11211_7_TBCE_TBCE	TBCE	rs10876550	chr12	54318524	A	G	0.0508	0.008228	0.43699	6.66e-10	35365	TRUE	reported	textfile
11211_7_TBCE_TBCE	TBCE	rs1109867	chr2	219218731	T	G	0.0877	0.013351	0.10541	5.076e-11	35359	TRUE	reported	textfile
11211_7_TBCE_TBCE	TBCE	rs1354034	chr3	56815721	C	T	0.0703	0.00837	0.38119	4.493e-17	35347	TRUE	reported	textfile
11212_7_TXNDC5_TXND5	TXNDC5	rs1043784	chr6	7881698	C	T	-0.1949	0.013075	0.10918	3.001e-50	35364	TRUE	reported	textfile
11212_7_TXNDC5_TXND5	TXNDC5	rs149742777	chr6	7909587	A	T	0.5369	0.032627	0.01536	7.611e-61	35364	TRUE	reported	textfile
11212_7_TXNDC5_TXND5	TXNDC5	rs149679123	chr6	7946842	C	T	0.2454	0.023765	0.03132	5.373e-25	35364	TRUE	reported	textfile
11212_7_TXNDC5_TXND5	TXNDC5	rs13209436	chr6	8133259	T	C	0.2466	0.033498	0.0146	1.816e-13	35365	TRUE	reported	textfile
11212_7_TXNDC5_TXND5	TXNDC5	rs7903703	chr10	28646219	TC	TT	-0.0512	0.009126	0.27928	2.016e-08	35342	TRUE	reported	textfile
11212_7_TXNDC5_TXND5	TXNDC5	rs8078222	chr17	7530922	C	T	-0.0719	0.011276	0.1587	1.814e-10	35365	TRUE	reported	textfile
11212_7_TXNDC5_TXND5	TXNDC5	rs56238200	chr17	82398802	A	G	0.1296	0.008598	0.35087	2.453e-51	35009	TRUE	reported	textfile
11212_7_TXNDC5_TXND5	TXNDC5	rs112483799	chr6	8941812	G	A	0.223	0.027034	0.02332	1.601e-16	35366	TRUE	reported	textfile
11212_7_TXNDC5_TXND5	TXNDC5	rs115447463	chr6	10804039	A	T	0.1503	0.026338	0.0243	1.152e-08	35366	TRUE	reported	textfile
11212_7_TXNDC5_TXND5	TXNDC5	rs6796	chr7	6462736	C	T	0.0557	0.009576	0.23682	6.013e-09	35355	TRUE	reported	textfile
11212_7_TXNDC5_TXND5	TXNDC5	rs78740585	chr7	151247216	ACTG	GCTG	0.0918	0.011432	0.14948	9.73e-16	35365	TRUE	reported	textfile
11214_40_DNAJB9_DNJB9	DNAJB9	rs147800199	chr7	108229176	C	T	-0.2242	0.030878	0.01737	3.845e-13	35358	TRUE	reported	textfile
11214_40_DNAJB9_DNJB9	DNAJB9	rs661126	chr1	93213411	GTTTTTTTTTTTC	TTTTTTTTTTTTC	0.0457	0.008381	0.39729	4.962e-08	35344	TRUE	reported	textfile
11214_40_DNAJB9_DNJB9	DNAJB9	rs17580	chr14	94380925	A	T	0.1396	0.023086	0.03316	1.475e-09	35363	TRUE	reported	textfile
11214_40_DNAJB9_DNJB9	DNAJB9	rs112963922	chr14	94411531	T	C	0.3596	0.038447	0.01119	8.513e-21	35362	TRUE	reported	textfile
11214_40_DNAJB9_DNJB9	DNAJB9	rs34095861	chr15	44230718	TTTG	TG	0.1262	0.022343	0.03495	1.621e-08	35346	TRUE	reported	textfile
11214_40_DNAJB9_DNJB9	DNAJB9	rs28487964	chr15	44492177	A	T	0.1279	0.021547	0.03706	2.925e-09	35354	TRUE	reported	textfile
11214_40_DNAJB9_DNJB9	DNAJB9	rs4788808	chr16	71581710	T	C	0.0661	0.008283	0.42851	1.459e-15	35367	TRUE	reported	textfile
11214_40_DNAJB9_DNJB9	DNAJB9	rs9302635	chr16	72110275	C	T	-0.1189	0.010176	0.19843	1.524e-31	35366	TRUE	reported	textfile
11214_40_DNAJB9_DNJB9	DNAJB9	rs8178824	chr17	66228657	T	C	0.6134	0.039522	0.01066	2.526e-54	35360	TRUE	reported	textfile
11214_40_DNAJB9_DNJB9	DNAJB9	rs111481700	chr17	66690649	A	G	0.1328	0.023815	0.03073	2.457e-08	35360	TRUE	reported	textfile
11214_40_DNAJB9_DNJB9	DNAJB9	rs72613567	chr4	87310240	TA	T	0.0607	0.009004	0.29348	1.566e-11	35355	TRUE	reported	textfile
11214_40_DNAJB9_DNJB9	DNAJB9	rs3130955	chr6	31086734	A	C	0.0627	0.008825	0.31795	1.205e-12	35430	TRUE	reported	textfile
11214_40_DNAJB9_DNJB9	DNAJB9	rs73394251	chr6	31379831	A	G	0.0828	0.013663	0.09882	1.359e-09	35431	TRUE	reported	textfile
11214_40_DNAJB9_DNJB9	DNAJB9	rs188302747	chr6	32265199	G	C	0.1577	0.022339	0.0349	1.674e-12	35430	TRUE	reported	textfile
11215_6_CDH15_CAD15	CDH15	rs2281721	chr1	230161390	T	C	-0.0826	0.008418	0.36803	9.962e-23	35349	TRUE	reported	textfile
11215_6_CDH15_CAD15	CDH15	rs7302925	chr12	56467674	G	A	0.0638	0.011149	0.15474	1.051e-08	35360	TRUE	reported	textfile
11215_6_CDH15_CAD15	CDH15	rs16959006	chr17	66247846	G	C	0.1925	0.018603	0.05129	4.273e-25	35359	TRUE	reported	textfile
11215_6_CDH15_CAD15	CDH15	rs73069835	chr3	40848996	T	C	-0.2249	0.035304	0.01215	1.885e-10	35337	TRUE	reported	textfile
11215_6_CDH15_CAD15	CDH15	rs115881877	chr3	43891240	T	C	-0.2449	0.029257	0.01887	5.735e-17	35347	TRUE	reported	textfile
11215_6_CDH15_CAD15	CDH15	rs114704096	chr3	46916919	T	C	-0.2179	0.023966	0.02973	9.72e-20	35332	TRUE	reported	textfile
11215_6_CDH15_CAD15	CDH15	rs113567935	chr3	51737171	C	T	-0.2968	0.028661	0.02079	3.95e-25	35326	TRUE	reported	textfile
11215_6_CDH15_CAD15	CDH15	rs75097760	chr3	52780627	T	C	-0.5074	0.032422	0.0166	3.334e-55	35345	TRUE	reported	textfile
11215_6_CDH15_CAD15	CDH15	rs11716402	chr3	52879923	T	C	0.1606	0.027652	0.02187	6.325e-09	35342	TRUE	reported	textfile
11215_6_CDH15_CAD15	CDH15	rs116347702	chr3	53024443	C	A	-0.2964	0.022729	0.03344	7.206e-39	35340	TRUE	reported	textfile
11215_6_CDH15_CAD15	CDH15	rs79020595	chr3	53612967	A	G	-0.2059	0.028581	0.02087	5.84e-13	35341	TRUE	reported	textfile
11215_6_CDH15_CAD15	CDH15	rs147408433	chr3	55133006	T	C	-0.1832	0.029598	0.01879	6.028e-10	35343	TRUE	reported	textfile
11215_6_CDH15_CAD15	CDH15	rs116749582	chr3	55895022	T	C	-0.3185	0.037512	0.01257	2.054e-17	35334	TRUE	reported	textfile
11215_6_CDH15_CAD15	CDH15	rs71640035	chr4	186239907	GAGTTATAGGT	TAGTTATAGGT	-0.0523	0.008629	0.45944	1.354e-09	35383	TRUE	reported	textfile
11215_6_CDH15_CAD15	CDH15	rs75077631	chr5	177413081	AAGC	AAG	-0.1059	0.009132	0.27256	4.274e-31	35352	TRUE	reported	textfile
11218_84_TPMT_TPMT	TPMT	rs9332701	chr1	169515529	G	A	0.3568	0.015367	0.07189	2.964e-119	35355	TRUE	reported	textfile
11218_84_TPMT_TPMT	TPMT	rs10822155	chr10	63311455	A	C	0.0656	0.008088	0.43479	5.044e-16	35342	TRUE	reported	textfile
11218_84_TPMT_TPMT	TPMT	rs964184	chr11	116778201	C	G	-0.1174	0.012153	0.12321	4.456e-22	35368	TRUE	reported	textfile
11218_84_TPMT_TPMT	TPMT	rs261290	chr15	58386521	C	T	-0.047	0.008361	0.36352	1.898e-08	35355	TRUE	reported	textfile
11218_84_TPMT_TPMT	TPMT	rs3816117	chr16	56962246	C	T	-0.067	0.008033	0.49421	7.408e-17	35360	TRUE	reported	textfile
11218_84_TPMT_TPMT	TPMT	rs775824	chr19	55050202	C	T	0.0729	0.010843	0.16338	1.781e-11	35372	TRUE	reported	textfile
11218_84_TPMT_TPMT	TPMT	rs12995461	chr2	27555300	C	A	0.0605	0.009676	0.21643	4.036e-10	35364	TRUE	reported	textfile
11218_84_TPMT_TPMT	TPMT	rs1355538	chr3	165787389	G	A	-0.0816	0.008184	0.39847	2.041e-23	35329	TRUE	reported	textfile
11218_84_TPMT_TPMT	TPMT	rs28374650	chr6	32655590	T	C	0.0498	0.008725	0.29732	1.146e-08	35430	TRUE	reported	textfile
11218_84_TPMT_TPMT	TPMT	rs10096633	chr8	19973410	T	C	-0.0855	0.013359	0.09986	1.552e-10	35359	TRUE	reported	textfile
11218_84_TPMT_TPMT	TPMT	rs6993770	chr8	105569300	T	A	-0.0778	0.009649	0.22448	7.453e-16	35356	TRUE	reported	textfile
11219_95_FGFBP3_FGFP3	FGFBP3	rs11186737	chr10	91906592	T	C	-0.2914	0.009057	0.26326	1e-200	35366	TRUE	reported	textfile
11219_95_FGFBP3_FGFP3	FGFBP3	rs2209972	chr10	92419271	T	C	0.0685	0.008603	0.32527	1.691e-15	35364	TRUE	reported	textfile
11219_95_FGFBP3_FGFP3	FGFBP3	rs599839	chr1	109279544	A	G	0.0747	0.009894	0.20777	4.36e-14	35335	TRUE	reported	textfile
11219_95_FGFBP3_FGFP3	FGFBP3	rs35769183	chr10	93328017	A	G	-0.0548	0.008579	0.33656	1.684e-10	35366	TRUE	reported	textfile
11219_95_FGFBP3_FGFP3	FGFBP3	rs3758538	chr10	93602293	G	T	0.064	0.01166	0.1384	4.045e-08	35361	TRUE	reported	textfile
11219_95_FGFBP3_FGFP3	FGFBP3	rs11190377	chr10	100039544	C	T	-0.099	0.008309	0.37635	9.882e-33	35359	TRUE	reported	textfile
11219_95_FGFBP3_FGFP3	FGFBP3	rs61269268	chr14	91775008	C	A	-0.0609	0.009951	0.20448	9.368e-10	35351	TRUE	reported	textfile
11219_95_FGFBP3_FGFP3	FGFBP3	rs77542162	chr17	69085137	G	A	0.1662	0.025238	0.025	4.541e-11	35362	TRUE	reported	textfile
11219_95_FGFBP3_FGFP3	FGFBP3	rs13077145	chr3	194343637	C	G	-0.0563	0.009131	0.26454	7.017e-10	35292	TRUE	reported	textfile
11219_95_FGFBP3_FGFP3	FGFBP3	rs12640189	chr4	6891454	T	C	0.0595	0.010363	0.18646	9.376e-09	35363	TRUE	reported	textfile
11223_1_TMEM154_TM154	TMEM154	rs1591734	chr1	169302664	T	C	-0.0803	0.011841	0.1303	1.191e-11	35355	TRUE	reported	textfile
11223_1_TMEM154_TM154	TMEM154	rs9332701	chr1	169515529	G	A	-0.1696	0.01518	0.07189	5.574e-29	35355	TRUE	reported	textfile
11223_1_TMEM154_TM154	TMEM154	rs2239853	chr1	169556528	C	T	-0.0831	0.007981	0.44202	2.17e-25	35344	TRUE	reported	textfile
11223_1_TMEM154_TM154	TMEM154	rs78334957	chr10	19819940	C	T	0.0657	0.011523	0.13736	1.187e-08	35349	TRUE	reported	textfile
11223_1_TMEM154_TM154	TMEM154	rs927826	chr10	19931917	T	G	0.0914	0.008655	0.29793	4.575e-26	35352	TRUE	reported	textfile
11223_1_TMEM154_TM154	TMEM154	rs184924341	chr10	20198402	G	T	0.1985	0.035262	0.01192	1.81e-08	35354	TRUE	reported	textfile
11223_1_TMEM154_TM154	TMEM154	rs6544941	chr2	46947977	A	G	-0.0465	0.008409	0.33068	3.205e-08	35349	TRUE	reported	textfile
11223_1_TMEM154_TM154	TMEM154	rs2276815	chr3	52819731	G	C	-0.0607	0.008921	0.26822	1.014e-11	35342	TRUE	reported	textfile
11223_1_TMEM154_TM154	TMEM154	rs3130511	chr6	31209171	T	C	0.0564	0.009442	0.22798	2.321e-09	35430	TRUE	reported	textfile
11226_16_UBE3A_UBE3A	UBE3A	rs10922094	chr1	196692375	CATTA	GATTA	-0.0493	0.008246	0.40155	2.249e-09	35330	TRUE	reported	textfile
11226_16_UBE3A_UBE3A	UBE3A	rs4980320	chr11	198986	C	T	0.0516	0.008094	0.46986	1.826e-10	35343	TRUE	reported	textfile
11226_16_UBE3A_UBE3A	UBE3A	rs1354034	chr3	56815721	C	T	0.0574	0.008301	0.38119	4.684e-12	35347	TRUE	reported	textfile
11226_16_UBE3A_UBE3A	UBE3A	rs1355538	chr3	165787389	G	A	-0.0453	0.008224	0.39847	3.627e-08	35329	TRUE	reported	textfile
11228_37_RIC3_RIC3	RIC3	rs10922094	chr1	196692375	CATTA	GATTA	-0.1612	0.008091	0.40155	2.6e-88	35330	TRUE	reported	textfile
11228_37_RIC3_RIC3	RIC3	rs12403425	chr1	197845693	A	C	0.0491	0.008986	0.2662	4.658e-08	35328	TRUE	reported	textfile
11228_37_RIC3_RIC3	RIC3	rs704	chr17	28367840	A	G	0.0509	0.007959	0.49189	1.601e-10	35351	TRUE	reported	textfile
11228_37_RIC3_RIC3	RIC3	rs1355538	chr3	165787389	G	A	-0.0785	0.008109	0.39847	3.634e-22	35329	TRUE	reported	textfile
11228_37_RIC3_RIC3	RIC3	rs941758	chr4	73853224	A	C	-0.0481	0.008735	0.28938	3.664e-08	35339	TRUE	reported	textfile
11228_37_RIC3_RIC3	RIC3	rs453821	chr6	31967534	T	C	0.1251	0.011454	0.13894	9.063e-28	35432	TRUE	reported	textfile
11228_37_RIC3_RIC3	RIC3	rs28471056	chr6	32635749	AGGTGTTCTGTCTCAATCCACTGTGCTCACAGAGTACGT	AGGTGTTCTGTCTCAATCCACTGTGCTCACAGAGTACCT	0.0793	0.01008	0.18962	3.627e-15	35429	TRUE	reported	textfile
11229_16_ERN1_ERN1	ERN1	rs10922094	chr1	196692375	CATTA	GATTA	-0.0612	0.008031	0.40155	2.526e-14	35330	TRUE	reported	textfile
11229_16_ERN1_ERN1	ERN1	rs507855	chr19	48705244	G	A	-0.0455	0.008189	0.37052	2.757e-08	35368	TRUE	reported	textfile
11229_16_ERN1_ERN1	ERN1	rs9501393	chr6	32007072	GGAG	CGAG	0.063	0.010529	0.1548	2.185e-09	35431	TRUE	reported	textfile
11229_16_ERN1_ERN1	ERN1	rs11244079	chr9	133317691	A	G	0.1019	0.017146	0.05622	2.795e-09	35362	TRUE	reported	textfile
11237_49_PCOLCE_PCOC1	PCOLCE	rs7385804	chr7	100638347	A	C	0.1606	0.008553	0.3515	1.18e-78	35357	TRUE	reported	textfile
11237_49_PCOLCE_PCOC1	PCOLCE	rs150731032	chr7	101414401	TCTCTCTCTCG	TCTCTCG	-0.2103	0.02789	0.02206	4.688e-14	35359	TRUE	reported	textfile
11237_49_PCOLCE_PCOC1	PCOLCE	rs13379042	chr14	73783397	C	T	-0.0599	0.009467	0.24178	2.501e-10	35342	TRUE	reported	textfile
11237_49_PCOLCE_PCOC1	PCOLCE	rs142931061	chr15	41314802	C	T	-0.1762	0.032265	0.01604	4.734e-08	35355	TRUE	reported	textfile
11237_49_PCOLCE_PCOC1	PCOLCE	rs150844304	chr15	43434427	C	A	-0.243	0.024666	0.0276	6.754e-23	35354	TRUE	reported	textfile
11237_49_PCOLCE_PCOC1	PCOLCE	rs56139860	chr15	43561347	G	A	-0.0572	0.009907	0.23548	7.746e-09	35353	TRUE	reported	textfile
11237_49_PCOLCE_PCOC1	PCOLCE	rs339969	chr15	60591082	A	C	-0.0575	0.008542	0.33988	1.683e-11	35361	TRUE	reported	textfile
11237_49_PCOLCE_PCOC1	PCOLCE	rs704	chr17	28367840	A	G	-0.0455	0.008112	0.49189	2.035e-08	35351	TRUE	reported	textfile
11237_49_PCOLCE_PCOC1	PCOLCE	rs7671124	chr4	23921257	A	G	-0.0477	0.008582	0.35153	2.725e-08	35347	TRUE	reported	textfile
11237_49_PCOLCE_PCOC1	PCOLCE	rs55649657	chr7	21567665	G	C	-0.0728	0.010047	0.20466	4.285e-13	35372	TRUE	reported	textfile
11239_49_TMPRSS6_TMPS6	TMPRSS6	rs10922094	chr1	196692375	CATTA	GATTA	-0.0517	0.007603	0.40155	1.046e-11	35330	TRUE	reported	textfile
11239_49_TMPRSS6_TMPS6	TMPRSS6	rs111265231	chr17	14360389	T	C	0.1099	0.016185	0.07157	1.119e-11	35346	TRUE	reported	textfile
11239_49_TMPRSS6_TMPS6	TMPRSS6	rs147804221	chr17	15132253	T	C	-0.2165	0.027105	0.02403	1.378e-15	35346	TRUE	reported	textfile
11239_49_TMPRSS6_TMPS6	TMPRSS6	rs190324353	chr17	15380062	G	T	0.2395	0.037733	0.01217	2.193e-10	35343	TRUE	reported	textfile
11239_49_TMPRSS6_TMPS6	TMPRSS6	rs201234732	chr17	15636023	A	G	0.3222	0.039906	0.01204	6.801e-16	35348	TRUE	reported	textfile
11239_49_TMPRSS6_TMPS6	TMPRSS6	rs11655538	chr17	26991701	T	C	-0.2001	0.016394	0.07101	2.91e-34	35352	TRUE	reported	textfile
11239_49_TMPRSS6_TMPS6	TMPRSS6	rs140390732	chr17	27292324	A	C	-0.3479	0.036795	0.01316	3.225e-21	35352	TRUE	reported	textfile
11239_49_TMPRSS6_TMPS6	TMPRSS6	rs2004584	chr17	27581275	T	C	0.2037	0.011883	0.14725	7.212e-66	35350	TRUE	reported	textfile
11239_49_TMPRSS6_TMPS6	TMPRSS6	rs4239214	chr17	28000866	A	G	0.4948	0.014013	0.09756	1e-200	35351	TRUE	reported	textfile
11239_49_TMPRSS6_TMPS6	TMPRSS6	rs144924964	chr17	28093061	A	G	-0.4301	0.01409	0.09574	1e-200	35351	TRUE	reported	textfile
11239_49_TMPRSS6_TMPS6	TMPRSS6	rs117451747	chr17	28395871	G	A	0.4604	0.025655	0.02581	5.156e-72	35352	TRUE	reported	textfile
11239_49_TMPRSS6_TMPS6	TMPRSS6	rs117348742	chr17	28414292	C	T	-0.48	0.037808	0.01221	6.233e-37	35352	TRUE	reported	textfile
11239_49_TMPRSS6_TMPS6	TMPRSS6	rs16964261	chr17	28416775	C	T	-0.5032	0.019051	0.05153	9.695e-154	35351	TRUE	reported	textfile
11239_49_TMPRSS6_TMPS6	TMPRSS6	rs142216432	chr17	29539856	A	G	-0.2357	0.029041	0.02132	4.813e-16	35352	TRUE	reported	textfile
11239_49_TMPRSS6_TMPS6	TMPRSS6	rs78119120	chr17	30381853	A	G	0.3426	0.035222	0.01409	2.317e-22	35353	TRUE	reported	textfile
11239_49_TMPRSS6_TMPS6	TMPRSS6	rs137940962	chr17	31642390	T	C	0.1537	0.020308	0.04516	3.782e-14	35352	TRUE	reported	textfile
11239_49_TMPRSS6_TMPS6	TMPRSS6	rs12478841	chr2	27588855	G	A	0.0608	0.008977	0.21569	1.262e-11	35364	TRUE	reported	textfile
11239_49_TMPRSS6_TMPS6	TMPRSS6	rs56210800	chr3	124753745	G	C	-0.0708	0.012597	0.09593	1.907e-08	35360	TRUE	reported	textfile
11239_49_TMPRSS6_TMPS6	TMPRSS6	rs140431012	chr3	124755083	G	A	-0.071	0.012597	0.09594	1.739e-08	35360	TRUE	reported	textfile
11239_49_TMPRSS6_TMPS6	TMPRSS6	rs9501393	chr6	32007072	GGAG	CGAG	0.0549	0.009984	0.1548	3.826e-08	35431	TRUE	reported	textfile
11241_8_ASL_ARLY	ASL	rs111439465	chr7	66714711	A	G	-0.3172	0.029266	0.02068	2.264e-27	35349	TRUE	reported	textfile
11241_8_ASL_ARLY	ASL	rs10950053	chr7	66848890	A	T	-0.1399	0.010587	0.18497	7.311e-40	35349	TRUE	reported	textfile
11241_8_ASL_ARLY	ASL	rs4753123	chr11	94075453	T	C	-0.0755	0.012225	0.13055	6.583e-10	35344	TRUE	reported	textfile
11241_8_ASL_ARLY	ASL	rs3747207	chr22	43928975	A	G	0.0718	0.009779	0.22927	2.1e-13	35363	TRUE	reported	textfile
11241_8_ASL_ARLY	ASL	rs137996846	chr7	53522215	A	T	-0.2396	0.032372	0.01689	1.346e-13	35330	TRUE	reported	textfile
11241_8_ASL_ARLY	ASL	rs139112016	chr7	54418653	A	G	-0.3779	0.041437	0.01018	7.515e-20	35328	TRUE	reported	textfile
11241_8_ASL_ARLY	ASL	rs143906171	chr7	55690973	G	A	-0.2958	0.035421	0.0147	6.764e-17	35330	TRUE	reported	textfile
11241_8_ASL_ARLY	ASL	rs73134721	chr7	64614109	T	G	-0.3453	0.033332	0.01513	3.795e-25	35335	TRUE	reported	textfile
11241_8_ASL_ARLY	ASL	rs28601761	chr8	125487789	G	C	-0.0476	0.008337	0.42975	1.133e-08	35360	TRUE	reported	textfile
11242_33_TGM1_TGM1	TGM1	rs572515	chr1	196677131	G	A	-0.0508	0.007987	0.3973	2.011e-10	35329	TRUE	reported	textfile
11242_33_TGM1_TGM1	TGM1	rs974472	chr14	106120493	T	G	-0.0612	0.008003	0.43862	2.05e-14	34957	TRUE	reported	textfile
11242_33_TGM1_TGM1	TGM1	rs601020	chr6	32605402	A	G	0.0531	0.008735	0.27605	1.211e-09	35430	TRUE	reported	textfile
11243_90_ADGRF1_GPR110	ADGRF1	rs704	chr17	28367840	A	G	0.1466	0.008001	0.49189	5.385e-75	35351	TRUE	reported	textfile
11243_90_ADGRF1_GPR110	ADGRF1	rs142820745	chr17	33099255	A	G	-0.1308	0.023931	0.02926	4.612e-08	35365	TRUE	reported	textfile
11243_90_ADGRF1_GPR110	ADGRF1	rs429358	chr19	44908684	C	T	0.1039	0.010667	0.17407	2.022e-22	35359	TRUE	reported	textfile
11243_90_ADGRF1_GPR110	ADGRF1	rs35136575	chr19	44935906	G	C	-0.0715	0.00888	0.28501	8.141e-16	35359	TRUE	reported	textfile
11243_90_ADGRF1_GPR110	ADGRF1	rs62269916	chr3	74348841	A	G	0.1273	0.021973	0.03471	6.896e-09	35334	TRUE	reported	textfile
11243_90_ADGRF1_GPR110	ADGRF1	rs1355538	chr3	165787389	G	A	-0.062	0.008169	0.39847	3.212e-14	35329	TRUE	reported	textfile
11247_20_NAGS_NAGS	NAGS	rs10922098	chr1	196695521	T	C	-0.1173	0.008092	0.40011	1.291e-47	35329	TRUE	reported	textfile
11247_20_NAGS_NAGS	NAGS	rs6445035	chr3	165762312	A	G	0.0723	0.010084	0.1904	7.503e-13	35330	TRUE	reported	textfile
11247_20_NAGS_NAGS	NAGS	rs9501393	chr6	32007072	GGAG	CGAG	0.0878	0.010625	0.1548	1.418e-16	35431	TRUE	reported	textfile
11247_20_NAGS_NAGS	NAGS	rs7774739	chr6	32041524	G	A	0.0713	0.011072	0.17585	1.196e-10	35428	TRUE	reported	textfile
11248_43_UROS_HEM4	UROS	rs12765966	chr10	125609040	T	C	-0.0677	0.009276	0.26825	2.919e-13	35358	TRUE	reported	textfile
11248_43_UROS_HEM4	UROS	rs11244609	chr10	125691882	G	A	-0.0934	0.017086	0.06047	4.589e-08	35351	TRUE	reported	textfile
11248_43_UROS_HEM4	UROS	rs1935451	chr10	125816857	A	G	-0.2956	0.013006	0.11027	2.33e-114	35365	TRUE	reported	textfile
11248_43_UROS_HEM4	UROS	rs6597746	chr10	126207193	A	G	-0.0703	0.011093	0.16283	2.337e-10	35366	TRUE	reported	textfile
11248_43_UROS_HEM4	UROS	rs3811444	chr1	247876149	T	C	-0.0507	0.00871	0.34232	5.861e-09	35147	TRUE	reported	textfile
11248_43_UROS_HEM4	UROS	rs57467915	chr2	219216694	A	G	0.3571	0.030889	0.01702	6.521e-31	35359	TRUE	reported	textfile
11248_43_UROS_HEM4	UROS	rs7634917	chr3	50011852	TCTTTTTCTTTTTTG	TCTTTTTCTTTTTTT	-0.0464	0.008432	0.39933	3.737e-08	35329	TRUE	reported	textfile
[truncated: 29,316 more rows]

## Sheet: Table S2
id.exposure	id.outcome	outcome	exposure	egger_intercept	se	pval
10000_28_CRYBB2_CRBB2	ebi-a-GCST90018811	Cardiac valvular disease	CRYBB2	0.0276853	0.026922	0.491102
10001_7_RAF1_c_Raf	ebi-a-GCST90018811	Cardiac valvular disease	RAF1	-0.0373984	0.0343082	0.472582
10003_15_ZNF41_ZNF41	ebi-a-GCST90018811	Cardiac valvular disease	ZNF41	0.0207009	0.0250706	0.495789
10008_43_GUCA1A_GUC1A	ebi-a-GCST90018811	Cardiac valvular disease	GUCA1A	0.00159962	0.00655574	0.814226
10011_65_OCRL_OCRL	ebi-a-GCST90018811	Cardiac valvular disease	OCRL	0.0151302	0.0145645	0.346482
10012_5_SPDEF_SPDEF	ebi-a-GCST90018811	Cardiac valvular disease	SPDEF	0.00758506	0.0140276	0.626264
10014_31_SNAI2_SLUG	ebi-a-GCST90018811	Cardiac valvular disease	SNAI2	-0.000935711	0.027358	0.975822
10015_119_KCNAB2_KCAB2	ebi-a-GCST90018811	Cardiac valvular disease	KCNAB2	-0.0249362	0.0239813	0.487575
10023_32_VDR_VDR	ebi-a-GCST90018811	Cardiac valvular disease	VDR	-0.00642762	0.013208	0.659846
10024_44_HOGA1_HOGA1	ebi-a-GCST90018811	Cardiac valvular disease	HOGA1	-0.00660788	0.0156549	0.701378
10035_6_DUSP4_DUS4	ebi-a-GCST90018811	Cardiac valvular disease	DUSP4	-0.0218058	0.0483117	0.730085
10036_201_ZHX3_ZHX3	ebi-a-GCST90018811	Cardiac valvular disease	ZHX3	0.0168099	0.0155316	0.392251
10037_98_SIGLEC12_SIG12	ebi-a-GCST90018811	Cardiac valvular disease	SIGLEC12	-0.00684763	0.00812135	0.418848
10041_3_HNF4A_HNF4A	ebi-a-GCST90018811	Cardiac valvular disease	HNF4A	0.00965216	0.0145842	0.537362
10044_12_WNT10A_WN10A	ebi-a-GCST90018811	Cardiac valvular disease	WNT10A	4.09737e-05	0.0117161	0.997429
10046_55_BIRC2_cIAP_1	ebi-a-GCST90018811	Cardiac valvular disease	BIRC2	0.0170386	0.0114453	0.187138
10047_12_NCF2_NCF_2	ebi-a-GCST90018811	Cardiac valvular disease	NCF2	-0.0152616	0.0223521	0.516697
10048_7_CBFB_PEBB	ebi-a-GCST90018811	Cardiac valvular disease	CBFB	0.0805305	0.056944	0.252218
10053_5_ILK_ILK1	ebi-a-GCST90018811	Cardiac valvular disease	ILK	NA	NA	NA
10056_5_FOXM1_FOXM1	ebi-a-GCST90018811	Cardiac valvular disease	FOXM1	0.0185718	0.0456625	0.754083
10063_10_FANCL_FANCL	ebi-a-GCST90018811	Cardiac valvular disease	FANCL	0.0173258	0.0368506	0.684522
10064_12_RBBP9_RBBP9	ebi-a-GCST90018811	Cardiac valvular disease	RBBP9	0.0172987	0.0296528	0.618663
10074_128_BRD2_BRD2	ebi-a-GCST90018811	Cardiac valvular disease	BRD2	NA	NA	NA
10075_75_ACBD6_ACBD6	ebi-a-GCST90018811	Cardiac valvular disease	ACBD6	NA	NA	NA
10078_5_BAG3_BAG3	ebi-a-GCST90018811	Cardiac valvular disease	BAG3	0.151524	0.128741	0.360308
10081_17_SATB2_SATB2	ebi-a-GCST90018811	Cardiac valvular disease	SATB2	0.0108755	0.0127016	0.454812
10082_251_NEFL_NFL	ebi-a-GCST90018811	Cardiac valvular disease	NEFL	0.00610158	0.00790225	0.462233
10085_25_STAR_STAR	ebi-a-GCST90018811	Cardiac valvular disease	STAR	0.0153435	0.0294993	0.638917
10088_37_APRT_APT	ebi-a-GCST90018811	Cardiac valvular disease	APRT	0.034066	0.0249233	0.265096
10339_48_ENO2_NSE	ebi-a-GCST90018811	Cardiac valvular disease	ENO2	0.0177159	0.015972	0.329542
10342_55_PIAS4_PIAS4	ebi-a-GCST90018811	Cardiac valvular disease	PIAS4	NA	NA	NA
10344_334_IL10RA_IL_10_Ra	ebi-a-GCST90018811	Cardiac valvular disease	IL10RA	0.00525114	0.00895574	0.573812
10346_5_STAT3_STAT3	ebi-a-GCST90018811	Cardiac valvular disease	STAT3	-0.0154766	0.0108332	0.22631
10356_21_JUN_c_Jun	ebi-a-GCST90018811	Cardiac valvular disease	JUN	-0.00504245	0.0136067	0.729737
10363_13_SMAD3_SMAD3	ebi-a-GCST90018811	Cardiac valvular disease	SMAD3	-0.0259928	0.0354744	0.597434
10364_6_SMAD2_SMAD2	ebi-a-GCST90018811	Cardiac valvular disease	SMAD2	NA	NA	NA
10366_11_PDGFRA_PDGFRA	ebi-a-GCST90018811	Cardiac valvular disease	PDGFRA	0.00155002	0.00722936	0.834153
10372_18_STAT6_STAT6	ebi-a-GCST90018811	Cardiac valvular disease	STAT6	-0.00654118	0.0150475	0.676865
10390_21_ZNRF3_ZNRF3	ebi-a-GCST90018811	Cardiac valvular disease	ZNRF3	0.0176449	0.0230228	0.486162
10391_1_ANGPTL3_ANGL3	ebi-a-GCST90018811	Cardiac valvular disease	ANGPTL3	0.000386819	0.0112617	0.973349
10418_36_STX12_STX12	ebi-a-GCST90018811	Cardiac valvular disease	STX12	-0.0220853	0.0223662	0.504024
10419_1_SCARA5_SCAR5	ebi-a-GCST90018811	Cardiac valvular disease	SCARA5	0.00182656	0.00804387	0.82544
10424_31_NPDC1_NPDC1	ebi-a-GCST90018811	Cardiac valvular disease	NPDC1	-0.0077632	0.0556132	0.911703
10425_3_B4GALT5_B4GT5	ebi-a-GCST90018811	Cardiac valvular disease	B4GALT5	NA	NA	NA
10426_21_GOSR2_GOSR2	ebi-a-GCST90018811	Cardiac valvular disease	GOSR2	0.00474609	0.0199423	0.834048
10430_31_SLC3A2_4F2	ebi-a-GCST90018811	Cardiac valvular disease	SLC3A2	-0.0141345	0.0175303	0.568014
10435_2_AGA_ASPG	ebi-a-GCST90018811	Cardiac valvular disease	AGA	0.0101917	0.0167573	0.586015
10440_26_CLMP_ACAM	ebi-a-GCST90018811	Cardiac valvular disease	CLMP	0.00531584	0.0138445	0.766609
10442_1_TMEM190_TM190	ebi-a-GCST90018811	Cardiac valvular disease	TMEM190	-0.0104361	0.00970261	0.313473
10445_20_APOM_ApoM	ebi-a-GCST90018811	Cardiac valvular disease	APOM	0.00561284	0.00749546	0.471205
10449_31_SHISA2_TMM46	ebi-a-GCST90018811	Cardiac valvular disease	SHISA2	0.00569958	0.0132801	0.685656
10451_11_NUCB1_NUCB1	ebi-a-GCST90018811	Cardiac valvular disease	NUCB1	-0.0150467	0.0121942	0.305087
10453_7_CEACAM20_CEA20	ebi-a-GCST90018811	Cardiac valvular disease	CEACAM20	0.0109401	0.0281815	0.735293
10455_196_IL31_IL_31	ebi-a-GCST90018811	Cardiac valvular disease	IL31	-0.00250417	0.0106309	0.828942
10464_6_ANTXR1_ANTR1	ebi-a-GCST90018811	Cardiac valvular disease	ANTXR1	-0.00312481	0.0121272	0.806931
10499_1_TMEM106A_T106A	ebi-a-GCST90018811	Cardiac valvular disease	TMEM106A	-0.00458391	0.0104146	0.682571
10506_53_PGRMC2_PGRC2	ebi-a-GCST90018811	Cardiac valvular disease	PGRMC2	-0.0243739	0.104877	0.854627
10507_166_ACRV1_sperm_protein_10	ebi-a-GCST90018811	Cardiac valvular disease	ACRV1	0.00309142	0.0164882	0.8604
10511_10_COL6A3_Collagen_alpha_3_VI_	ebi-a-GCST90018811	Cardiac valvular disease	COL6A3	0.00813782	0.0260335	0.807125
10512_13_CSF2RB_IL3RB	ebi-a-GCST90018811	Cardiac valvular disease	CSF2RB	5.53428e-05	0.00784002	0.994641
10513_13_KCNIP3_CSEN	ebi-a-GCST90018811	Cardiac valvular disease	KCNIP3	NA	NA	NA
10514_5_PTGDS_PGD2_synthase	ebi-a-GCST90018811	Cardiac valvular disease	PTGDS	-0.00242615	0.0149081	0.881067
10521_10_MXRA8_MXRA8	ebi-a-GCST90018811	Cardiac valvular disease	MXRA8	-0.0119413	0.0103156	0.276826
10527_22_DHX9_DHX9	ebi-a-GCST90018811	Cardiac valvular disease	DHX9	-0.000896797	0.0175728	0.962507
10530_8_PSMB6_PSB6	ebi-a-GCST90018811	Cardiac valvular disease	PSMB6	-0.00890426	0.0253708	0.785119
10535_25_COX6A2_CX6A2	ebi-a-GCST90018811	Cardiac valvular disease	COX6A2	-0.179671	0.0791756	0.151317
10539_30_CD99L2_C99L2	ebi-a-GCST90018811	Cardiac valvular disease	CD99L2	0.00743329	0.0158042	0.670197
10546_2_TSPEAR_TSEAR	ebi-a-GCST90018811	Cardiac valvular disease	TSPEAR	0.00926538	0.0220247	0.702306
10550_37_BMPR1B_BMP_RIB	ebi-a-GCST90018811	Cardiac valvular disease	BMPR1B	0.00818955	0.0389493	0.868065
10551_7_LAT_LAT	ebi-a-GCST90018811	Cardiac valvular disease	LAT	0.0206	0.0169194	0.347557
10552_88_KLRC4_NKG2F	ebi-a-GCST90018811	Cardiac valvular disease	KLRC4	0.0162905	0.0552167	0.817361
10557_6_TEX29_TEX29	ebi-a-GCST90018811	Cardiac valvular disease	TEX29	-0.0035249	0.0158598	0.830462
10558_26_PCDH9_PCDH9	ebi-a-GCST90018811	Cardiac valvular disease	PCDH9	0.00179162	0.00560321	0.75357
10560_1_ITM2C_ITM2C	ebi-a-GCST90018811	Cardiac valvular disease	ITM2C	0.00498651	0.037704	0.906888
10561_5_PGLYRP3_PGRP_I_alpha	ebi-a-GCST90018811	Cardiac valvular disease	PGLYRP3	0.00795506	0.0166531	0.665516
10565_19_SLITRK3_SLIK3	ebi-a-GCST90018811	Cardiac valvular disease	SLITRK3	-0.00310634	0.00883304	0.728954
10569_28_SCGB1A1_Urinary_protein_1	ebi-a-GCST90018811	Cardiac valvular disease	SCGB1A1	-0.0061368	0.00888935	0.515774
10571_14_MGAT1_MGAT1	ebi-a-GCST90018811	Cardiac valvular disease	MGAT1	-0.0153083	0.0717914	0.850906
10572_65_CST8_CST8	ebi-a-GCST90018811	Cardiac valvular disease	CST8	0.00216343	0.00909227	0.817907
10574_10_AXL_AXL	ebi-a-GCST90018811	Cardiac valvular disease	AXL	0.0207919	0.0116274	0.133776
10575_31_PUF60_PUF60	ebi-a-GCST90018811	Cardiac valvular disease	PUF60	0.000642814	0.0180877	0.974878
10580_14_SFTA2_SFTA2	ebi-a-GCST90018811	Cardiac valvular disease	SFTA2	0.0490031	0.115023	0.711557
10582_36_POMK_SG196	ebi-a-GCST90018811	Cardiac valvular disease	POMK	0.000610282	0.0142516	0.967896
10584_7_NDUFS4_NDUS4	ebi-a-GCST90018811	Cardiac valvular disease	NDUFS4	-0.0026444	0.00698016	0.708795
10600_24_CLGN_CLGN	ebi-a-GCST90018811	Cardiac valvular disease	CLGN	-0.00476826	0.0087558	0.599272
10603_1_HTN3_HIS3	ebi-a-GCST90018811	Cardiac valvular disease	HTN3	0.00770466	0.00731893	0.313213
10605_22_APMAP_APMAP	ebi-a-GCST90018811	Cardiac valvular disease	APMAP	-0.00983127	0.0187825	0.652893
10606_34_TOR1AIP1_TOIP1	ebi-a-GCST90018811	Cardiac valvular disease	TOR1AIP1	-0.025772	0.016546	0.217205
10608_9_HTN1_HIS1	ebi-a-GCST90018811	Cardiac valvular disease	HTN1	0.0121808	0.0205588	0.61359
10612_18_PLOD3_PLOD3	ebi-a-GCST90018811	Cardiac valvular disease	PLOD3	0.00547424	0.0117296	0.653157
10615_18_MPZ_MYP0	ebi-a-GCST90018811	Cardiac valvular disease	MPZ	-0.00335853	0.00573282	0.565256
10618_190_LRP2_megalin	ebi-a-GCST90018811	Cardiac valvular disease	LRP2	0.0270546	0.0190943	0.391258
10620_21_MSMB_PSP_94	ebi-a-GCST90018811	Cardiac valvular disease	MSMB	0.00627784	0.00646692	0.349383
10621_26_PRR16_PRR16	ebi-a-GCST90018811	Cardiac valvular disease	PRR16	0.00567622	0.0178618	0.780759
10624_45_SPINK13_ISK13	ebi-a-GCST90018811	Cardiac valvular disease	SPINK13	0.0113273	0.0426274	0.834654
10627_87_APLP2_APLP2	ebi-a-GCST90018811	Cardiac valvular disease	APLP2	-0.000915912	0.00889133	0.922911
10630_5_HTATIP2_HTAI2	ebi-a-GCST90018811	Cardiac valvular disease	HTATIP2	0.00275674	0.00872232	0.762666
10643_16_OLFM3_NOE3	ebi-a-GCST90018811	Cardiac valvular disease	OLFM3	0.00932236	0.0131234	0.509229
10647_18_ASCC1_ASCC1	ebi-a-GCST90018811	Cardiac valvular disease	ASCC1	-0.00311959	0.013819	0.835904
10666_7_GNPTG_GNPTG	ebi-a-GCST90018811	Cardiac valvular disease	GNPTG	-0.00241024	0.00635894	0.714526
10672_75_SFTPB_SP_B	ebi-a-GCST90018811	Cardiac valvular disease	SFTPB	-0.0106477	0.0110226	0.366228
10675_223_TMX2_TMX2	ebi-a-GCST90018811	Cardiac valvular disease	TMX2	0.00129707	0.0150513	0.93467
10677_9_NDUFB4_NDUB4	ebi-a-GCST90018811	Cardiac valvular disease	NDUFB4	0.000609705	0.00707908	0.932785
10693_43_KLRG2_KLRG2	ebi-a-GCST90018811	Cardiac valvular disease	KLRG2	0.0179651	0.0256735	0.556518
10695_12_WFDC10B_WF10B	ebi-a-GCST90018811	Cardiac valvular disease	WFDC10B	NA	NA	NA
10700_10_IGSF11_IGS11	ebi-a-GCST90018811	Cardiac valvular disease	IGSF11	-0.0421149	0.0349076	0.440602
10702_1_COL28A1_COSA1	ebi-a-GCST90018811	Cardiac valvular disease	COL28A1	-0.0160884	0.0206252	0.492257
10703_203_SUDS3_SDS3	ebi-a-GCST90018811	Cardiac valvular disease	SUDS3	0.0149891	0.0325198	0.690123
10708_3_GNRH2_GON2	ebi-a-GCST90018811	Cardiac valvular disease	GNRH2	0.0172156	0.0102697	0.235663
10710_23_ZPBP2_ZPBP2	ebi-a-GCST90018811	Cardiac valvular disease	ZPBP2	NA	NA	NA
10714_7_ACE_ACE	ebi-a-GCST90018811	Cardiac valvular disease	ACE	0.0148082	0.00914897	0.123942
10716_35_PSMD5_PSMD5	ebi-a-GCST90018811	Cardiac valvular disease	PSMD5	0.00428262	0.0204709	0.853662
10731_10_HS3ST5_HS3S5	ebi-a-GCST90018811	Cardiac valvular disease	HS3ST5	-0.00318564	0.00837335	0.728952
10734_339_GAL3ST2_G3ST2	ebi-a-GCST90018811	Cardiac valvular disease	GAL3ST2	0.0142333	0.0109637	0.230387
10737_96_SERPINB1_Serpin_B1	ebi-a-GCST90018811	Cardiac valvular disease	SERPINB1	NA	NA	NA
10748_216_PCDHB2_PCDB2	ebi-a-GCST90018811	Cardiac valvular disease	PCDHB2	0.0184115	0.0144478	0.258554
10752_8_CDYL2_CDYL2	ebi-a-GCST90018811	Cardiac valvular disease	CDYL2	0.00216727	0.00920539	0.829028
10753_31_ADAM7_ADAM7	ebi-a-GCST90018811	Cardiac valvular disease	ADAM7	-0.00488185	0.0208848	0.853814
10754_113_PROK2_Prokineticin_2	ebi-a-GCST90018811	Cardiac valvular disease	PROK2	-0.00372643	0.00479311	0.451946
10758_2_KERA_KERA	ebi-a-GCST90018811	Cardiac valvular disease	KERA	0.00276372	0.0122057	0.831968
10760_107_GRIA4_GRIA4	ebi-a-GCST90018811	Cardiac valvular disease	GRIA4	0.0131159	0.0318613	0.694892
10761_5_TMED2_TMED2	ebi-a-GCST90018811	Cardiac valvular disease	TMED2	0.0164173	0.0608473	0.832228
10762_2_KLRG2_KLRG2	ebi-a-GCST90018811	Cardiac valvular disease	KLRG2	-0.00105396	0.014318	0.953222
10772_21_CSGALNACT2_CGAT2	ebi-a-GCST90018811	Cardiac valvular disease	CSGALNACT2	0.00449369	0.0242056	0.864565
10781_19_CLEC4G_CLC4G	ebi-a-GCST90018811	Cardiac valvular disease	CLEC4G	-0.0137726	0.0138707	0.393936
10798_4_CD300E_CLM2	ebi-a-GCST90018811	Cardiac valvular disease	CD300E	NA	NA	NA
10800_15_SERPINH1_Collagen_binding_protein	ebi-a-GCST90018811	Cardiac valvular disease	SERPINH1	-0.0156977	0.0122557	0.256441
10809_14_KLRB1_KLRB1	ebi-a-GCST90018811	Cardiac valvular disease	KLRB1	0.0211948	0.00926346	0.0621145
10814_7_CD1A_CD1A	ebi-a-GCST90018811	Cardiac valvular disease	CD1A	-0.00296949	0.0137399	0.835056
10815_2_HABP4_HABP4	ebi-a-GCST90018811	Cardiac valvular disease	HABP4	0.00263899	0.0116072	0.834759
10816_150_PILRA_PILRA_isoform_FDF03_M14	ebi-a-GCST90018811	Cardiac valvular disease	PILRA	-0.0109131	0.00816578	0.195063
10817_26_TOMM20L_TO20L	ebi-a-GCST90018811	Cardiac valvular disease	TOMM20L	0.0044026	0.0108072	0.697867
10818_36_SMPD1_ASM	ebi-a-GCST90018811	Cardiac valvular disease	SMPD1	0.000633728	0.0055639	0.910192
10825_12_VSIG10_VSI10	ebi-a-GCST90018811	Cardiac valvular disease	VSIG10	NA	NA	NA
10832_24_B4GALT6_B4GT6	ebi-a-GCST90018811	Cardiac valvular disease	B4GALT6	0.00555343	0.00481033	0.263401
10833_64_HHIP_HHIP	ebi-a-GCST90018811	Cardiac valvular disease	HHIP	-0.00603453	0.0119365	0.634663
10835_25_A4GNT_A4GCT	ebi-a-GCST90018811	Cardiac valvular disease	A4GNT	0.00840766	0.0168417	0.66713
10842_7_GCNT4_GCNT4	ebi-a-GCST90018811	Cardiac valvular disease	GCNT4	-0.0126599	0.032839	0.725568
10847_1_SIGLEC15_SIG15	ebi-a-GCST90018811	Cardiac valvular disease	SIGLEC15	-0.00559869	0.0117274	0.665699
10848_137_BTNL3_BTNL3	ebi-a-GCST90018811	Cardiac valvular disease	BTNL3	NA	NA	NA
10851_77_EBI3_IL27B	ebi-a-GCST90018811	Cardiac valvular disease	EBI3	-0.00462595	0.00556405	0.419703
10852_114_HNRNPDL_HNRDL	ebi-a-GCST90018811	Cardiac valvular disease	HNRNPDL	0.00128966	0.0664606	0.987648
10876_300_BRAT1_BRAT1	ebi-a-GCST90018811	Cardiac valvular disease	BRAT1	NA	NA	NA
10880_38_FAM163B_F163B	ebi-a-GCST90018811	Cardiac valvular disease	FAM163B	-5.9646e-05	0.00796505	0.994495
10882_12_DSC1_Desmocollin_1	ebi-a-GCST90018811	Cardiac valvular disease	DSC1	-0.010452	0.0123856	0.437235
10885_36_C6orf89_CF089	ebi-a-GCST90018811	Cardiac valvular disease	C6orf89	-0.0109853	0.0112739	0.432629
10889_2_MRAP2_MRAP2	ebi-a-GCST90018811	Cardiac valvular disease	MRAP2	-0.0367362	0.023182	0.253903
10890_135_LCTL_LCTL	ebi-a-GCST90018811	Cardiac valvular disease	LCTL	NA	NA	NA
10892_8_OSMR_OSMR	ebi-a-GCST90018811	Cardiac valvular disease	OSMR	0.00911253	0.0174204	0.623254
10895_28_TMPRSS11B_TM11B	ebi-a-GCST90018811	Cardiac valvular disease	TMPRSS11B	NA	NA	NA
10900_272_STMN2_STMN2	ebi-a-GCST90018811	Cardiac valvular disease	STMN2	-0.00345249	0.0555262	0.960467
10902_53_ASPRV1_APRV1	ebi-a-GCST90018811	Cardiac valvular disease	ASPRV1	-0.0100231	0.00987466	0.336599
10903_50_STX8_STX8	ebi-a-GCST90018811	Cardiac valvular disease	STX8	-0.0148497	0.0368504	0.756133
10907_116_NTM_NTRI	ebi-a-GCST90018811	Cardiac valvular disease	NTM	0.00277022	0.00580718	0.643592
10908_2_GALNT13_GLT13	ebi-a-GCST90018811	Cardiac valvular disease	GALNT13	0.00824509	0.0237899	0.761975
10910_6_CEACAM4_CEAM4	ebi-a-GCST90018811	Cardiac valvular disease	CEACAM4	NA	NA	NA
10916_44_PLA2R1_PLA2R	ebi-a-GCST90018811	Cardiac valvular disease	PLA2R1	0.00284194	0.00416814	0.502802
10917_40_GNGT2_GBGT2	ebi-a-GCST90018811	Cardiac valvular disease	GNGT2	NA	NA	NA
10924_258_CYB5D2_NEUFC	ebi-a-GCST90018811	Cardiac valvular disease	CYB5D2	-0.00820973	0.00717868	0.290377
10933_107_CALN1_CABP8	ebi-a-GCST90018811	Cardiac valvular disease	CALN1	-0.00248423	0.0177853	0.90171
10938_13_CD58_sLFA_3	ebi-a-GCST90018811	Cardiac valvular disease	CD58	0.00704984	0.0123441	0.669654
10939_16_PLEKHA4_PKHA4	ebi-a-GCST90018811	Cardiac valvular disease	PLEKHA4	-0.0171088	0.0173466	0.427962
10940_25_SRL_SRCA	ebi-a-GCST90018811	Cardiac valvular disease	SRL	-0.00241933	0.010332	0.826358
10945_11_STX6_Syntaxin_6	ebi-a-GCST90018811	Cardiac valvular disease	STX6	0.0151127	0.0367616	0.720862
10948_14_PLD3_PLD3	ebi-a-GCST90018811	Cardiac valvular disease	PLD3	0.00123	0.0247065	0.963423
10953_14_CLEC2A_CLC2A	ebi-a-GCST90018811	Cardiac valvular disease	CLEC2A	0.00550777	0.00963122	0.592162
10955_4_CLEC10A_CLC10	ebi-a-GCST90018811	Cardiac valvular disease	CLEC10A	0.0157595	0.0242006	0.56135
10959_125_BET1L_BET1L	ebi-a-GCST90018811	Cardiac valvular disease	BET1L	0.0338603	0.0295878	0.370947
10974_20_SPINK7_ISK7	ebi-a-GCST90018811	Cardiac valvular disease	SPINK7	-0.00241295	0.0169888	0.891056
10975_59_MUCL1_MUCL1	ebi-a-GCST90018811	Cardiac valvular disease	MUCL1	NA	NA	NA
10977_55_UCMA_UCMA	ebi-a-GCST90018811	Cardiac valvular disease	UCMA	-0.0034181	0.0072404	0.649473
10981_56_NRG3_NRG3	ebi-a-GCST90018811	Cardiac valvular disease	NRG3	NA	NA	NA
10990_21_LRRK2_LRRK2	ebi-a-GCST90018811	Cardiac valvular disease	LRRK2	0.0139648	0.0163556	0.425971
11067_13_BGLAP_Osteocalcin	ebi-a-GCST90018811	Cardiac valvular disease	BGLAP	-0.0106978	0.0416708	0.84002
11071_1_IL5_IL_5	ebi-a-GCST90018811	Cardiac valvular disease	IL5	0.0281537	0.0602316	0.721639
11094_104_CLC_LPPL	ebi-a-GCST90018811	Cardiac valvular disease	CLC	NA	NA	NA
11096_57_N6AMT1_HEMK2	ebi-a-GCST90018811	Cardiac valvular disease	N6AMT1	NA	NA	NA
11098_1_PDXK_PDXK	ebi-a-GCST90018811	Cardiac valvular disease	PDXK	0.0106831	0.0218566	0.673339
11102_22_REG4_REG4	ebi-a-GCST90018811	Cardiac valvular disease	REG4	0.0178919	0.0113475	0.165931
11103_24_HSPB1_HSP_27	ebi-a-GCST90018811	Cardiac valvular disease	HSPB1	0.00759591	0.00852986	0.40748
11104_13_CHI3L1_YKL_40	ebi-a-GCST90018811	Cardiac valvular disease	CHI3L1	0.00206871	0.0131434	0.879377
11107_25_TENM3_TEN3	ebi-a-GCST90018811	Cardiac valvular disease	TENM3	NA	NA	NA
11109_56_SVEP1_SVEP1	ebi-a-GCST90018811	Cardiac valvular disease	SVEP1	0.00281253	0.00667691	0.678864
11110_4_TMEM119_TM119	ebi-a-GCST90018811	Cardiac valvular disease	TMEM119	0.00323228	0.034373	0.940311
11116_16_C11orf87_CK087	ebi-a-GCST90018811	Cardiac valvular disease	C11orf87	0.0074462	0.00920374	0.439355
11117_2_SPATA20_SPT20	ebi-a-GCST90018811	Cardiac valvular disease	SPATA20	-0.0109432	0.00902072	0.279263
11118_107_RAB17_RAB17	ebi-a-GCST90018811	Cardiac valvular disease	RAB17	0.00351879	0.00923669	0.713152
11120_49_NAT14_NAT14	ebi-a-GCST90018811	Cardiac valvular disease	NAT14	0.0141748	0.0294093	0.714074
11128_29_TMEM132C_T132C	ebi-a-GCST90018811	Cardiac valvular disease	TMEM132C	-0.0162109	0.0198245	0.499438
11129_66_BMP15_BMP15	ebi-a-GCST90018811	Cardiac valvular disease	BMP15	-0.00052179	0.014079	0.972212
11130_158_CACNB4_CACB4	ebi-a-GCST90018811	Cardiac valvular disease	CACNB4	-0.101916	0.0596318	0.337024
11134_30_MTRF1L_RF1ML	ebi-a-GCST90018811	Cardiac valvular disease	MTRF1L	-0.000990422	0.0122661	0.948708
11135_5_MRPL55_RM55	ebi-a-GCST90018811	Cardiac valvular disease	MRPL55	NA	NA	NA
11137_43_CSF2RB_IL3RB	ebi-a-GCST90018811	Cardiac valvular disease	CSF2RB	0.0147415	0.048635	0.812641
11140_56_COL1A1_CO1A1	ebi-a-GCST90018811	Cardiac valvular disease	COL1A1	-0.00710822	0.00640924	0.284871
11142_11_ANGPTL1_ANGL1	ebi-a-GCST90018811	Cardiac valvular disease	ANGPTL1	0.00670658	0.00797999	0.432879
11143_32_OLFM3_NOE3	ebi-a-GCST90018811	Cardiac valvular disease	OLFM3	0.00622456	0.0369372	0.893717
11145_72_KIAA1549L_K154L	ebi-a-GCST90018811	Cardiac valvular disease	KIAA1549L	-0.0113489	0.0137712	0.496518
11146_4_TBX22_TBX22	ebi-a-GCST90018811	Cardiac valvular disease	TBX22	NA	NA	NA
11149_3_TLR1_TLR1	ebi-a-GCST90018811	Cardiac valvular disease	TLR1	-0.036282	0.0280385	0.418851
11152_46_KLK13_kallikrein_13	ebi-a-GCST90018811	Cardiac valvular disease	KLK13	-0.00807291	0.00592784	0.206352
11154_3_NFE2L1_NF2L1	ebi-a-GCST90018811	Cardiac valvular disease	NFE2L1	NA	NA	NA
11155_16_COL6A5_CO6A5	ebi-a-GCST90018811	Cardiac valvular disease	COL6A5	NA	NA	NA
11160_56_RNF122_RN122	ebi-a-GCST90018811	Cardiac valvular disease	RNF122	-0.0159356	0.0171735	0.396038
11163_7_FAM162B_F162B	ebi-a-GCST90018811	Cardiac valvular disease	FAM162B	NA	NA	NA
11164_7_TENM2_TEN2	ebi-a-GCST90018811	Cardiac valvular disease	TENM2	NA	NA	NA
11167_6_MTMR1_MTMR1	ebi-a-GCST90018811	Cardiac valvular disease	MTMR1	0.00527381	0.00982792	0.61454
11168_3_MEGF10_MEG10	ebi-a-GCST90018811	Cardiac valvular disease	MEGF10	-0.00713807	0.0149539	0.665741
11173_29_MILR1_MILR1	ebi-a-GCST90018811	Cardiac valvular disease	MILR1	0.0123623	0.0353137	0.74942
11174_8_THSD7A_THS7A	ebi-a-GCST90018811	Cardiac valvular disease	THSD7A	0.00128676	0.0105548	0.910677
11177_16_KRT5_K2C5	ebi-a-GCST90018811	Cardiac valvular disease	KRT5	0.0157232	0.0136768	0.283506
11178_21_SVEP1_SVEP1	ebi-a-GCST90018811	Cardiac valvular disease	SVEP1	0.0199315	0.0149422	0.230633
11179_7_TSSK1B_TSSK1	ebi-a-GCST90018811	Cardiac valvular disease	TSSK1B	NA	NA	NA
11180_17_SMARCC1_SMRC1	ebi-a-GCST90018811	Cardiac valvular disease	SMARCC1	-0.0128334	0.0123206	0.345307
11185_145_GCH1_GCH1	ebi-a-GCST90018811	Cardiac valvular disease	GCH1	NA	NA	NA
11187_11_CLEC12A_CL12A	ebi-a-GCST90018811	Cardiac valvular disease	CLEC12A	-0.0107086	0.00601285	0.10252
11192_168_TINAGL1_TINAL	ebi-a-GCST90018811	Cardiac valvular disease	TINAGL1	-0.0079249	0.0103691	0.464267
11196_31_COL6A3_Collagen_alpha_3_VI_	ebi-a-GCST90018811	Cardiac valvular disease	COL6A3	NA	NA	NA
11198_37_CREB3L1_CR3L1	ebi-a-GCST90018811	Cardiac valvular disease	CREB3L1	0.0111943	0.0260951	0.742017
11201_19_PUS1_TRUA	ebi-a-GCST90018811	Cardiac valvular disease	PUS1	NA	NA	NA
11205_10_ITGB7_Integrin_beta_7	ebi-a-GCST90018811	Cardiac valvular disease	ITGB7	-0.0200704	0.0439265	0.727154
11207_3_MSR1_Macrophage_scavenger_receptor	ebi-a-GCST90018811	Cardiac valvular disease	MSR1	0.00138566	0.0141716	0.93795
11208_15_NAGPA_NAGPA	ebi-a-GCST90018811	Cardiac valvular disease	NAGPA	0.00509838	0.00762378	0.528532
11211_7_TBCE_TBCE	ebi-a-GCST90018811	Cardiac valvular disease	TBCE	-0.02021	0.0260979	0.49513
11212_7_TXNDC5_TXND5	ebi-a-GCST90018811	Cardiac valvular disease	TXNDC5	0.00834042	0.0121986	0.516139
11214_40_DNAJB9_DNJB9	ebi-a-GCST90018811	Cardiac valvular disease	DNAJB9	-0.0142359	0.00788072	0.100989
11215_6_CDH15_CAD15	ebi-a-GCST90018811	Cardiac valvular disease	CDH15	0.0129146	0.0150385	0.410581
11218_84_TPMT_TPMT	ebi-a-GCST90018811	Cardiac valvular disease	TPMT	-0.00162645	0.00719991	0.826326
11219_95_FGFBP3_FGFP3	ebi-a-GCST90018811	Cardiac valvular disease	FGFBP3	0.0100026	0.0093113	0.324006
11223_1_TMEM154_TM154	ebi-a-GCST90018811	Cardiac valvular disease	TMEM154	0.0014961	0.0180396	0.936602
11226_16_UBE3A_UBE3A	ebi-a-GCST90018811	Cardiac valvular disease	UBE3A	NA	NA	NA
11228_37_RIC3_RIC3	ebi-a-GCST90018811	Cardiac valvular disease	RIC3	0.0116772	0.0152927	0.500674
11237_49_PCOLCE_PCOC1	ebi-a-GCST90018811	Cardiac valvular disease	PCOLCE	-0.0047527	0.0085784	0.596804
11239_49_TMPRSS6_TMPS6	ebi-a-GCST90018811	Cardiac valvular disease	TMPRSS6	0.0163801	0.0104806	0.142085
11241_8_ASL_ARLY	ebi-a-GCST90018811	Cardiac valvular disease	ASL	-0.00549873	0.0186583	0.780061
11242_33_TGM1_TGM1	ebi-a-GCST90018811	Cardiac valvular disease	TGM1	-0.0657322	0.118327	0.677191
11243_90_ADGRF1_GPR110	ebi-a-GCST90018811	Cardiac valvular disease	ADGRF1	0.0109383	0.0162625	0.538053
11247_20_NAGS_NAGS	ebi-a-GCST90018811	Cardiac valvular disease	NAGS	0.044399	0.0368058	0.440644
11248_43_UROS_HEM4	ebi-a-GCST90018811	Cardiac valvular disease	UROS	0.00741636	0.00991113	0.495885
11252_30_LRCH4_LRCH4	ebi-a-GCST90018811	Cardiac valvular disease	LRCH4	NA	NA	NA
11254_13_PAPLN_PPN	ebi-a-GCST90018811	Cardiac valvular disease	PAPLN	0.0104235	0.0235408	0.701205
11257_1_QDPR_DHPR	ebi-a-GCST90018811	Cardiac valvular disease	QDPR	-0.0085986	0.0114206	0.493394
11258_41_MADCAM1_MAdCAM_1	ebi-a-GCST90018811	Cardiac valvular disease	MADCAM1	-0.0347963	0.0327975	0.48118
11260_47_SUN5_SPA4L	ebi-a-GCST90018811	Cardiac valvular disease	SUN5	-0.00354802	0.0164476	0.836355
11262_39_TRABD_TRABD	ebi-a-GCST90018811	Cardiac valvular disease	TRABD	0.0497138	0.0391412	0.293607
11263_57_CASQ1_CASQ1	ebi-a-GCST90018811	Cardiac valvular disease	CASQ1	0.0109343	0.013287	0.448004
11264_33_XDH_XDH	ebi-a-GCST90018811	Cardiac valvular disease	XDH	-0.00846494	0.0205642	0.720529
11266_8_SELPLG_SELPL	ebi-a-GCST90018811	Cardiac valvular disease	SELPLG	-0.00196404	0.00532407	0.716081
11273_176_GSTT2B_GSTT2	ebi-a-GCST90018811	Cardiac valvular disease	GSTT2B	0.00599441	0.0115095	0.638488
11275_94_LRP1B_LRP1B	ebi-a-GCST90018811	Cardiac valvular disease	LRP1B	-0.0191188	0.0195468	0.507047
11277_23_ATF6_ATF6A	ebi-a-GCST90018811	Cardiac valvular disease	ATF6	0.00239922	0.00450282	0.600025
11278_4_COL11A2_COL11A2	ebi-a-GCST90018811	Cardiac valvular disease	COL11A2	-0.00504352	0.0121813	0.689725
11280_6_GAD1_DCE1	ebi-a-GCST90018811	Cardiac valvular disease	GAD1	0.0519814	0.0876161	0.613147
11281_6_GRB7_GRB7	ebi-a-GCST90018811	Cardiac valvular disease	GRB7	0.00686584	0.0107524	0.540967
11283_13_DCAF5_DCAF5	ebi-a-GCST90018811	Cardiac valvular disease	DCAF5	-0.00434542	0.0192543	0.84241
11287_14_CYB5A_Cytochrome_b5	ebi-a-GCST90018811	Cardiac valvular disease	CYB5A	NA	NA	NA
11288_26_NT5C2_5NTC	ebi-a-GCST90018811	Cardiac valvular disease	NT5C2	-0.0289442	0.0160099	0.212354
11292_13_SCARA3_SCAR3	ebi-a-GCST90018811	Cardiac valvular disease	SCARA3	0.0155274	0.0117443	0.234293
11293_14_LRRN1_LRRN1	ebi-a-GCST90018811	Cardiac valvular disease	LRRN1	-0.00153375	0.0112678	0.89618
11300_32_SORT1_SORT	ebi-a-GCST90018811	Cardiac valvular disease	SORT1	NA	NA	NA
11302_237_TNR_TENR	ebi-a-GCST90018811	Cardiac valvular disease	TNR	-0.00829285	0.0117341	0.499797
11303_7_SAMHD1_SAMH1	ebi-a-GCST90018811	Cardiac valvular disease	SAMHD1	NA	NA	NA
11307_33_WWP1_WWP1	ebi-a-GCST90018811	Cardiac valvular disease	WWP1	0.00492687	0.0201129	0.847065
11308_8_CREB3L4_CR3L4	ebi-a-GCST90018811	Cardiac valvular disease	CREB3L4	0.0065511	0.0119253	0.592845
11311_79_RAG1_RAG_1	ebi-a-GCST90018811	Cardiac valvular disease	RAG1	-0.00384775	0.0196198	0.876714
11312_40_PMS2_PMS2	ebi-a-GCST90018811	Cardiac valvular disease	PMS2	0.0119492	0.0515298	0.854939
11313_100_PCBD1_PHS	ebi-a-GCST90018811	Cardiac valvular disease	PCBD1	0.00550715	0.012554	0.676252
11315_148_PPM1D_PPM1D	ebi-a-GCST90018811	Cardiac valvular disease	PPM1D	-0.00152561	0.0195104	0.944792
11320_29_CHFR_CHFR	ebi-a-GCST90018811	Cardiac valvular disease	CHFR	-0.000147312	0.0190619	0.994536
11325_8_BTG2_BTG2	ebi-a-GCST90018811	Cardiac valvular disease	BTG2	0.00693706	0.0189434	0.738517
11327_56_CLK2_CLK2	ebi-a-GCST90018811	Cardiac valvular disease	CLK2	0.00439817	0.00933322	0.648684
11330_15_CSNK2B_CSK2B	ebi-a-GCST90018811	Cardiac valvular disease	CSNK2B	-0.0153871	0.0205851	0.532705
11333_82_ARHGAP25_RHG25	ebi-a-GCST90018811	Cardiac valvular disease	ARHGAP25	-0.0143382	0.0124705	0.369168
11336_9_FANCF_FANCF	ebi-a-GCST90018811	Cardiac valvular disease	FANCF	NA	NA	NA
11347_9_TALDO1_Transaldolase	ebi-a-GCST90018811	Cardiac valvular disease	TALDO1	-0.00814222	0.0132557	0.572272
11348_132_P4HA2_P4HA2	ebi-a-GCST90018811	Cardiac valvular disease	P4HA2	-0.00190988	0.0122356	0.901424
11351_233_NHEJ1_NHEJ1	ebi-a-GCST90018811	Cardiac valvular disease	NHEJ1	0.0190309	0.0182579	0.406694
11358_15_GRB10_GRB10	ebi-a-GCST90018811	Cardiac valvular disease	GRB10	0.0445289	0.0430282	0.48909
11360_39_RRM1_RRM1	ebi-a-GCST90018811	Cardiac valvular disease	RRM1	0.00438881	0.00438538	0.326917
11369_23_ADH5_ADHX	ebi-a-GCST90018811	Cardiac valvular disease	ADH5	0.04323	0.0349223	0.270711
11370_20_INPP5E_INP5E	ebi-a-GCST90018811	Cardiac valvular disease	INPP5E	0.000635772	0.0178371	0.973806
11371_1_GPR101_GP101	ebi-a-GCST90018811	Cardiac valvular disease	GPR101	NA	NA	NA
11372_2_ZNF18_ZNF18	ebi-a-GCST90018811	Cardiac valvular disease	ZNF18	0.0132931	0.0180078	0.53727
11377_19_ADH7_ADH7	ebi-a-GCST90018811	Cardiac valvular disease	ADH7	0.00246881	0.00692781	0.739572
11378_37_SYK_KSYK	ebi-a-GCST90018811	Cardiac valvular disease	SYK	-0.0204011	0.0208156	0.506402
11380_84_RBM24_RBM24	ebi-a-GCST90018811	Cardiac valvular disease	RBM24	0.00142287	0.0113805	0.905373
11383_41_KRT7_Keratin_7	ebi-a-GCST90018811	Cardiac valvular disease	KRT7	0.00145059	0.0113876	0.901781
11387_3_ATF6B_ATF6B	ebi-a-GCST90018811	Cardiac valvular disease	ATF6B	-0.00741876	0.0138741	0.604528
11388_75_WFDC2_HE4	ebi-a-GCST90018811	Cardiac valvular disease	WFDC2	0.015357	0.0256526	0.656589
11390_24_CA8_Carbonic_Anhydrase_VIII	ebi-a-GCST90018811	Cardiac valvular disease	CA8	0.0037554	0.0182943	0.845451
11391_69_MVK_MVK	ebi-a-GCST90018811	Cardiac valvular disease	MVK	0.000651395	0.0101436	0.951878
11396_39_DNAI1_DNAI1	ebi-a-GCST90018811	Cardiac valvular disease	DNAI1	0.000444102	0.0192988	0.98373
11401_181_RNF146_RN146	ebi-a-GCST90018811	Cardiac valvular disease	RNF146	-0.0078334	0.0131454	0.611697
11405_150_CARD9_CARD9	ebi-a-GCST90018811	Cardiac valvular disease	CARD9	NA	NA	NA
11406_82_ACAD8_ACAD8	ebi-a-GCST90018811	Cardiac valvular disease	ACAD8	NA	NA	NA
11407_57_PLSCR3_PLS3	ebi-a-GCST90018811	Cardiac valvular disease	PLSCR3	NA	NA	NA
11416_23_FBXL4_FBXL4	ebi-a-GCST90018811	Cardiac valvular disease	FBXL4	0.0113183	0.0110113	0.338206
11421_10_EHD4_EHD4	ebi-a-GCST90018811	Cardiac valvular disease	EHD4	0.0193651	0.0183716	0.483243
11424_4_FAH_FAAA	ebi-a-GCST90018811	Cardiac valvular disease	FAH	0.0215626	0.0177754	0.279285
11425_31_RUFY1_RUFY1	ebi-a-GCST90018811	Cardiac valvular disease	RUFY1	-0.00316365	0.0176436	0.874217
11429_80_HNRNPC_hnRNP_C1_C2	ebi-a-GCST90018811	Cardiac valvular disease	HNRNPC	-0.0221923	0.0179214	0.283309
11430_49_DTX1_DTX1	ebi-a-GCST90018811	Cardiac valvular disease	DTX1	0.0044955	0.0109726	0.691605
11431_235_RECQL_RECQ1	ebi-a-GCST90018811	Cardiac valvular disease	RECQL	-0.0115624	0.0181163	0.54363
11432_11_PQBP1_PQBP1	ebi-a-GCST90018811	Cardiac valvular disease	PQBP1	-0.0167082	0.0331984	0.703162
11433_11_TCTN2_TECT2	ebi-a-GCST90018811	Cardiac valvular disease	TCTN2	0.0878662	0.0692628	0.332258
11439_88_RHPN2_RHPN2	ebi-a-GCST90018811	Cardiac valvular disease	RHPN2	0.00335536	0.010076	0.755852
11440_58_SOCS3_SOCS_3	ebi-a-GCST90018811	Cardiac valvular disease	SOCS3	0.00839643	0.00836688	0.344989
11441_11_PYGL_PYGL	ebi-a-GCST90018811	Cardiac valvular disease	PYGL	-0.00722934	0.0107468	0.522717
11444_49_POLR3F_RPC6	ebi-a-GCST90018811	Cardiac valvular disease	POLR3F	-0.0378604	0.0405177	0.521576
11448_34_GALK1_GALK1	ebi-a-GCST90018811	Cardiac valvular disease	GALK1	-0.00795076	0.0222923	0.781897
11454_87_EIF3G_EIF3G	ebi-a-GCST90018811	Cardiac valvular disease	EIF3G	-0.0403724	0.0166989	0.136828
11456_2_MAGEB10_MAGBA	ebi-a-GCST90018811	Cardiac valvular disease	MAGEB10	-0.00382807	0.0163859	0.82675
11457_53_GALE_GALE	ebi-a-GCST90018811	Cardiac valvular disease	GALE	0.00898677	0.0119605	0.486271
11459_81_ELL_ELL	ebi-a-GCST90018811	Cardiac valvular disease	ELL	0.004821	0.0116105	0.695191
11464_9_RELB_RELB	ebi-a-GCST90018811	Cardiac valvular disease	RELB	-8.99029e-05	0.0162531	0.995766
11465_4_GPR135_GP135	ebi-a-GCST90018811	Cardiac valvular disease	GPR135	-0.00315205	0.0178749	0.868595
11468_15_RBM19_RBM19	ebi-a-GCST90018811	Cardiac valvular disease	RBM19	0.00040145	0.01229	0.975001
11480_1_ALDH3A1_Aldehyde_dehydrogenase__class_3	ebi-a-GCST90018811	Cardiac valvular disease	ALDH3A1	NA	NA	NA
11481_25_HAVCR2_TIMD3	ebi-a-GCST90018811	Cardiac valvular disease	HAVCR2	0.000518756	0.0786318	0.9958
11510_31_APOL1_Apo_L1	ebi-a-GCST90018811	Cardiac valvular disease	APOL1	-0.000326369	0.00596138	0.957321
11513_92_CD38_CD38	ebi-a-GCST90018811	Cardiac valvular disease	CD38	NA	NA	NA
11514_196_CD59_CD59	ebi-a-GCST90018811	Cardiac valvular disease	CD59	-0.0115612	0.0105548	0.334891
11516_7_FABP1_FABPL	ebi-a-GCST90018811	Cardiac valvular disease	FABP1	-0.236902	0.254106	0.522296
11530_37_HMBS_HEM3	ebi-a-GCST90018811	Cardiac valvular disease	HMBS	-0.0479631	0.0669606	0.548159
11534_6_LRIT3_LRIT3	ebi-a-GCST90018811	Cardiac valvular disease	LRIT3	0.0231545	0.0180356	0.421287
11536_9_MYSM1_MYSM1	ebi-a-GCST90018811	Cardiac valvular disease	MYSM1	0.0265984	0.0633813	0.747048
11537_12_TFR2_TFR2	ebi-a-GCST90018811	Cardiac valvular disease	TFR2	0.0125655	0.0199911	0.593854
11540_37_FOXO3_FOXO3A	ebi-a-GCST90018811	Cardiac valvular disease	FOXO3	NA	NA	NA
11542_11_TMEM230_TM230	ebi-a-GCST90018811	Cardiac valvular disease	TMEM230	0.0578821	0.166295	0.786762
11543_84_LIMA1_LIMA1	ebi-a-GCST90018811	Cardiac valvular disease	LIMA1	-0.00187291	0.0235858	0.943938
11546_7_CYGB_CYGB	ebi-a-GCST90018811	Cardiac valvular disease	CYGB	-0.0756023	0.0407744	0.31488
11547_84_MUSK_MUSK	ebi-a-GCST90018811	Cardiac valvular disease	MUSK	0.0196888	0.0157576	0.300096
11549_6_ISL1_ISL1	ebi-a-GCST90018811	Cardiac valvular disease	ISL1	0.00325518	0.029991	0.931172
11551_16_HMG20B_HM20B	ebi-a-GCST90018811	Cardiac valvular disease	HMG20B	NA	NA	NA
11556_19_ARFGAP1_ARFG1	ebi-a-GCST90018811	Cardiac valvular disease	ARFGAP1	0.00612839	0.0236453	0.808288
11557_3_SMURF1_SMUF1	ebi-a-GCST90018811	Cardiac valvular disease	SMURF1	0.0110911	0.0148153	0.590896
11560_76_NFATC4_NFAC4	ebi-a-GCST90018811	Cardiac valvular disease	NFATC4	NA	NA	NA
11563_51_SYTL4_SYTL4	ebi-a-GCST90018811	Cardiac valvular disease	SYTL4	0.00171959	0.0168353	0.92356
11565_58_ZNF23_ZNF23	ebi-a-GCST90018811	Cardiac valvular disease	ZNF23	0.0553191	0.0665379	0.558446
11567_23_ZNF10_ZNF10	ebi-a-GCST90018811	Cardiac valvular disease	ZNF10	0.00550639	0.0481455	0.927505
11568_2_FKBP1B_FKB1B	ebi-a-GCST90018811	Cardiac valvular disease	FKBP1B	-0.0306239	0.0118606	0.0816382
11570_94_BCAP29_BAP29	ebi-a-GCST90018811	Cardiac valvular disease	BCAP29	0.00351856	0.0123778	0.802937
11571_75_KLRC3_NKG2E	ebi-a-GCST90018811	Cardiac valvular disease	KLRC3	0.00701241	0.0095235	0.514883
11572_4_DNM2_DYN2	ebi-a-GCST90018811	Cardiac valvular disease	DNM2	NA	NA	NA
11573_3_SRSF6_SRSF6	ebi-a-GCST90018811	Cardiac valvular disease	SRSF6	NA	NA	NA
11587_5_MGA_MGAP	ebi-a-GCST90018811	Cardiac valvular disease	MGA	-0.00482891	0.0205814	0.829601
11591_43_PRC1_PRC1	ebi-a-GCST90018811	Cardiac valvular disease	PRC1	-0.00693322	0.0233211	0.816035
11592_1_ELAVL1_ELAV1	ebi-a-GCST90018811	Cardiac valvular disease	ELAVL1	0.0274883	0.0228874	0.442018
11593_21_CXCL9_MIG	ebi-a-GCST90018811	Cardiac valvular disease	CXCL9	NA	NA	NA
11601_26_DHX8_DHX8	ebi-a-GCST90018811	Cardiac valvular disease	DHX8	-0.0302274	0.0135503	0.0609036
11608_5_MAP1LC3B_MLP3B	ebi-a-GCST90018811	Cardiac valvular disease	MAP1LC3B	0.0145127	0.0107254	0.233978
11615_16_DAPP1_DAPP1	ebi-a-GCST90018811	Cardiac valvular disease	DAPP1	-0.0183991	0.026038	0.608378
11617_1_ITGAL_LFA_1_alpha_L_chain	ebi-a-GCST90018811	Cardiac valvular disease	ITGAL	0.0353938	0.0353129	0.499272
11633_89_AHSA1_AHSA1	ebi-a-GCST90018811	Cardiac valvular disease	AHSA1	-0.041659	0.0860199	0.712882
11638_42_B3GALT2_B3GT2	ebi-a-GCST90018811	Cardiac valvular disease	B3GALT2	-0.0128764	0.00946247	0.215766
11643_73_DTX3L_DTX3L	ebi-a-GCST90018811	Cardiac valvular disease	DTX3L	0.0386637	0.0563025	0.616912
11645_9_P4HA1_P4HA1	ebi-a-GCST90018811	Cardiac valvular disease	P4HA1	NA	NA	NA
11646_4_CHST9_Carbohydrate_sulfotransferase_9	ebi-a-GCST90018811	Cardiac valvular disease	CHST9	0.000223163	0.0065538	0.973447
11647_6_FZD10_Frizzled_10	ebi-a-GCST90018811	Cardiac valvular disease	FZD10	-0.0105048	0.0145879	0.511294
11649_3_SMAP1_SMAP1	ebi-a-GCST90018811	Cardiac valvular disease	SMAP1	-0.0037559	0.00886263	0.684437
11654_77_NRSN1_NRSN1	ebi-a-GCST90018811	Cardiac valvular disease	NRSN1	0.197083	0.13737	0.387523
11656_110_EVL_EVL	ebi-a-GCST90018811	Cardiac valvular disease	EVL	-0.000644415	0.0189575	0.973986
11657_86_SOCS7_SOCS7	ebi-a-GCST90018811	Cardiac valvular disease	SOCS7	-0.0162501	0.0599831	0.831576
11659_31_CLINT1_EPN4	ebi-a-GCST90018811	Cardiac valvular disease	CLINT1	-0.0124337	0.0206856	0.608837
11666_72_RGS8_RGS8	ebi-a-GCST90018811	Cardiac valvular disease	RGS8	0.00982205	0.0132341	0.482134
11667_29_TNS2_TENC1	ebi-a-GCST90018811	Cardiac valvular disease	TNS2	-0.00487844	0.01703	0.822389
11671_19_BRPF1_BRPF1	ebi-a-GCST90018811	Cardiac valvular disease	BRPF1	NA	NA	NA
11672_17_KIF16B_KI16B	ebi-a-GCST90018811	Cardiac valvular disease	KIF16B	0.00691152	0.0204328	0.767378
11678_105_GJD2_CXD2	ebi-a-GCST90018811	Cardiac valvular disease	GJD2	-0.0171706	0.0312942	0.621418
11681_8_AGFG1_NUPL	ebi-a-GCST90018811	Cardiac valvular disease	AGFG1	-0.036383	0.0277647	0.320328
11682_7_TXNIP_TXNIP	ebi-a-GCST90018811	Cardiac valvular disease	TXNIP	0.000437465	0.0154291	0.978739
11683_19_GGA3_GGA3	ebi-a-GCST90018811	Cardiac valvular disease	GGA3	NA	NA	NA
11690_47_ANAPC7_APC7	ebi-a-GCST90018811	Cardiac valvular disease	ANAPC7	NA	NA	NA
11692_21_SHC4_SHC4	ebi-a-GCST90018811	Cardiac valvular disease	SHC4	-0.0463162	0.0718634	0.635534
11696_7_CRABP2_RABP2	ebi-a-GCST90018811	Cardiac valvular disease	CRABP2	0.00396064	0.0084309	0.670553
11708_2_LCN1_LCN1	ebi-a-GCST90018811	Cardiac valvular disease	LCN1	0.00571581	0.030175	0.880822
11709_29_CPT1B_CPT1B	ebi-a-GCST90018811	Cardiac valvular disease	CPT1B	-0.000324759	0.00814442	0.968686
11825_27_PPARGC1A_PRGC1	ebi-a-GCST90018811	Cardiac valvular disease	PPARGC1A	0.044528	0.0584719	0.585664
11838_130_PIEZO1_FA38A	ebi-a-GCST90018811	Cardiac valvular disease	PIEZO1	0.0426387	0.0585067	0.541919
11872_9_PCDHGB1_PCDGD	ebi-a-GCST90018811	Cardiac valvular disease	PCDHGB1	0.0332628	0.0493929	0.570067
11910_27_DLX4_DLX4	ebi-a-GCST90018811	Cardiac valvular disease	DLX4	-0.0108876	0.0143181	0.526427
11926_23_AAGAB_P34	ebi-a-GCST90018811	Cardiac valvular disease	AAGAB	-0.00833647	0.00856626	0.362887
11934_9_INTS3_INT3	ebi-a-GCST90018811	Cardiac valvular disease	INTS3	-0.000775257	0.0360512	0.986312
11952_1_IGDCC3_IGDC3	ebi-a-GCST90018811	Cardiac valvular disease	IGDCC3	0.00154122	0.0162175	0.932952
11955_1_ARHGAP1_RHG01	ebi-a-GCST90018811	Cardiac valvular disease	ARHGAP1	-0.0104376	0.0300413	0.761417
11967_23_CRABP1_RABP1	ebi-a-GCST90018811	Cardiac valvular disease	CRABP1	0.00201048	0.00818566	0.812168
11969_5_S100A2_S100A2	ebi-a-GCST90018811	Cardiac valvular disease	S100A2	0.0134937	0.0181491	0.592993
11988_24_PTPRH_PTPRH	ebi-a-GCST90018811	Cardiac valvular disease	PTPRH	NA	NA	NA
11989_35_EMC1_EMC1	ebi-a-GCST90018811	Cardiac valvular disease	EMC1	-0.00443565	0.0175805	0.824367
12001_7_TJP1_ZO1	ebi-a-GCST90018811	Cardiac valvular disease	TJP1	0.00296535	0.0290651	0.928045
12008_3_CD7_CD7	ebi-a-GCST90018811	Cardiac valvular disease	CD7	0.00578279	0.0167056	0.762247
12014_19_PTS_PTPS	ebi-a-GCST90018811	Cardiac valvular disease	PTS	0.019108	0.0374391	0.660539
12018_84_TPK1_TPK1	ebi-a-GCST90018811	Cardiac valvular disease	TPK1	NA	NA	NA
12020_39_BPGM_PMGE	ebi-a-GCST90018811	Cardiac valvular disease	BPGM	NA	NA	NA
12022_12_SMAD4_SMAD4	ebi-a-GCST90018811	Cardiac valvular disease	SMAD4	0.00938576	0.0513602	0.884931
12030_82_DES_Desmin	ebi-a-GCST90018811	Cardiac valvular disease	DES	0.00244935	0.010965	0.82962
12033_3_BUB1_BUB1	ebi-a-GCST90018811	Cardiac valvular disease	BUB1	0.026174	0.0287673	0.458942
12041_33_HSPA1L_HS71L	ebi-a-GCST90018811	Cardiac valvular disease	HSPA1L	0.0133081	0.0106859	0.248226
12046_51_TARDBP_TADBP	ebi-a-GCST90018811	Cardiac valvular disease	TARDBP	-0.00260984	0.0296343	0.935372
12329_21_RPS6KA1_KS6A1	ebi-a-GCST90018811	Cardiac valvular disease	RPS6KA1	0.00585032	0.00810922	0.484459
12332_7_EEF2K_EF2K	ebi-a-GCST90018811	Cardiac valvular disease	EEF2K	-0.0168368	0.0146293	0.455412
12333_87_RPIA_RPIA	ebi-a-GCST90018811	Cardiac valvular disease	RPIA	-0.00125507	0.00957501	0.90401
12334_25_SHMT1_cSHMT	ebi-a-GCST90018811	Cardiac valvular disease	SHMT1	-0.0120599	0.00983095	0.241679
12338_27_EGFLAM_EGFLA	ebi-a-GCST90018811	Cardiac valvular disease	EGFLAM	-0.00589523	0.00585941	0.335981
12341_8_DUSP6_DUS6	ebi-a-GCST90018811	Cardiac valvular disease	DUSP6	-0.0247499	0.0173617	0.249237
12345_4_ANAPC10_APC10	ebi-a-GCST90018811	Cardiac valvular disease	ANAPC10	0.0284142	0.0360453	0.575018
12347_29_CCM2_CCM2	ebi-a-GCST90018811	Cardiac valvular disease	CCM2	-0.0213722	0.0631148	0.767139
12350_86_ETS2_ETS2	ebi-a-GCST90018811	Cardiac valvular disease	ETS2	0.0056619	0.0111817	0.63067
12355_223_MRRF_RRFM	ebi-a-GCST90018811	Cardiac valvular disease	MRRF	NA	NA	NA
12357_41_SNAP29_SNP29	ebi-a-GCST90018811	Cardiac valvular disease	SNAP29	-0.00185244	0.023726	0.950396
12363_70_TRIB2_TRIB2	ebi-a-GCST90018811	Cardiac valvular disease	TRIB2	NA	NA	NA
12366_16_CRYGD_CRGD	ebi-a-GCST90018811	Cardiac valvular disease	CRYGD	-0.00942626	0.0528683	0.887673
12370_30_APOF_Apo_F	ebi-a-GCST90018811	Cardiac valvular disease	APOF	0.00295332	0.00942146	0.76306
12376_85_CDKN2D_p19_INK4d	ebi-a-GCST90018811	Cardiac valvular disease	CDKN2D	0.0187597	0.0128628	0.21847
12378_71_TAPBP_TPSN	ebi-a-GCST90018811	Cardiac valvular disease	TAPBP	0.0117915	0.0157568	0.487937
12381_26_CBR1_CBR1	ebi-a-GCST90018811	Cardiac valvular disease	CBR1	NA	NA	NA
12384_92_COPS7B_CSN7B	ebi-a-GCST90018811	Cardiac valvular disease	COPS7B	0.0040423	0.00388892	0.312361
12385_4_CAPN3_CAN3	ebi-a-GCST90018811	Cardiac valvular disease	CAPN3	-0.00522244	0.0309535	0.893592
12386_11_RNPEP_AMPB	ebi-a-GCST90018811	Cardiac valvular disease	RNPEP	-0.00386501	0.00955225	0.702487
12391_27_PDZD7_PDZD7	ebi-a-GCST90018811	Cardiac valvular disease	PDZD7	0.0121028	0.0340127	0.782364
12392_30_ARL1_ARL1	ebi-a-GCST90018811	Cardiac valvular disease	ARL1	0.00950145	0.0102553	0.406631
12396_19_HIBCH_HIBCH	ebi-a-GCST90018811	Cardiac valvular disease	HIBCH	0.0454565	0.0207055	0.159327
12399_194_CCDC50_CCD50	ebi-a-GCST90018811	Cardiac valvular disease	CCDC50	-0.0320033	0.0308767	0.376189
12400_25_UBE2T_UBE2T	ebi-a-GCST90018811	Cardiac valvular disease	UBE2T	0.0570162	0.0547125	0.486876
12401_3_STAMBPL1_STALP	ebi-a-GCST90018811	Cardiac valvular disease	STAMBPL1	-0.000500217	0.0200942	0.9824
12403_30_RAB39B_RB39B	ebi-a-GCST90018811	Cardiac valvular disease	RAB39B	NA	NA	NA
12408_333_RAB22A_RB22A	ebi-a-GCST90018811	Cardiac valvular disease	RAB22A	-0.0227082	0.018867	0.441349
12411_60_MAX_MAX	ebi-a-GCST90018811	Cardiac valvular disease	MAX	-0.00827595	0.0101972	0.565972
12415_122_EDF1_EDF1	ebi-a-GCST90018811	Cardiac valvular disease	EDF1	-0.0052479	0.0214998	0.829917
12417_46_TPRKB_TPRKB	ebi-a-GCST90018811	Cardiac valvular disease	TPRKB	-0.0209204	0.022772	0.410243
12420_10_GPD1L_GPD1L	ebi-a-GCST90018811	Cardiac valvular disease	GPD1L	0.000417796	0.00639537	0.948907
12423_38_A1CF_A1CF	ebi-a-GCST90018811	Cardiac valvular disease	A1CF	0.011	0.0362488	0.812434
12425_104_ARF6_ARF6	ebi-a-GCST90018811	Cardiac valvular disease	ARF6	-0.00204462	0.0186998	0.930668
12427_8_CDC25B_MPIP2	ebi-a-GCST90018811	Cardiac valvular disease	CDC25B	0.00954297	0.0166311	0.606296
12430_78_PAIP1_PAIP1	ebi-a-GCST90018811	Cardiac valvular disease	PAIP1	NA	NA	NA
12431_13_PELO_PELO	ebi-a-GCST90018811	Cardiac valvular disease	PELO	0.00188626	0.0376264	0.968112
12432_23_CACYBP_CYBP	ebi-a-GCST90018811	Cardiac valvular disease	CACYBP	-0.00788501	0.0143114	0.636988
12433_8_ARL11_ARL11	ebi-a-GCST90018811	Cardiac valvular disease	ARL11	0.0184105	0.0257571	0.52635
12436_84_GSTO1_GST_omega_1	ebi-a-GCST90018811	Cardiac valvular disease	GSTO1	-0.00175051	0.00629781	0.784841
12437_18_ULK3_ULK3	ebi-a-GCST90018811	Cardiac valvular disease	ULK3	-0.00267356	0.0289837	0.932319
12439_67_IRF9_ISGF3	ebi-a-GCST90018811	Cardiac valvular disease	IRF9	NA	NA	NA
12442_4_RHOD_RHOD	ebi-a-GCST90018811	Cardiac valvular disease	RHOD	-0.00502419	0.0215436	0.854141
12445_50_ANKRD27_ANR27	ebi-a-GCST90018811	Cardiac valvular disease	ANKRD27	-0.0280911	0.0165309	0.187824
12449_16_PPIH_PPIH	ebi-a-GCST90018811	Cardiac valvular disease	PPIH	0.0327277	0.0211339	0.219239
12450_42_PMVK_PMVK	ebi-a-GCST90018811	Cardiac valvular disease	PMVK	-0.00333767	0.0156026	0.837696
12451_62_BACH1_BACH1	ebi-a-GCST90018811	Cardiac valvular disease	BACH1	0.00843548	0.010612	0.456954
12455_48_MYNN_MYNN	ebi-a-GCST90018811	Cardiac valvular disease	MYNN	0.0357834	0.0213861	0.236258
12456_5_PFKFB3_F263	ebi-a-GCST90018811	Cardiac valvular disease	PFKFB3	0.00122728	0.0116063	0.92246
12457_10_ADI1_MTND	ebi-a-GCST90018811	Cardiac valvular disease	ADI1	NA	NA	NA
12459_13_PLEKHA1_PKHA1	ebi-a-GCST90018811	Cardiac valvular disease	PLEKHA1	0.000866378	0.0167712	0.967142
12460_18_PSMA7_PSA7	ebi-a-GCST90018811	Cardiac valvular disease	PSMA7	-0.0133675	0.0118547	0.322544
12461_8_SIRT5_SIRT5	ebi-a-GCST90018811	Cardiac valvular disease	SIRT5	-0.00848064	0.0440659	0.87896
12462_20_SETMAR_SETMR	ebi-a-GCST90018811	Cardiac valvular disease	SETMAR	NA	NA	NA
12463_7_KLHL13_KLH13	ebi-a-GCST90018811	Cardiac valvular disease	KLHL13	0.00367806	0.0137216	0.801916
12469_19_MAPRE1_MARE1	ebi-a-GCST90018811	Cardiac valvular disease	MAPRE1	-0.11175	0.206463	0.684169
12471_47_STAU1_STAU1	ebi-a-GCST90018811	Cardiac valvular disease	STAU1	0.00519399	0.0142974	0.731248
12473_48_KCTD5_KCTD5	ebi-a-GCST90018811	Cardiac valvular disease	KCTD5	0.00718854	0.0127702	0.61282
12475_48_CLIC5_CLIC5	ebi-a-GCST90018811	Cardiac valvular disease	CLIC5	-0.00253419	0.00754516	0.745609
12478_15_RPL30_RL30	ebi-a-GCST90018811	Cardiac valvular disease	RPL30	-0.000633462	0.0303919	0.986733
12479_50_PRKAR1B_KAP1	ebi-a-GCST90018811	Cardiac valvular disease	PRKAR1B	-0.000850019	0.0300761	0.98002
12480_9_OTUD5_OTUD5	ebi-a-GCST90018811	Cardiac valvular disease	OTUD5	0.00395524	0.0107745	0.732145
12482_5_BPTF_BPTF	ebi-a-GCST90018811	Cardiac valvular disease	BPTF	0.0122372	0.0449161	0.81083
12484_67_PITPNB_PIPNB	ebi-a-GCST90018811	Cardiac valvular disease	PITPNB	0.00200434	0.01122	0.863281
12486_8_GLRX2_GLRX2	ebi-a-GCST90018811	Cardiac valvular disease	GLRX2	-0.00852101	0.0151855	0.598926
12488_9_MCTS1_MCTS1	ebi-a-GCST90018811	Cardiac valvular disease	MCTS1	0.0134981	0.0200073	0.548231
12490_92_LAMTOR3_LTOR3	ebi-a-GCST90018811	Cardiac valvular disease	LAMTOR3	-0.0275382	0.0192132	0.387813
12493_42_OTUB2_OTUB2	ebi-a-GCST90018811	Cardiac valvular disease	OTUB2	-0.0675525	0.0776088	0.475842
12494_99_GABARAPL2_GBRL2	ebi-a-GCST90018811	Cardiac valvular disease	GABARAPL2	0.0131033	0.00989263	0.233533
12498_12_TAX1BP3_TX1B3	ebi-a-GCST90018811	Cardiac valvular disease	TAX1BP3	0.079294	0.0646692	0.30761
12499_108_SH3GL2_SH3G2	ebi-a-GCST90018811	Cardiac valvular disease	SH3GL2	NA	NA	NA
12500_88_UBA2_SAE2	ebi-a-GCST90018811	Cardiac valvular disease	UBA2	-0.0207311	0.00872011	0.0633696
12501_10_TBCA_TBCA	ebi-a-GCST90018811	Cardiac valvular disease	TBCA	0.00463594	0.00765691	0.561653
12503_5_GPR68_SPR1	ebi-a-GCST90018811	Cardiac valvular disease	GPR68	0.00399232	0.0159468	0.825684
12504_26_LMOD1_LMOD1	ebi-a-GCST90018811	Cardiac valvular disease	LMOD1	0.0105635	0.0282239	0.772004
12507_16_ITPKC_IP3KC	ebi-a-GCST90018811	Cardiac valvular disease	ITPKC	NA	NA	NA
12509_115_COMMD1_COMD1	ebi-a-GCST90018811	Cardiac valvular disease	COMMD1	-0.186175	0.226912	0.562579
12510_3_STAP1_STAP1	ebi-a-GCST90018811	Cardiac valvular disease	STAP1	0.00493727	0.0129175	0.727771
12511_83_SLC41A2_S41A2	ebi-a-GCST90018811	Cardiac valvular disease	SLC41A2	0.000937186	0.0169097	0.959286
12513_8_GLTP_GLTP	ebi-a-GCST90018811	Cardiac valvular disease	GLTP	NA	NA	NA
12514_16_METTL1_METTL1	ebi-a-GCST90018811	Cardiac valvular disease	METTL1	0.00503841	0.0116318	0.680038
12515_45_UCK2_UCK2	ebi-a-GCST90018811	Cardiac valvular disease	UCK2	-0.0285385	0.0307836	0.524082
12516_13_TEAD4_TEAD4	ebi-a-GCST90018811	Cardiac valvular disease	TEAD4	0.0111767	0.0322312	0.761853
12517_52_PDCD5_TFAR19	ebi-a-GCST90018811	Cardiac valvular disease	PDCD5	-0.0211446	0.0123565	0.185567
12521_3_CDKN2C_CDN2C	ebi-a-GCST90018811	Cardiac valvular disease	CDKN2C	0.0145159	0.0120581	0.273987
12522_6_RAD23B_RD23B	ebi-a-GCST90018811	Cardiac valvular disease	RAD23B	0.00464504	0.0647833	0.954432
12524_18_SAT2_SAT2	ebi-a-GCST90018811	Cardiac valvular disease	SAT2	-0.0178575	0.0625314	0.793785
12527_50_THRA_THA	ebi-a-GCST90018811	Cardiac valvular disease	THRA	-0.00162162	0.0161581	0.924888
12528_40_WRNIP1_WRIP1	ebi-a-GCST90018811	Cardiac valvular disease	WRNIP1	0.0194306	0.023967	0.566306
12529_32_FKBP6_FKBP6	ebi-a-GCST90018811	Cardiac valvular disease	FKBP6	-0.0100467	0.00658679	0.155411
12530_14_CKS1B_CKS_1	ebi-a-GCST90018811	Cardiac valvular disease	CKS1B	-0.00842177	0.0102346	0.497079
12533_135_CYTH2_CYH2	ebi-a-GCST90018811	Cardiac valvular disease	CYTH2	0.00996483	0.0471041	0.867281
12537_88_PURA_PURA	ebi-a-GCST90018811	Cardiac valvular disease	PURA	-0.0377362	0.0590527	0.638004
12538_19_RGS7_RGS7	ebi-a-GCST90018811	Cardiac valvular disease	RGS7	NA	NA	NA
12540_25_RHOG_RHOG	ebi-a-GCST90018811	Cardiac valvular disease	RHOG	0.0223272	0.0512566	0.738469
12546_1_SMTN_SMTN	ebi-a-GCST90018811	Cardiac valvular disease	SMTN	-0.0573942	0.0258954	0.156991
12549_33_HPGDS_PTGD2	ebi-a-GCST90018811	Cardiac valvular disease	HPGDS	0.00910745	0.00635799	0.172528
12551_3_ITCH_ITCH	ebi-a-GCST90018811	Cardiac valvular disease	ITCH	0.012507	0.00897067	0.25757
12553_5_VRK1_VRK1	ebi-a-GCST90018811	Cardiac valvular disease	VRK1	NA	NA	NA
12556_7_UBE2C_UBE2C	ebi-a-GCST90018811	Cardiac valvular disease	UBE2C	0.0251695	0.0161948	0.363983
12558_3_UBASH3B_UBS3B	ebi-a-GCST90018811	Cardiac valvular disease	UBASH3B	-0.0122327	0.0142146	0.480166
12560_9_NT5C_NT5C	ebi-a-GCST90018811	Cardiac valvular disease	NT5C	-0.000271887	0.011611	0.983444
12562_1_PKN1_PKN1	ebi-a-GCST90018811	Cardiac valvular disease	PKN1	0.0211649	0.0155372	0.26639
12563_2_TNFAIP8_TFIP8	ebi-a-GCST90018811	Cardiac valvular disease	TNFAIP8	-0.00819897	0.0203928	0.756636
12571_14_ARL3_ARL3	ebi-a-GCST90018811	Cardiac valvular disease	ARL3	-0.0113886	0.0173254	0.629796
12572_236_EFS_EFS	ebi-a-GCST90018811	Cardiac valvular disease	EFS	0.0220684	0.0181166	0.277512
12573_80_TRIM3_TRIM3	ebi-a-GCST90018811	Cardiac valvular disease	TRIM3	-0.0306837	0.0210845	0.282849
12575_30_MTHFD1_C1TC	ebi-a-GCST90018811	Cardiac valvular disease	MTHFD1	-0.0374535	0.016569	0.0645079
12576_21_MAGEA3_MAGE_3	ebi-a-GCST90018811	Cardiac valvular disease	MAGEA3	-0.00429789	0.0096279	0.678409
12577_100_FEN1_FLAP_endonuclease_1	ebi-a-GCST90018811	Cardiac valvular disease	FEN1	0.0735027	0.091419	0.568889
12580_7_PSMB5_PSB5	ebi-a-GCST90018811	Cardiac valvular disease	PSMB5	NA	NA	NA
12581_39_IMPA2_IMPA2	ebi-a-GCST90018811	Cardiac valvular disease	IMPA2	NA	NA	NA
12583_77_ARAF_ARAF	ebi-a-GCST90018811	Cardiac valvular disease	ARAF	NA	NA	NA
12585_39_ERCC1_ERCC1	ebi-a-GCST90018811	Cardiac valvular disease	ERCC1	0.0207784	0.0298019	0.61239
12587_65_ARL2_ARL2	ebi-a-GCST90018811	Cardiac valvular disease	ARL2	-0.00386828	0.0107445	0.726316
12591_27_OPHN1_Oligophrenin_1	ebi-a-GCST90018811	Cardiac valvular disease	OPHN1	NA	NA	NA
12593_33_PDRG1_PDRG1	ebi-a-GCST90018811	Cardiac valvular disease	PDRG1	-0.00846013	0.0226298	0.772242
12594_5_GCA_GRAN	ebi-a-GCST90018811	Cardiac valvular disease	GCA	-0.00280856	0.014259	0.862054
12603_87_PABPC4_PABP4	ebi-a-GCST90018811	Cardiac valvular disease	PABPC4	0.0114798	0.0188256	0.651392
12604_16_SCMH1_SCMH1	ebi-a-GCST90018811	Cardiac valvular disease	SCMH1	0.00393048	0.0149902	0.806115
12605_1_EXOSC3_Exosome_component_3	ebi-a-GCST90018811	Cardiac valvular disease	EXOSC3	-0.00108694	0.0119346	0.933173
12612_37_PSMB1_PSB1	ebi-a-GCST90018811	Cardiac valvular disease	PSMB1	-0.000549781	0.0158996	0.975557
12616_45_NRBP1_NRBP	ebi-a-GCST90018811	Cardiac valvular disease	NRBP1	-0.00656768	0.016223	0.706311
12618_50_AKR1C1_Aldo_keto_reductase_1C1	ebi-a-GCST90018811	Cardiac valvular disease	AKR1C1	-0.186845	0.564737	0.79659
12621_55_PPP2R1A_PP2AAA	ebi-a-GCST90018811	Cardiac valvular disease	PPP2R1A	0.0971788	0.0899428	0.475394
12623_84_JARID2_JARD2	ebi-a-GCST90018811	Cardiac valvular disease	JARID2	0.0242388	0.037378	0.583188
12630_8_ARFIP2_ARFP2	ebi-a-GCST90018811	Cardiac valvular disease	ARFIP2	0.0179514	0.0103316	0.125862
12632_14_NAT1_ARY1	ebi-a-GCST90018811	Cardiac valvular disease	NAT1	-0.0122994	0.0122509	0.389367
12633_3_PTPN9_PTN9	ebi-a-GCST90018811	Cardiac valvular disease	PTPN9	-0.00626813	0.0939057	0.957569
12634_79_BCAR3_BCAR3	ebi-a-GCST90018811	Cardiac valvular disease	BCAR3	-0.004313	0.0270596	0.883489
12635_9_TRDMT1_TRDMT	ebi-a-GCST90018811	Cardiac valvular disease	TRDMT1	-0.0119241	0.00924726	0.287652
12636_113_SMYD2_SMYD2	ebi-a-GCST90018811	Cardiac valvular disease	SMYD2	NA	NA	NA
12637_7_CRAT_CACP	ebi-a-GCST90018811	Cardiac valvular disease	CRAT	-0.0195069	0.0263256	0.594023
12641_3_INPP5B_I5P2	ebi-a-GCST90018811	Cardiac valvular disease	INPP5B	0.000500484	0.0178145	0.980138
12650_43_GNAI3_GNAI3	ebi-a-GCST90018811	Cardiac valvular disease	GNAI3	0.00458894	0.0106408	0.708315
12651_21_PDK2_PDK2	ebi-a-GCST90018811	Cardiac valvular disease	PDK2	NA	NA	NA
12653_13_CSNK1G2_CSNK1G2	ebi-a-GCST90018811	Cardiac valvular disease	CSNK1G2	0.033575	0.0324214	0.488873
12655_30_NAPB_SNAB	ebi-a-GCST90018811	Cardiac valvular disease	NAPB	-0.00199448	0.027335	0.953632
12656_1_KLC1_KLC1	ebi-a-GCST90018811	Cardiac valvular disease	KLC1	NA	NA	NA
12658_72_PANK3_PANK3	ebi-a-GCST90018811	Cardiac valvular disease	PANK3	-0.0216826	0.0168935	0.289479
12659_13_OLA1_GTPB9	ebi-a-GCST90018811	Cardiac valvular disease	OLA1	NA	NA	NA
12662_82_ECH1_ECH1	ebi-a-GCST90018811	Cardiac valvular disease	ECH1	-0.0236349	0.0202539	0.451055
12663_1_TST_THTR	ebi-a-GCST90018811	Cardiac valvular disease	TST	-0.00335241	0.00481261	0.492014
12667_2_GDA_GUAD	ebi-a-GCST90018811	Cardiac valvular disease	GDA	-0.00546506	0.00777461	0.508437
12668_7_VPS4B_VPS4B	ebi-a-GCST90018811	Cardiac valvular disease	VPS4B	0.0128604	0.0435559	0.817224
12669_30_HECW1_HECW1	ebi-a-GCST90018811	Cardiac valvular disease	HECW1	NA	NA	NA
12671_35_SULT1B1_ST1B1	ebi-a-GCST90018811	Cardiac valvular disease	SULT1B1	0.0203209	0.012874	0.165541
12676_1_PACSIN1_PACN1	ebi-a-GCST90018811	Cardiac valvular disease	PACSIN1	-0.0118335	0.00900558	0.230261
12677_164_FLII_FLII	ebi-a-GCST90018811	Cardiac valvular disease	FLII	-0.0275292	0.0155801	0.327862
12681_63_USP21_UBP21	ebi-a-GCST90018811	Cardiac valvular disease	USP21	-0.0183542	0.0150462	0.289523
12683_156_DPYSL5_DPYL5	ebi-a-GCST90018811	Cardiac valvular disease	DPYSL5	NA	NA	NA
12684_5_SCIN_ADSV	ebi-a-GCST90018811	Cardiac valvular disease	SCIN	-0.00678282	0.0124647	0.640885
12685_57_HOMER2_HOME2	ebi-a-GCST90018811	Cardiac valvular disease	HOMER2	-0.00232596	0.00637324	0.723572
12687_2_DECR1_DECR	ebi-a-GCST90018811	Cardiac valvular disease	DECR1	0.0134197	0.0167853	0.570645
12688_115_RPS6KA6_KS6A6	ebi-a-GCST90018811	Cardiac valvular disease	RPS6KA6	0.428764	1.10312	0.763997
12689_56_ARPC1B_ARC1B	ebi-a-GCST90018811	Cardiac valvular disease	ARPC1B	NA	NA	NA
12692_56_DOT1L_DOT1L	ebi-a-GCST90018811	Cardiac valvular disease	DOT1L	0.0327483	0.019817	0.346437
12693_2_SH3BGRL_SH3L1	ebi-a-GCST90018811	Cardiac valvular disease	SH3BGRL	0.00936405	0.0455348	0.870882
12698_72_KPNA4_IMA4	ebi-a-GCST90018811	Cardiac valvular disease	KPNA4	NA	NA	NA
12700_9_ACLY_ACLY	ebi-a-GCST90018811	Cardiac valvular disease	ACLY	NA	NA	NA
12701_1_EIF1B_EIF1B	ebi-a-GCST90018811	Cardiac valvular disease	EIF1B	0.0245711	0.0490444	0.704325
12702_13_PELI2_PELI2	ebi-a-GCST90018811	Cardiac valvular disease	PELI2	0.0269712	0.015551	0.332965
12704_26_SH2D3C_SH2D3	ebi-a-GCST90018811	Cardiac valvular disease	SH2D3C	0.00427261	0.0147752	0.79128
12706_2_CDC42BPA_MRCKA	ebi-a-GCST90018811	Cardiac valvular disease	CDC42BPA	-0.0106175	0.00695921	0.201785
12708_91_L3MBTL2_LMBL2	ebi-a-GCST90018811	Cardiac valvular disease	L3MBTL2	NA	NA	NA
12712_9_HMG20A_HM20A	ebi-a-GCST90018811	Cardiac valvular disease	HMG20A	NA	NA	NA
12713_365_RGS19_RGS19	ebi-a-GCST90018811	Cardiac valvular disease	RGS19	0.00365523	0.00726702	0.630409
12714_38_AP1G2_AP1G2	ebi-a-GCST90018811	Cardiac valvular disease	AP1G2	-0.000526896	0.0425618	0.992119
12715_30_DCP1B_DCP1B	ebi-a-GCST90018811	Cardiac valvular disease	DCP1B	0.0758244	0.0579801	0.415598
12716_3_ZNF175_ZN175	ebi-a-GCST90018811	Cardiac valvular disease	ZNF175	0.00142052	0.0183162	0.945242
12720_71_UBQLN4_UBQL4	ebi-a-GCST90018811	Cardiac valvular disease	UBQLN4	-0.0260038	0.031033	0.555989
12724_81_CIRBP_CIRBP	ebi-a-GCST90018811	Cardiac valvular disease	CIRBP	-0.00606309	0.0201048	0.813534
12727_7_PTGFRN_FPRP	ebi-a-GCST90018811	Cardiac valvular disease	PTGFRN	0.00617804	0.0107799	0.578099
12730_3_NDC80_KNTC2	ebi-a-GCST90018811	Cardiac valvular disease	NDC80	-0.00635436	0.015566	0.704019
12731_12_PLEKHA7_PKHA7	ebi-a-GCST90018811	Cardiac valvular disease	PLEKHA7	0.00382706	0.018785	0.851602
12732_13_MPP7_MPP7	ebi-a-GCST90018811	Cardiac valvular disease	MPP7	0.0203272	0.0345614	0.661535
12738_43_NISCH_NISCH	ebi-a-GCST90018811	Cardiac valvular disease	NISCH	0.00654518	0.0349309	0.882081
12740_55_FEV_FEV	ebi-a-GCST90018811	Cardiac valvular disease	FEV	-0.0120557	0.126434	0.93948
12743_18_BAG5_BAG5	ebi-a-GCST90018811	Cardiac valvular disease	BAG5	NA	NA	NA
12747_89_RBM3_RBM3	ebi-a-GCST90018811	Cardiac valvular disease	RBM3	-0.0163748	0.0153334	0.397382
12748_6_BRDT_BRDT	ebi-a-GCST90018811	Cardiac valvular disease	BRDT	0.00412805	0.0351496	0.925575
12750_9_ITGB2_LFA_1_beta_2	ebi-a-GCST90018811	Cardiac valvular disease	ITGB2	0.00581905	0.0153975	0.76997
12754_14_CSDC2_CSDC2	ebi-a-GCST90018811	Cardiac valvular disease	CSDC2	-0.0139489	0.0150141	0.421392
12756_3_BACH2_BACH2	ebi-a-GCST90018811	Cardiac valvular disease	BACH2	0.0190006	0.0251282	0.504518
12758_47_GRID2_GRID2	ebi-a-GCST90018811	Cardiac valvular disease	GRID2	-0.000869656	0.00498472	0.863027
12759_47_ILF3_DRBP76	ebi-a-GCST90018811	Cardiac valvular disease	ILF3	NA	NA	NA
12760_34_ZNF774_ZN774	ebi-a-GCST90018811	Cardiac valvular disease	ZNF774	-0.0633363	0.0356163	0.326118
12761_12_APBB2_APBB2	ebi-a-GCST90018811	Cardiac valvular disease	APBB2	-0.0123382	0.0117005	0.483115
12763_69_ZNF334_ZN334	ebi-a-GCST90018811	Cardiac valvular disease	ZNF334	0.00377071	0.0149255	0.824143
12764_3_ELMO1_ELMO1	ebi-a-GCST90018811	Cardiac valvular disease	ELMO1	0.0123595	0.0299344	0.707425
12768_3_PPP1R3B_PPR3B	ebi-a-GCST90018811	Cardiac valvular disease	PPP1R3B	0.0286063	0.0168669	0.339161
12781_2_TARBP2_TRBP2	ebi-a-GCST90018811	Cardiac valvular disease	TARBP2	0.107821	0.0746432	0.385492
12783_29_HNRNPM_HNRPM	ebi-a-GCST90018811	Cardiac valvular disease	HNRNPM	-0.0317696	0.014857	0.278478
12784_10_APBB3_APBB3	ebi-a-GCST90018811	Cardiac valvular disease	APBB3	0.00351619	0.0518831	0.956921
12786_61_GPCPD1_GDE5	ebi-a-GCST90018811	Cardiac valvular disease	GPCPD1	-0.0504594	0.037192	0.404364
12790_10_CCDC51_CCD51	ebi-a-GCST90018811	Cardiac valvular disease	CCDC51	0.0249565	0.0232074	0.476891
12794_6_NLRP4_NALP4	ebi-a-GCST90018811	Cardiac valvular disease	NLRP4	NA	NA	NA
12795_2_ZNF566_ZN566	ebi-a-GCST90018811	Cardiac valvular disease	ZNF566	NA	NA	NA
12798_46_SLC4A8_S4A8	ebi-a-GCST90018811	Cardiac valvular disease	SLC4A8	0.0315474	0.0176801	0.325196
12800_5_TPPP2_TPPP2	ebi-a-GCST90018811	Cardiac valvular disease	TPPP2	-0.00401429	0.0160605	0.814939
12807_89_ARHGAP30_RHG30	ebi-a-GCST90018811	Cardiac valvular disease	ARHGAP30	NA	NA	NA
12811_55_ZNF415_ZN415	ebi-a-GCST90018811	Cardiac valvular disease	ZNF415	NA	NA	NA
12812_25_ACYP2_ACYP2	ebi-a-GCST90018811	Cardiac valvular disease	ACYP2	NA	NA	NA
12813_18_EHBP1_EHBP1	ebi-a-GCST90018811	Cardiac valvular disease	EHBP1	0.00190719	0.0155201	0.922159
12814_17_RNPC3_RBM40	ebi-a-GCST90018811	Cardiac valvular disease	RNPC3	0.00553345	0.0267377	0.870084
12817_1_GEM_GEM	ebi-a-GCST90018811	Cardiac valvular disease	GEM	-0.000387354	0.0121762	0.975145
12818_159_SLC14A2_UT2	ebi-a-GCST90018811	Cardiac valvular disease	SLC14A2	0.0124581	0.0205947	0.606726
12820_1_GRAP_GRAP	ebi-a-GCST90018811	Cardiac valvular disease	GRAP	-0.0164958	0.0119922	0.218107
12826_5_SLC5A5_SC5A5	ebi-a-GCST90018811	Cardiac valvular disease	SLC5A5	0.0130042	0.0201655	0.56493
12827_37_RGS3_RGS3	ebi-a-GCST90018811	Cardiac valvular disease	RGS3	-0.00870575	0.0228105	0.728145
12831_21_TESC_TESC	ebi-a-GCST90018811	Cardiac valvular disease	TESC	-0.00611133	0.00720346	0.428763
12842_43_STX10_STX10	ebi-a-GCST90018811	Cardiac valvular disease	STX10	NA	NA	NA
12845_18_SNX17_SNX17	ebi-a-GCST90018811	Cardiac valvular disease	SNX17	-0.012111	0.023212	0.637913
12848_9_ARHGEF2_ARHG2	ebi-a-GCST90018811	Cardiac valvular disease	ARHGEF2	0.0160409	0.0294394	0.682388
12851_5_POLM_DPOLM	ebi-a-GCST90018811	Cardiac valvular disease	POLM	0.00358282	0.0275789	0.917756
12855_16_CASS4_CT032	ebi-a-GCST90018811	Cardiac valvular disease	CASS4	0.00759652	0.0239825	0.772194
12856_14_TMEM237_TM237	ebi-a-GCST90018811	Cardiac valvular disease	TMEM237	NA	NA	NA
12859_33_ECI2_PECI	ebi-a-GCST90018811	Cardiac valvular disease	ECI2	-0.0157257	0.00892064	0.138216
12860_7_ARPP21_cAMP_regulated_phosphoprotein_21	ebi-a-GCST90018811	Cardiac valvular disease	ARPP21	NA	NA	NA
12862_14_NEDD9_CASL	ebi-a-GCST90018811	Cardiac valvular disease	NEDD9	0.00428386	0.0418488	0.935058
12864_9_NIPAL4_NIPA4	ebi-a-GCST90018811	Cardiac valvular disease	NIPAL4	-0.00917379	0.0247979	0.735999
12867_40_DYNLT3_DYLT3	ebi-a-GCST90018811	Cardiac valvular disease	DYNLT3	NA	NA	NA
12869_68_DDX6_DDX6	ebi-a-GCST90018811	Cardiac valvular disease	DDX6	-0.00969583	0.0318188	0.789365
12873_11_SPN_LEUK	ebi-a-GCST90018811	Cardiac valvular disease	SPN	-0.00811022	0.040443	0.874007
12881_17_RDH16_RDH16	ebi-a-GCST90018811	Cardiac valvular disease	RDH16	0.00837458	0.0128057	0.559786
12891_1_MICALL2_MILK2	ebi-a-GCST90018811	Cardiac valvular disease	MICALL2	0.00642256	0.0110576	0.58655
12892_10_SYTL1_SYTL1	ebi-a-GCST90018811	Cardiac valvular disease	SYTL1	0.0125969	0.039034	0.80127
12894_3_PAXIP1_PAXI1	ebi-a-GCST90018811	Cardiac valvular disease	PAXIP1	0.00151222	0.0171314	0.935223
12895_28_DGKB_DGKB	ebi-a-GCST90018811	Cardiac valvular disease	DGKB	-0.00893026	0.016336	0.608111
12923_51_KRT17_Keratin_17	ebi-a-GCST90018811	Cardiac valvular disease	KRT17	0.012779	0.0495817	0.839415
12925_105_AXIN2_AXIN2	ebi-a-GCST90018811	Cardiac valvular disease	AXIN2	0.0019618	0.0132018	0.887676
12931_16_NR3C2_MCR	ebi-a-GCST90018811	Cardiac valvular disease	NR3C2	0.0516391	0.0489059	0.482698
12933_17_ENOX1_ENOX1	ebi-a-GCST90018811	Cardiac valvular disease	ENOX1	0.0124318	0.00933249	0.219526
12934_1_HERC5_HERC5	ebi-a-GCST90018811	Cardiac valvular disease	HERC5	-0.00356201	0.00699965	0.626477
12936_38_RLBP1_RLBP1	ebi-a-GCST90018811	Cardiac valvular disease	RLBP1	-0.00730755	0.0129745	0.673452
12939_1_POLR1C_RPAC1	ebi-a-GCST90018811	Cardiac valvular disease	POLR1C	0.00491844	0.0112351	0.674739
12940_35_ALDH3B1_AL3B1	ebi-a-GCST90018811	Cardiac valvular disease	ALDH3B1	-0.00168414	0.0162125	0.934105
12945_33_RAB18_RAB18	ebi-a-GCST90018811	Cardiac valvular disease	RAB18	0.0251352	0.0222927	0.46189
12954_71_PPARA_PPARa	ebi-a-GCST90018811	Cardiac valvular disease	PPARA	0.0261395	0.111222	0.853048
12957_62_UQCRB_UCR6	ebi-a-GCST90018811	Cardiac valvular disease	UQCRB	0.0550264	0.0414132	0.410726
12960_9_GCK_HXK4	ebi-a-GCST90018811	Cardiac valvular disease	GCK	-0.0204678	0.0169939	0.294818
12968_2_CSRP2_CSRP2	ebi-a-GCST90018811	Cardiac valvular disease	CSRP2	0.00709452	0.02399	0.786726
12970_35_STAU2_STAU2	ebi-a-GCST90018811	Cardiac valvular disease	STAU2	0.0185351	0.018148	0.382275
12975_11_KRT20_Keratin_20	ebi-a-GCST90018811	Cardiac valvular disease	KRT20	0.012212	0.0159907	0.473997
12976_49_SORBS3_Vinexin_b	ebi-a-GCST90018811	Cardiac valvular disease	SORBS3	NA	NA	NA
12986_12_LIN7C_LIN7C	ebi-a-GCST90018811	Cardiac valvular disease	LIN7C	-0.00229836	0.0120746	0.855315
12991_49_CUL9_CUL9	ebi-a-GCST90018811	Cardiac valvular disease	CUL9	-0.00555631	0.0116106	0.652449
12993_21_NPLOC4_NPL4	ebi-a-GCST90018811	Cardiac valvular disease	NPLOC4	NA	NA	NA
13007_66_LCN10_LCN10	ebi-a-GCST90018811	Cardiac valvular disease	LCN10	8.77295e-05	0.008531	0.992082
13011_20_RPS10_RS10	ebi-a-GCST90018811	Cardiac valvular disease	RPS10	0.00409847	0.010699	0.713034
13022_20_TP53I11_P5I11	ebi-a-GCST90018811	Cardiac valvular disease	TP53I11	0.00889888	0.00598051	0.160608
13025_4_FRS2_FRS2	ebi-a-GCST90018811	Cardiac valvular disease	FRS2	0.00811542	0.0169653	0.679585
13027_20_CBX7_CBX7	ebi-a-GCST90018811	Cardiac valvular disease	CBX7	0.0127648	0.0280791	0.728372
13032_1_BECN1_BECN1	ebi-a-GCST90018811	Cardiac valvular disease	BECN1	-0.000414183	0.0196863	0.984028
13039_1_PPP1R8_PP1R8	ebi-a-GCST90018811	Cardiac valvular disease	PPP1R8	0.0191378	0.0191919	0.423737
13041_47_TRAF4_TRAF4	ebi-a-GCST90018811	Cardiac valvular disease	TRAF4	NA	NA	NA
13042_7_KCNA10_KCA10	ebi-a-GCST90018811	Cardiac valvular disease	KCNA10	-0.00262298	0.0161065	0.877012
13043_157_ATAD2_ATAD2	ebi-a-GCST90018811	Cardiac valvular disease	ATAD2	NA	NA	NA
13044_5_TSG101_TS101	ebi-a-GCST90018811	Cardiac valvular disease	TSG101	-0.0230505	0.0163703	0.393135
13053_6_SLC6A14_S6A14	ebi-a-GCST90018811	Cardiac valvular disease	SLC6A14	0.00544064	0.0119955	0.680948
13055_53_PSD_PSD1	ebi-a-GCST90018811	Cardiac valvular disease	PSD	0.00118625	0.0103098	0.912151
13056_18_SLC6A16_S6A16	ebi-a-GCST90018811	Cardiac valvular disease	SLC6A16	NA	NA	NA
13059_33_RFK_RIFK	ebi-a-GCST90018811	Cardiac valvular disease	RFK	0.0095459	0.0194975	0.645142
13066_42_EDC4_EDC4	ebi-a-GCST90018811	Cardiac valvular disease	EDC4	-0.00552815	0.00892884	0.548436
13067_5_PRKG1_KGP1B	ebi-a-GCST90018811	Cardiac valvular disease	PRKG1	0.0202264	0.0291474	0.613798
13068_139_CCS_CCS	ebi-a-GCST90018811	Cardiac valvular disease	CCS	6.64549e-05	0.0150133	0.99668
13073_14_ANP32A_AN32A	ebi-a-GCST90018811	Cardiac valvular disease	ANP32A	-0.887213	0.564469	0.360729
13076_4_FXR1_FXR1	ebi-a-GCST90018811	Cardiac valvular disease	FXR1	-0.021105	0.0228862	0.453791
13078_3_CETN2_CETN2	ebi-a-GCST90018811	Cardiac valvular disease	CETN2	-0.0204359	0.0383845	0.688547
13082_9_UNC45A_UN45A	ebi-a-GCST90018811	Cardiac valvular disease	UNC45A	0.116289	0.0696105	0.343385
13088_397_BTC_BTC	ebi-a-GCST90018811	Cardiac valvular disease	BTC	0.000321036	0.0148096	0.986202
13090_17_S100A6_S100A6	ebi-a-GCST90018811	Cardiac valvular disease	S100A6	0.021143	0.0136352	0.171973
13093_6_SECTM1_SECTM1	ebi-a-GCST90018811	Cardiac valvular disease	SECTM1	-0.00490082	0.00897757	0.602092
13094_75_RSPO3_RSPO3	ebi-a-GCST90018811	Cardiac valvular disease	RSPO3	0.00229977	0.0110799	0.848861
13095_51_REG1A_PSP	ebi-a-GCST90018811	Cardiac valvular disease	REG1A	-0.00374818	0.00934325	0.697657
13097_11_BCL2L2_Apoptosis_regulator_Bcl_W	ebi-a-GCST90018811	Cardiac valvular disease	BCL2L2	0.0101359	0.0223459	0.680925
13101_60_SOST_SOST	ebi-a-GCST90018811	Cardiac valvular disease	SOST	-0.0178945	0.0175692	0.355157
13102_1_FAM3D_FAM3D	ebi-a-GCST90018811	Cardiac valvular disease	FAM3D	-0.00488071	0.00632048	0.451988
13105_7_SNAP25_SNP25	ebi-a-GCST90018811	Cardiac valvular disease	SNAP25	0.00551322	0.0138812	0.704985
13107_9_LYPD3_LYPD3	ebi-a-GCST90018811	Cardiac valvular disease	LYPD3	-0.00614484	0.0119039	0.632936
13109_82_NEGR1_NEGR1	ebi-a-GCST90018811	Cardiac valvular disease	NEGR1	0.00699073	0.0126702	0.601052
13111_79_BCL6_BCL6	ebi-a-GCST90018811	Cardiac valvular disease	BCL6	0.00882289	0.017643	0.643279
13112_179_FSTL1_FSTL1	ebi-a-GCST90018811	Cardiac valvular disease	FSTL1	-0.00308579	0.0113696	0.799509
13113_7_SPP1_Osteopontin	ebi-a-GCST90018811	Cardiac valvular disease	SPP1	-0.0178468	0.0369951	0.654724
13114_50_LUM_Lumican	ebi-a-GCST90018811	Cardiac valvular disease	LUM	-0.0199267	0.0174663	0.280511
13116_25_CD177_CD177	ebi-a-GCST90018811	Cardiac valvular disease	CD177	-0.00669242	0.00981862	0.509585
13118_5_SMOC1_SMOC1	ebi-a-GCST90018811	Cardiac valvular disease	SMOC1	0.0162143	0.0154214	0.403363
13119_26_SERPINA10_protein_Z_inhibitor	ebi-a-GCST90018811	Cardiac valvular disease	SERPINA10	0.00908017	0.00524075	0.103669
13122_19_FLRT2_FLRT2	ebi-a-GCST90018811	Cardiac valvular disease	FLRT2	0.00580746	0.00837156	0.510219
13123_3_FLRT3_FLRT3	ebi-a-GCST90018811	Cardiac valvular disease	FLRT3	0.00690025	0.00650597	0.304619
13124_20_ISLR2_ISLR2	ebi-a-GCST90018811	Cardiac valvular disease	ISLR2	0.0108193	0.00704397	0.14295
13125_45_VTN_Vitronectin	ebi-a-GCST90018811	Cardiac valvular disease	VTN	-0.00251969	0.00946184	0.793633
13126_52_DSC2_DSC2	ebi-a-GCST90018811	Cardiac valvular disease	DSC2	0.00960068	0.0141195	0.566682
13131_5_HK1_HXK1	ebi-a-GCST90018811	Cardiac valvular disease	HK1	-0.00127563	0.0124196	0.922185
13132_14_SEMA5A_SEM5A	ebi-a-GCST90018811	Cardiac valvular disease	SEMA5A	-0.00588741	0.0054786	0.31051
13133_73_LTBP4_LTBP4	ebi-a-GCST90018811	Cardiac valvular disease	LTBP4	-0.0140071	0.0128828	0.318655
13228_75_MDM2_MDM2	ebi-a-GCST90018811	Cardiac valvular disease	MDM2	-0.000166687	0.0515975	0.997943
13229_20_MDM4_MDM4	ebi-a-GCST90018811	Cardiac valvular disease	MDM4	-0.0543111	0.0534473	0.416479
13231_90_IGHG4_IgG4__Kappa	ebi-a-GCST90018811	Cardiac valvular disease	IGHG4	0.0435798	0.106329	0.752371
13236_25_WNT3A_WNT3A	ebi-a-GCST90018811	Cardiac valvular disease	WNT3A	-0.00118916	0.00972546	0.904706
13242_134_SHANK3_SHAN3	ebi-a-GCST90018811	Cardiac valvular disease	SHANK3	-0.00545376	0.00629758	0.411703
13268_45_WNT5A_WNT5A	ebi-a-GCST90018811	Cardiac valvular disease	WNT5A	-0.0172784	0.00923468	0.0786553
13374_4_DEFB113_DB113	ebi-a-GCST90018811	Cardiac valvular disease	DEFB113	0.00584187	0.0467409	0.920843
13377_3_CYB561D1_C56D1	ebi-a-GCST90018811	Cardiac valvular disease	CYB561D1	0.022357	0.0231539	0.436127
13378_80_C5orf63_YD286	ebi-a-GCST90018811	Cardiac valvular disease	C5orf63	0.0119409	0.0142855	0.450246
13381_49_B4GALT1_B4GT1	ebi-a-GCST90018811	Cardiac valvular disease	B4GALT1	0.00105871	0.00943317	0.913789
13386_248_RNF34_RNF34	ebi-a-GCST90018811	Cardiac valvular disease	RNF34	0.00282554	0.0233566	0.911359
13387_55_EHF_EHF	ebi-a-GCST90018811	Cardiac valvular disease	EHF	NA	NA	NA
13388_57_PCSK1_NEC1	ebi-a-GCST90018811	Cardiac valvular disease	PCSK1	0.000392937	0.00673665	0.954636
13392_13_ATP1B1_AT1B1	ebi-a-GCST90018811	Cardiac valvular disease	ATP1B1	0.00833269	0.00986551	0.430703
13397_88_DEFB4A_HBD_2	ebi-a-GCST90018811	Cardiac valvular disease	DEFB4A	0.003359	0.0121926	0.792179
13399_33_RELL1_RELL1	ebi-a-GCST90018811	Cardiac valvular disease	RELL1	-0.0222895	0.0159256	0.256114
13405_61_SPINK2_ISK2	ebi-a-GCST90018811	Cardiac valvular disease	SPINK2	-0.0299452	0.0116937	0.0505976
13416_8_TMEM132D_T132D	ebi-a-GCST90018811	Cardiac valvular disease	TMEM132D	0.00119496	0.00646776	0.858018
13422_66_ENOX2_ENOX2	ebi-a-GCST90018811	Cardiac valvular disease	ENOX2	0.111759	0.109738	0.494191
13427_66_MAN1C1_MA1C1	ebi-a-GCST90018811	Cardiac valvular disease	MAN1C1	0.00147257	0.00807493	0.858111
13429_3_WFDC10A_WF10A	ebi-a-GCST90018811	Cardiac valvular disease	WFDC10A	0.0045749	0.0209468	0.841127
13430_50_SLC14A1_UT1	ebi-a-GCST90018811	Cardiac valvular disease	SLC14A1	-0.0321102	0.0561339	0.669213
13434_172_PARVA_PARVA	ebi-a-GCST90018811	Cardiac valvular disease	PARVA	-0.0149587	0.0200816	0.592419
13435_31_IL20RB_IL_20_Rb	ebi-a-GCST90018811	Cardiac valvular disease	IL20RB	-0.00228772	0.0191851	0.912618
13436_54_MAZ_MAZ	ebi-a-GCST90018811	Cardiac valvular disease	MAZ	0.00309864	0.0634361	0.968928
13438_115_CHRD_CHRD	ebi-a-GCST90018811	Cardiac valvular disease	CHRD	0.00105904	0.0203644	0.966923
13439_6_IQCF3_IQCF3	ebi-a-GCST90018811	Cardiac valvular disease	IQCF3	0.0110285	0.0200271	0.637149
13441_30_DIXDC1_DIXC1	ebi-a-GCST90018811	Cardiac valvular disease	DIXDC1	-0.0263356	0.0224895	0.449955
13447_42_SPRN_SPRN	ebi-a-GCST90018811	Cardiac valvular disease	SPRN	0.0105551	0.0162271	0.550865
13450_49_USP8_UBP8	ebi-a-GCST90018811	Cardiac valvular disease	USP8	-0.0165649	0.0122874	0.248904
13451_2_FNDC4_FNDC4	ebi-a-GCST90018811	Cardiac valvular disease	FNDC4	0.00491409	0.0224611	0.862879
13452_113_SMIM13_SIM13	ebi-a-GCST90018811	Cardiac valvular disease	SMIM13	0.0253233	0.0405099	0.644333
13453_2_MRPL33_RM33	ebi-a-GCST90018811	Cardiac valvular disease	MRPL33	-0.00240481	0.0106428	0.826901
13460_4_CHAD_CHAD	ebi-a-GCST90018811	Cardiac valvular disease	CHAD	-0.0028337	0.0168427	0.869745
13463_1_PXDN_PXDN	ebi-a-GCST90018811	Cardiac valvular disease	PXDN	0.0016929	0.013231	0.909894
13465_5_RCAN1_CCP1	ebi-a-GCST90018811	Cardiac valvular disease	RCAN1	0.0160238	0.0193481	0.454117
13468_5_NEURL4_NEUL4	ebi-a-GCST90018811	Cardiac valvular disease	NEURL4	0.396769	0.29063	0.402471
13470_43_PTH1R_PTH1R	ebi-a-GCST90018811	Cardiac valvular disease	PTH1R	0.0109927	0.0171917	0.588017
13473_55_ITPKA_IP3KA	ebi-a-GCST90018811	Cardiac valvular disease	ITPKA	0.00327474	0.0333494	0.930732
13477_65_LTB4R_LT4R1	ebi-a-GCST90018811	Cardiac valvular disease	LTB4R	-0.028468	0.0158123	0.146175
13479_8_FAM171A2_F1712	ebi-a-GCST90018811	Cardiac valvular disease	FAM171A2	0.0397247	0.0354551	0.313445
13481_24_TCEA2_TCEA2	ebi-a-GCST90018811	Cardiac valvular disease	TCEA2	NA	NA	NA
13482_14_CNOT1_CNOT1	ebi-a-GCST90018811	Cardiac valvular disease	CNOT1	NA	NA	NA
13484_69_COL1A1_CO1A1	ebi-a-GCST90018811	Cardiac valvular disease	COL1A1	NA	NA	NA
13485_20_TMEM87B_TM87B	ebi-a-GCST90018811	Cardiac valvular disease	TMEM87B	-0.0486995	0.0319743	0.369861
13488_3_ARFIP1_ARFP1	ebi-a-GCST90018811	Cardiac valvular disease	ARFIP1	-0.0212272	0.0118986	0.216354
13491_40_PDE6D_PDE6D	ebi-a-GCST90018811	Cardiac valvular disease	PDE6D	-0.00386309	0.0281512	0.90342
13493_5_GRID1_GRID1	ebi-a-GCST90018811	Cardiac valvular disease	GRID1	-0.0398215	0.0383189	0.407849
13495_48_HCAR2_HCAR2	ebi-a-GCST90018811	Cardiac valvular disease	HCAR2	-0.00684365	0.0274106	0.844238
13497_34_EIF3J_EIF3J	ebi-a-GCST90018811	Cardiac valvular disease	EIF3J	NA	NA	NA
13498_1_MIOX_MIOX	ebi-a-GCST90018811	Cardiac valvular disease	MIOX	-0.00757179	0.0101162	0.508506
13499_30_F8_Coagulation_Factor_VIII	ebi-a-GCST90018811	Cardiac valvular disease	F8	-0.00155534	0.00529019	0.773068
13501_10_SLC35G2_S35G2	ebi-a-GCST90018811	Cardiac valvular disease	SLC35G2	-0.00361788	0.00734387	0.632904
13502_2_SLC26A11_S2611	ebi-a-GCST90018811	Cardiac valvular disease	SLC26A11	-0.0141472	0.0147308	0.40771
13506_10_DUS2_DUS2L	ebi-a-GCST90018811	Cardiac valvular disease	DUS2	-0.000941866	0.0175539	0.960583
13507_51_TRADD_TRADD	ebi-a-GCST90018811	Cardiac valvular disease	TRADD	0.00729776	0.0102136	0.501751
13509_5_SCAMP5_SCAM5	ebi-a-GCST90018811	Cardiac valvular disease	SCAMP5	0.0881152	0.145023	0.652414
13510_7_ATP2A3_AT2A3	ebi-a-GCST90018811	Cardiac valvular disease	ATP2A3	-0.0124147	0.0106717	0.288864
13512_28_HNRNPR_HNRPR	ebi-a-GCST90018811	Cardiac valvular disease	HNRNPR	NA	NA	NA
13514_121_RAB35_Rab_1C	ebi-a-GCST90018811	Cardiac valvular disease	RAB35	0.0303621	0.0315656	0.380289
13515_8_RPRD1A_RPR1A	ebi-a-GCST90018811	Cardiac valvular disease	RPRD1A	-0.0125243	0.0149929	0.491414
13516_46_EMC4_TMM85	ebi-a-GCST90018811	Cardiac valvular disease	EMC4	-0.0059142	0.0093184	0.545814
13517_3_PTCHD3_PTHD3	ebi-a-GCST90018811	Cardiac valvular disease	PTCHD3	NA	NA	NA
13518_5_ASAP2_ASAP2	ebi-a-GCST90018811	Cardiac valvular disease	ASAP2	-0.00151176	0.00861816	0.869275
13519_112_ARHGEF25_ARHGP	ebi-a-GCST90018811	Cardiac valvular disease	ARHGEF25	0.0173368	0.0117263	0.235819
13524_25_HS6ST2_H6ST2	ebi-a-GCST90018811	Cardiac valvular disease	HS6ST2	-0.0153997	0.0121442	0.260611
13525_17_KCNG4_KCNG4	ebi-a-GCST90018811	Cardiac valvular disease	KCNG4	-0.0111594	0.0125004	0.406384
13529_39_NAP1L2_NP1L2	ebi-a-GCST90018811	Cardiac valvular disease	NAP1L2	0.00686886	0.018009	0.722292
13530_5_UTS2R_UR2R	ebi-a-GCST90018811	Cardiac valvular disease	UTS2R	0.281325	0.349147	0.568221
13532_25_CNEP1R1_NEPR1	ebi-a-GCST90018811	Cardiac valvular disease	CNEP1R1	NA	NA	NA
13534_20_MYOM2_MYOM2	ebi-a-GCST90018811	Cardiac valvular disease	MYOM2	-0.0267757	0.0175626	0.178202
13536_56_POLI_POLI	ebi-a-GCST90018811	Cardiac valvular disease	POLI	0.0199229	0.0126336	0.255518
13539_131_KCNN1_KCNN1	ebi-a-GCST90018811	Cardiac valvular disease	KCNN1	0.00260772	0.0155227	0.87474
13540_1_GPR26_GPR26	ebi-a-GCST90018811	Cardiac valvular disease	GPR26	0.00101138	0.0191242	0.962631
13541_1_MYCT1_MYCT1	ebi-a-GCST90018811	Cardiac valvular disease	MYCT1	0.0212383	0.0162976	0.262473
13545_97_EIF1AD_EIF1A	ebi-a-GCST90018811	Cardiac valvular disease	EIF1AD	-0.0140636	0.0107342	0.281427
13549_15_ADAM29_ADA29	ebi-a-GCST90018811	Cardiac valvular disease	ADAM29	NA	NA	NA
13552_7_SWAP70_SWP70	ebi-a-GCST90018811	Cardiac valvular disease	SWAP70	-0.0108375	0.0130143	0.432484
13554_78_REPIN1_REPI1	ebi-a-GCST90018811	Cardiac valvular disease	REPIN1	0.00980564	0.0192292	0.660799
13561_5_HTR6_5HT6R	ebi-a-GCST90018811	Cardiac valvular disease	HTR6	-0.0104364	0.0382658	0.830494
13563_259_ACBD7_ACBD7	ebi-a-GCST90018811	Cardiac valvular disease	ACBD7	NA	NA	NA
13565_2_RBL2_p130	ebi-a-GCST90018811	Cardiac valvular disease	RBL2	-0.00547166	0.00845078	0.537972
13566_2_SSU72_SSU72	ebi-a-GCST90018811	Cardiac valvular disease	SSU72	-0.00742527	0.0325185	0.834061
13568_30_PSMD4_PSMD4	ebi-a-GCST90018811	Cardiac valvular disease	PSMD4	NA	NA	NA
13570_43_HDLBP_VIGLN	ebi-a-GCST90018811	Cardiac valvular disease	HDLBP	NA	NA	NA
13572_43_PSMD11_PSD11	ebi-a-GCST90018811	Cardiac valvular disease	PSMD11	NA	NA	NA
13573_5_ARPC3_p21_ARC	ebi-a-GCST90018811	Cardiac valvular disease	ARPC3	NA	NA	NA
13574_50_RND1_RND1	ebi-a-GCST90018811	Cardiac valvular disease	RND1	0.0261804	0.0323399	0.463612
13575_40_DVL2_DVL2	ebi-a-GCST90018811	Cardiac valvular disease	DVL2	0.00228368	0.0087656	0.804846
13580_2_UAP1_Sperm_associated_antigen_2	ebi-a-GCST90018811	Cardiac valvular disease	UAP1	NA	NA	NA
13587_10_RACGAP1_RGAP1	ebi-a-GCST90018811	Cardiac valvular disease	RACGAP1	-0.000328232	0.0083072	0.969345
13588_11_ANXA9_ANXA9	ebi-a-GCST90018811	Cardiac valvular disease	ANXA9	0.0281178	0.0396969	0.607662
13589_10_APBB3_APBB3	ebi-a-GCST90018811	Cardiac valvular disease	APBB3	NA	NA	NA
13590_1_REXO2_ORN	ebi-a-GCST90018811	Cardiac valvular disease	REXO2	-0.0113272	0.0209967	0.685047
13595_20_THTPA_THTPA	ebi-a-GCST90018811	Cardiac valvular disease	THTPA	-0.0338692	0.0264744	0.29076
13596_3_RAB27B_RB27B	ebi-a-GCST90018811	Cardiac valvular disease	RAB27B	-0.0106792	0.0203116	0.651529
13597_20_RAB31_RAB31	ebi-a-GCST90018811	Cardiac valvular disease	RAB31	NA	NA	NA
13599_15_RABEPK_RABEK	ebi-a-GCST90018811	Cardiac valvular disease	RABEPK	0.011264	0.0121467	0.384612
13603_7_RFESD_RFESD	ebi-a-GCST90018811	Cardiac valvular disease	RFESD	-0.00450475	0.0198869	0.841843
13604_27_NEURL1_NEUL1	ebi-a-GCST90018811	Cardiac valvular disease	NEURL1	0.00299785	0.012298	0.819402
13605_16_ANXA10_ANX10	ebi-a-GCST90018811	Cardiac valvular disease	ANXA10	-0.0105211	0.0173087	0.586216
13610_9_MAGEA10_MAGE_10	ebi-a-GCST90018811	Cardiac valvular disease	MAGEA10	-0.00416872	0.0287651	0.908377
13613_23_AK5_Adenylate_kinase_isoenzyme_5	ebi-a-GCST90018811	Cardiac valvular disease	AK5	0.00549196	0.0143203	0.720854
13614_6_CREBBP_CREB_binding_protein	ebi-a-GCST90018811	Cardiac valvular disease	CREBBP	0.00435768	0.00632274	0.50807
13618_15_MAD1L1_MD1L1	ebi-a-GCST90018811	Cardiac valvular disease	MAD1L1	0.00685831	0.0126086	0.641015
13621_31_AP2A2_AP2A2	ebi-a-GCST90018811	Cardiac valvular disease	AP2A2	-0.0391144	0.0504767	0.519471
13624_17_NADK_NADK	ebi-a-GCST90018811	Cardiac valvular disease	NADK	0.000622086	0.0169583	0.973042
13628_58_GRB14_GRB14	ebi-a-GCST90018811	Cardiac valvular disease	GRB14	0.00831348	0.0186182	0.670883
13629_25_ATG4B_ATG4B	ebi-a-GCST90018811	Cardiac valvular disease	ATG4B	NA	NA	NA
13631_1_RBBP5_RB_binding_protein_5	ebi-a-GCST90018811	Cardiac valvular disease	RBBP5	0.00928697	0.0209652	0.734534
13632_10_ZYX_Zyxin	ebi-a-GCST90018811	Cardiac valvular disease	ZYX	NA	NA	NA
13634_209_PIR_PIR	ebi-a-GCST90018811	Cardiac valvular disease	PIR	-0.00980873	0.00781366	0.277692
13639_101_USO1_USO1	ebi-a-GCST90018811	Cardiac valvular disease	USO1	NA	NA	NA
13645_14_DHX38_PRP16	ebi-a-GCST90018811	Cardiac valvular disease	DHX38	0.00714142	0.0122564	0.619058
13650_11_KCNIP1_KCIP1	ebi-a-GCST90018811	Cardiac valvular disease	KCNIP1	0.0201298	0.0149685	0.227291
13652_2_TOM1L1_TM1L1	ebi-a-GCST90018811	Cardiac valvular disease	TOM1L1	0.0154521	0.0156347	0.36838
13653_335_MACROD1_MACD1	ebi-a-GCST90018811	Cardiac valvular disease	MACROD1	0.00245449	0.00976695	0.811579
13657_2_PNKP_PNKP	ebi-a-GCST90018811	Cardiac valvular disease	PNKP	-0.0301518	0.0253474	0.445027
13658_31_PDGFC_PDGF_CC	ebi-a-GCST90018811	Cardiac valvular disease	PDGFC	0.019892	0.0520474	0.767596
13659_36_ATP13A1_AT131	ebi-a-GCST90018811	Cardiac valvular disease	ATP13A1	0.0144343	0.0139455	0.335074
13665_35_PPP2R3A_PP2A__subunit_B	ebi-a-GCST90018811	Cardiac valvular disease	PPP2R3A	-0.0101656	0.011321	0.410367
13666_222_CA10_Carbonic_Anhydrase_X	ebi-a-GCST90018811	Cardiac valvular disease	CA10	-0.00754453	0.00541029	0.188453
13669_6_FGFR3_FGFR_3	ebi-a-GCST90018811	Cardiac valvular disease	FGFR3	-1.08503e-05	0.0466559	0.999829
13671_40_ELANE_Elastase	ebi-a-GCST90018811	Cardiac valvular disease	ELANE	-0.00701819	0.00507531	0.186964
13672_3_HSPA6_HSP76	ebi-a-GCST90018811	Cardiac valvular disease	HSPA6	0.00187621	0.018676	0.926316
13673_21_CCT7_TCPH	ebi-a-GCST90018811	Cardiac valvular disease	CCT7	-0.00536735	0.101105	0.966235
13676_46_INHBB_Inhibin_bB_chain	ebi-a-GCST90018811	Cardiac valvular disease	INHBB	0.00439988	0.0119863	0.732158
13681_173_CSNK2A2_CSK22	ebi-a-GCST90018811	Cardiac valvular disease	CSNK2A2	0.00305466	0.0178183	0.879659
13682_47_CSF1R_M_CSF_R	ebi-a-GCST90018811	Cardiac valvular disease	CSF1R	0.00135546	0.0072274	0.853331
13686_2_IL5RA_IL_5_Ra	ebi-a-GCST90018811	Cardiac valvular disease	IL5RA	0.000366162	0.0044789	0.935618
13689_2_ODC1_Ornithine_decarboxylase	ebi-a-GCST90018811	Cardiac valvular disease	ODC1	-0.00795913	0.0149968	0.610024
13691_10_SLC5A8_SC5A8	ebi-a-GCST90018811	Cardiac valvular disease	SLC5A8	0.00608803	0.00643244	0.355211
13698_28_KIAA0319L_K319L	ebi-a-GCST90018811	Cardiac valvular disease	KIAA0319L	-0.00145382	0.0229063	0.955166
13700_10_ANXA2_annexin_II	ebi-a-GCST90018811	Cardiac valvular disease	ANXA2	-0.00185633	0.0121898	0.884916
13704_5_HMGCS2_HMCS2	ebi-a-GCST90018811	Cardiac valvular disease	HMGCS2	0.0235603	0.0870812	0.831786
13711_10_CLTC_CLH1	ebi-a-GCST90018811	Cardiac valvular disease	CLTC	0.00758021	0.0467794	0.89773
13713_164_SEC22A_SC22A	ebi-a-GCST90018811	Cardiac valvular disease	SEC22A	NA	NA	NA
13717_15_FCN2_FCN2	ebi-a-GCST90018811	Cardiac valvular disease	FCN2	0.00804635	0.00882702	0.37743
13719_19_PAK4_PAK4	ebi-a-GCST90018811	Cardiac valvular disease	PAK4	NA	NA	NA
13720_95_PRTN3_Proteinase_3	ebi-a-GCST90018811	Cardiac valvular disease	PRTN3	-0.000446403	0.00477777	0.926445
13724_27_FGF19_FGF_19	ebi-a-GCST90018811	Cardiac valvular disease	FGF19	0.00223523	0.00948246	0.825225
13727_44_SPOP_SPOP	ebi-a-GCST90018811	Cardiac valvular disease	SPOP	0.0147486	0.031609	0.686681
13729_26_SFXN5_SFXN5	ebi-a-GCST90018811	Cardiac valvular disease	SFXN5	0.0181793	0.0154981	0.361586
13733_5_IL12B_IL_12_p40	ebi-a-GCST90018811	Cardiac valvular disease	IL12B	0.0015814	0.00458441	0.735647
13738_8_INHBA_Inhibin_bA_chain	ebi-a-GCST90018811	Cardiac valvular disease	INHBA	0.0178128	0.0252273	0.531026
13740_51_FRZB_sFRP_3	ebi-a-GCST90018811	Cardiac valvular disease	FRZB	0.00935882	0.00796174	0.260885
13744_37_IL3RA_IL_3_Ra	ebi-a-GCST90018811	Cardiac valvular disease	IL3RA	0.00942111	0.00866675	0.295381
13748_4_CCL8_MCP_2	ebi-a-GCST90018811	Cardiac valvular disease	CCL8	-0.00420233	0.00626067	0.513
13926_1_RMI1_RMI1	ebi-a-GCST90018811	Cardiac valvular disease	RMI1	NA	NA	NA
13929_27_CROT_OCTC	ebi-a-GCST90018811	Cardiac valvular disease	CROT	-0.00410654	0.00644827	0.537254
13930_3_APOBEC3G_ABC3G	ebi-a-GCST90018811	Cardiac valvular disease	APOBEC3G	-0.0227842	0.0237377	0.407948
13932_45_ARHGEF7_COOL_1	ebi-a-GCST90018811	Cardiac valvular disease	ARHGEF7	0.00672765	0.0130914	0.63441
13933_276_NAB1_NAB1	ebi-a-GCST90018811	Cardiac valvular disease	NAB1	-0.114047	0.0585994	0.302166
13934_3_MCF2L_MCF2L	ebi-a-GCST90018811	Cardiac valvular disease	MCF2L	0.00213455	0.0157603	0.904667
13936_24_PGK2_PGK2	ebi-a-GCST90018811	Cardiac valvular disease	PGK2	NA	NA	NA
13939_14_UGP2_UGPA1	ebi-a-GCST90018811	Cardiac valvular disease	UGP2	0.00565956	0.0149901	0.73089
13941_82_FARS2_SYFM	ebi-a-GCST90018811	Cardiac valvular disease	FARS2	-0.00325673	0.02299	0.896328
13942_140_SPSB1_SPSB1	ebi-a-GCST90018811	Cardiac valvular disease	SPSB1	0.0177021	0.028289	0.644038
13943_38_DPY30_DPY30	ebi-a-GCST90018811	Cardiac valvular disease	DPY30	-0.00223579	0.0213867	0.920804
13944_3_SULT1A3_SULT_1A3	ebi-a-GCST90018811	Cardiac valvular disease	SULT1A3	-0.0217826	0.0206239	0.368418
13946_8_DDX23_DDX23	ebi-a-GCST90018811	Cardiac valvular disease	DDX23	-0.0346346	0.0281442	0.273198
13947_371_NUDT12_NUD12	ebi-a-GCST90018811	Cardiac valvular disease	NUDT12	-0.00946294	0.00775534	0.289411
13955_33_DAPK1_DAPK1	ebi-a-GCST90018811	Cardiac valvular disease	DAPK1	-0.0238067	0.00964674	0.0566797
13959_7_LAP3_LAP	ebi-a-GCST90018811	Cardiac valvular disease	LAP3	-0.0148571	0.0151114	0.370672
13960_15_AGAP3_AGAP3	ebi-a-GCST90018811	Cardiac valvular disease	AGAP3	2.07383e-05	0.0211168	0.999278
13961_18_KIF3A_KIF3A	ebi-a-GCST90018811	Cardiac valvular disease	KIF3A	0.00350347	0.0118805	0.778013
13966_30_MYOM3_MYOM3	ebi-a-GCST90018811	Cardiac valvular disease	MYOM3	0.00811701	0.0124042	0.54177
13969_24_KPNA6_IMA7	ebi-a-GCST90018811	Cardiac valvular disease	KPNA6	NA	NA	NA
13972_4_HSD17B14_DHB14	ebi-a-GCST90018811	Cardiac valvular disease	HSD17B14	0.0231731	0.0152075	0.202236
13973_62_TTL_TTL	ebi-a-GCST90018811	Cardiac valvular disease	TTL	-0.026459	0.0317968	0.55817
13975_56_PPFIA1_LIPA1	ebi-a-GCST90018811	Cardiac valvular disease	PPFIA1	NA	NA	NA
13976_9_ARHGEF1_ARHG1	ebi-a-GCST90018811	Cardiac valvular disease	ARHGEF1	NA	NA	NA
13977_28_BARD1_BARD1	ebi-a-GCST90018811	Cardiac valvular disease	BARD1	0.0183175	0.0345661	0.64911
13982_33_RGS18_RGS18	ebi-a-GCST90018811	Cardiac valvular disease	RGS18	NA	NA	NA
13983_27_CRYZ_QOR	ebi-a-GCST90018811	Cardiac valvular disease	CRYZ	0.00154938	0.0058955	0.796527
13984_23_DDX25_DDX25	ebi-a-GCST90018811	Cardiac valvular disease	DDX25	-0.00319593	0.0333197	0.932332
13985_12_SMURF2_SMUF2	ebi-a-GCST90018811	Cardiac valvular disease	SMURF2	NA	NA	NA
13988_67_NMRAL1_NMRL1	ebi-a-GCST90018811	Cardiac valvular disease	NMRAL1	-0.0232575	0.0102205	0.0461316
13991_47_EIF4G3_IF4G3	ebi-a-GCST90018811	Cardiac valvular disease	EIF4G3	0.026875	0.0630437	0.743465
13992_12_NSF_NSF	ebi-a-GCST90018811	Cardiac valvular disease	NSF	NA	NA	NA
13993_20_EPB41L1_E41L1	ebi-a-GCST90018811	Cardiac valvular disease	EPB41L1	0.00283159	0.0224877	0.907762
13994_1_FBL_FBRL	ebi-a-GCST90018811	Cardiac valvular disease	FBL	0.00171235	0.0121284	0.894549
14002_18_DOCK9_DOCK9	ebi-a-GCST90018811	Cardiac valvular disease	DOCK9	NA	NA	NA
14006_36_GNMT_GNMT	ebi-a-GCST90018811	Cardiac valvular disease	GNMT	0.00902186	0.013958	0.564087
14007_22_PAPSS1_PAPS1	ebi-a-GCST90018811	Cardiac valvular disease	PAPSS1	-0.0208697	0.0133708	0.216476
14008_22_DCP1A_DCP1A	ebi-a-GCST90018811	Cardiac valvular disease	DCP1A	0.0230746	0.010074	0.0706049
14009_65_TNFAIP3_TNFAIP3	ebi-a-GCST90018811	Cardiac valvular disease	TNFAIP3	NA	NA	NA
14011_17_S100A11_S100A11	ebi-a-GCST90018811	Cardiac valvular disease	S100A11	-0.0393818	0.0336999	0.326979
14012_17_DHX58_LGP2	ebi-a-GCST90018811	Cardiac valvular disease	DHX58	-0.00236253	0.0106326	0.832952
14021_81_MED4_MED4	ebi-a-GCST90018811	Cardiac valvular disease	MED4	0.00607849	0.0119243	0.645355
14024_196_EDA_EDA	ebi-a-GCST90018811	Cardiac valvular disease	EDA	0.0293324	0.0249295	0.360425
14025_18_TNFRSF9_4_1BB	ebi-a-GCST90018811	Cardiac valvular disease	TNFRSF9	1.18246	0.754003	0.361377
14026_24_IL17F_IL_17F	ebi-a-GCST90018811	Cardiac valvular disease	IL17F	0.00484812	0.0180921	0.806092
14028_22_PIK3C2A_P3C2A	ebi-a-GCST90018811	Cardiac valvular disease	PIK3C2A	0.00169402	0.0182958	0.93068
14029_42_COPS2_CSN2	ebi-a-GCST90018811	Cardiac valvular disease	COPS2	0.00798304	0.00803643	0.366146
14034_22_TACSTD2_GA733_1_protein	ebi-a-GCST90018811	Cardiac valvular disease	TACSTD2	NA	NA	NA
14039_33_KLK5_kallikrein_5	ebi-a-GCST90018811	Cardiac valvular disease	KLK5	NA	NA	NA
14043_12_EEA1_EEA1	ebi-a-GCST90018811	Cardiac valvular disease	EEA1	0.00142849	0.0139019	0.923103
14045_12_NCOA2_NCOA2	ebi-a-GCST90018811	Cardiac valvular disease	NCOA2	-0.0144624	0.0125103	0.277429
14047_78_BDNF_BDNF	ebi-a-GCST90018811	Cardiac valvular disease	BDNF	0.00117778	0.0100383	0.909492
14048_7_IL1RAP_IL_1_R_AcP	ebi-a-GCST90018811	Cardiac valvular disease	IL1RAP	0.0027185	0.00734207	0.722135
14054_17_IL15RA_IL_15_Ra	ebi-a-GCST90018811	Cardiac valvular disease	IL15RA	-0.00101501	0.00877422	0.910757
14060_67_NCF4_NCF4	ebi-a-GCST90018811	Cardiac valvular disease	NCF4	0.00588961	0.0157702	0.772457
14061_48_TNFSF11_sRANKL	ebi-a-GCST90018811	Cardiac valvular disease	TNFSF11	0.0115627	0.0226543	0.69956
14063_17_OSM_OSM	ebi-a-GCST90018811	Cardiac valvular disease	OSM	NA	NA	NA
14066_49_MAGI2_MAGI2	ebi-a-GCST90018811	Cardiac valvular disease	MAGI2	-0.0336916	0.0336599	0.346165
14067_6_PKP2_PKP2	ebi-a-GCST90018811	Cardiac valvular disease	PKP2	-0.0150903	0.0149357	0.386744
14069_61_CA4_Carbonic_Anhydrase_IV	ebi-a-GCST90018811	Cardiac valvular disease	CA4	-0.00848319	0.00807316	0.341466
14070_56_ITSN1_ITSN1	ebi-a-GCST90018811	Cardiac valvular disease	ITSN1	0.0453477	0.031155	0.383222
14076_74_CST4_Cystatin_S	ebi-a-GCST90018811	Cardiac valvular disease	CST4	-0.00476772	0.0064548	0.473256
14079_14_IL18R1_IL_18_Ra	ebi-a-GCST90018811	Cardiac valvular disease	IL18R1	0.0017996	0.00590774	0.764584
14082_56_TLN2_TLN2	ebi-a-GCST90018811	Cardiac valvular disease	TLN2	0.0199787	0.0357864	0.675849
14088_38_IGFBP6_IGFBP_6	ebi-a-GCST90018811	Cardiac valvular disease	IGFBP6	0.0069125	0.0400635	0.891229
14090_23_DEF6_DEFI6	ebi-a-GCST90018811	Cardiac valvular disease	DEF6	NA	NA	NA
14091_42_CBR3_Carbonyl_reductase_3	ebi-a-GCST90018811	Cardiac valvular disease	CBR3	-0.0376293	0.0304791	0.256814
14093_10_FLT3LG_Flt3_ligand	ebi-a-GCST90018811	Cardiac valvular disease	FLT3LG	0.0111324	0.0237592	0.72105
14094_29_HBEGF_HB_EGF	ebi-a-GCST90018811	Cardiac valvular disease	HBEGF	0.0140411	0.0116916	0.264116
14100_63_C1QC_C1QC	ebi-a-GCST90018811	Cardiac valvular disease	C1QC	-0.00115943	0.00856205	0.894529
14101_2_CNTFR_CNTFR_alpha	ebi-a-GCST90018811	Cardiac valvular disease	CNTFR	-0.00222035	0.0079443	0.786186
14106_46_RAP1GDS1_GDP_GTP_exchange_protein	ebi-a-GCST90018811	Cardiac valvular disease	RAP1GDS1	0.466947	0.311448	0.374476
14107_1_MTHFS_MTHFS	ebi-a-GCST90018811	Cardiac valvular disease	MTHFS	-0.00304087	0.0103561	0.783644
14111_15_THBS2_TSP2	ebi-a-GCST90018811	Cardiac valvular disease	THBS2	0.00107149	0.0183891	0.962948
14112_40_RELT_RELT	ebi-a-GCST90018811	Cardiac valvular disease	RELT	-0.015855	0.0241466	0.578881
14114_18_PIANP_PIANP	ebi-a-GCST90018811	Cardiac valvular disease	PIANP	NA	NA	NA
14115_34_ADM_Adrenomedullin	ebi-a-GCST90018811	Cardiac valvular disease	ADM	-0.00619694	0.0188505	0.797802
14116_129_S100A4_S100A4	ebi-a-GCST90018811	Cardiac valvular disease	S100A4	-0.00432724	0.0338589	0.909997
14120_2_RNF43_RNF43	ebi-a-GCST90018811	Cardiac valvular disease	RNF43	0.00426854	0.0127408	0.754436
14121_24_TNFRSF10D_TRAIL_R4	ebi-a-GCST90018811	Cardiac valvular disease	TNFRSF10D	-0.00104879	0.0169445	0.956275
14124_6_EFNA2_Ephrin_A2	ebi-a-GCST90018811	Cardiac valvular disease	EFNA2	NA	NA	NA
14128_121_IFNA10_IFN10	ebi-a-GCST90018811	Cardiac valvular disease	IFNA10	NA	NA	NA
14131_37_EFNB2_EFNB2	ebi-a-GCST90018811	Cardiac valvular disease	EFNB2	0.007318	0.0127361	0.581363
14132_21_HHLA2_HHLA2	ebi-a-GCST90018811	Cardiac valvular disease	HHLA2	NA	NA	NA
14133_93_IL1R2_IL_1_sRII	ebi-a-GCST90018811	Cardiac valvular disease	IL1R2	-0.00200427	0.00611373	0.748259
14134_49_AMIGO2_AMGO2	ebi-a-GCST90018811	Cardiac valvular disease	AMIGO2	-0.010461	0.00952976	0.300828
14135_3_RXFP1_RXFP1	ebi-a-GCST90018811	Cardiac valvular disease	RXFP1	0.0192873	0.0213523	0.461712
14136_234_CD93_C1QR1	ebi-a-GCST90018811	Cardiac valvular disease	CD93	0.00362792	0.0127676	0.790397
14149_9_IL36B_IL_1F8	ebi-a-GCST90018811	Cardiac valvular disease	IL36B	NA	NA	NA
14150_7_IL36A_IL_1F6	ebi-a-GCST90018811	Cardiac valvular disease	IL36A	0.00486758	0.0253683	0.860092
14151_4_ISG15_UCRP	ebi-a-GCST90018811	Cardiac valvular disease	ISG15	-0.0163965	0.0217252	0.484425
14153_8_EFNA3_Ephrin_A3	ebi-a-GCST90018811	Cardiac valvular disease	EFNA3	-0.0153897	0.0222724	0.539245
14156_33_YWHAB_14_3_3_protein_beta_alpha	ebi-a-GCST90018811	Cardiac valvular disease	YWHAB	-0.0215914	0.018324	0.448004
14157_21_YWHAE_14_3_3E	ebi-a-GCST90018811	Cardiac valvular disease	YWHAE	-0.0199803	0.101995	0.862791
14158_17_ANXA5_Annexin_V	ebi-a-GCST90018811	Cardiac valvular disease	ANXA5	-0.00217546	0.0120583	0.873455
14175_78_SCP2D1_SCP2D	ebi-a-GCST90018811	Cardiac valvular disease	SCP2D1	-0.003092	0.00543554	0.582009
14192_31_PDCL2_PDCL2	ebi-a-GCST90018811	Cardiac valvular disease	PDCL2	NA	NA	NA
14197_2_PRDM1_PRDM1	ebi-a-GCST90018811	Cardiac valvular disease	PRDM1	0.0129533	0.0281283	0.690374
14203_3_ANXA7_ANXA7	ebi-a-GCST90018811	Cardiac valvular disease	ANXA7	NA	NA	NA
14204_55_FOXJ2_FOXJ2	ebi-a-GCST90018811	Cardiac valvular disease	FOXJ2	-0.000990145	0.00790654	0.906382
14206_28_APBB1_APBB1	ebi-a-GCST90018811	Cardiac valvular disease	APBB1	0.00207967	0.0339846	0.961091
14208_3_RBP7_RET7	ebi-a-GCST90018811	Cardiac valvular disease	RBP7	0.0121501	0.0129717	0.418031
14216_35_DDX46_DDX46	ebi-a-GCST90018811	Cardiac valvular disease	DDX46	0.00444197	0.00959968	0.654549
14226_120_BHMT2_BHMT2	ebi-a-GCST90018811	Cardiac valvular disease	BHMT2	-0.0111806	0.0111073	0.35298
14227_21_MYL6B_MYL6B	ebi-a-GCST90018811	Cardiac valvular disease	MYL6B	0.000896478	0.0142432	0.959983
14229_5_MOCS3_MOCS3	ebi-a-GCST90018811	Cardiac valvular disease	MOCS3	0.00388277	0.00827599	0.651475
14245_195_SNX7_SNX7	ebi-a-GCST90018811	Cardiac valvular disease	SNX7	0.00309235	0.0133101	0.825491
14246_50_DOK2_DOK2	ebi-a-GCST90018811	Cardiac valvular disease	DOK2	0.0247264	0.143334	0.891248
14249_68_MID2_TRIM1	ebi-a-GCST90018811	Cardiac valvular disease	MID2	NA	NA	NA
14250_115_BLMH_BLMH	ebi-a-GCST90018811	Cardiac valvular disease	BLMH	0.00395898	0.0187315	0.852192
14254_27_PTPN4_PTN4	ebi-a-GCST90018811	Cardiac valvular disease	PTPN4	0.020323	0.0126533	0.183516
14260_112_NET1_ARHG8	ebi-a-GCST90018811	Cardiac valvular disease	NET1	0.00376841	0.0211792	0.875169
14268_4_SRXN1_SRXN1	ebi-a-GCST90018811	Cardiac valvular disease	SRXN1	0.00643627	0.0152625	0.701635
14271_23_RAB6B_RAB6B	ebi-a-GCST90018811	Cardiac valvular disease	RAB6B	0.00112184	0.0107635	0.923567
14273_19_PREP_PPCE	ebi-a-GCST90018811	Cardiac valvular disease	PREP	0.0120054	0.0140757	0.550427
14283_12_RAB14_RAB14	ebi-a-GCST90018811	Cardiac valvular disease	RAB14	-0.00517155	0.0149331	0.787759
14286_2_NFATC1_NF_ATc1	ebi-a-GCST90018811	Cardiac valvular disease	NFATC1	0.00861179	0.0104702	0.456995
14287_6_RAB5C_RAB5C	ebi-a-GCST90018811	Cardiac valvular disease	RAB5C	0.0100611	0.0423925	0.851654
14294_61_MBD1_MBD1	ebi-a-GCST90018811	Cardiac valvular disease	MBD1	0.00359728	0.0065756	0.594362
14309_8_HNRNPH1_HNRH1	ebi-a-GCST90018811	Cardiac valvular disease	HNRNPH1	0.0012932	0.00869871	0.891248
14314_6_PPIL2_PPIL2	ebi-a-GCST90018811	Cardiac valvular disease	PPIL2	-0.00681708	0.00819542	0.443412
14318_1_VPS29_VPS29	ebi-a-GCST90018811	Cardiac valvular disease	VPS29	0.00613077	0.0072756	0.419123
14326_4_UBE2E1_UB2E1	ebi-a-GCST90018811	Cardiac valvular disease	UBE2E1	NA	NA	NA
14329_4_DIDO1_DIDO1	ebi-a-GCST90018811	Cardiac valvular disease	DIDO1	NA	NA	NA
14331_262_DYNLT1_DYLT1	ebi-a-GCST90018811	Cardiac valvular disease	DYNLT1	0.000908406	0.0151333	0.955909
14334_3_RCVRN_RECO	ebi-a-GCST90018811	Cardiac valvular disease	RCVRN	-0.005643	0.0212179	0.800892
14337_1_TRAPPC3_TPPC3	ebi-a-GCST90018811	Cardiac valvular disease	TRAPPC3	0.0146742	0.0142391	0.342488
14583_49_MSTN_Myostatin	ebi-a-GCST90018811	Cardiac valvular disease	MSTN	0.0736988	0.0734352	0.498859
14593_152_FAM210A_F210A	ebi-a-GCST90018811	Cardiac valvular disease	FAM210A	-0.0184377	0.0206287	0.437292
14599_18_STAB1_STAB1	ebi-a-GCST90018811	Cardiac valvular disease	STAB1	-0.00290037	0.0122819	0.824915
14603_51_KIAA0040_KIAA0040	ebi-a-GCST90018811	Cardiac valvular disease	KIAA0040	0.00698274	0.0362321	0.864973
14614_41_NCMAP_CA130	ebi-a-GCST90018811	Cardiac valvular disease	NCMAP	0.0186115	0.00791536	0.0366248
14616_16_ZNF382_ZN382	ebi-a-GCST90018811	Cardiac valvular disease	ZNF382	NA	NA	NA
14618_26_VOPP1_ECOP	ebi-a-GCST90018811	Cardiac valvular disease	VOPP1	-0.00448197	0.0068449	0.519391
14619_8_ZNF526_ZN526	ebi-a-GCST90018811	Cardiac valvular disease	ZNF526	-0.153144	0.0785798	0.301809
14623_26_SUMO3_SUMO3	ebi-a-GCST90018811	Cardiac valvular disease	SUMO3	NA	NA	NA
14624_51_CTCF_CTCF	ebi-a-GCST90018811	Cardiac valvular disease	CTCF	NA	NA	NA
14628_72_FBXO3_FBX3	ebi-a-GCST90018811	Cardiac valvular disease	FBXO3	0.000519727	0.0163925	0.977587
14631_22_DUSP16_DUS16	ebi-a-GCST90018811	Cardiac valvular disease	DUSP16	0.027907	0.0346078	0.504668
14633_26_TMEM185A_T185A	ebi-a-GCST90018811	Cardiac valvular disease	TMEM185A	0.0095938	0.0079299	0.265612
14634_13_LHCGR_LSHR	ebi-a-GCST90018811	Cardiac valvular disease	LHCGR	-0.00207275	0.00645439	0.756335
14645_253_GSTA4_GSTA4	ebi-a-GCST90018811	Cardiac valvular disease	GSTA4	0.00438308	0.00761179	0.57746
14655_1_DNAJC17_DJC17	ebi-a-GCST90018811	Cardiac valvular disease	DNAJC17	-0.021648	0.0135089	0.250218
14662_6_MZF1_MZF1	ebi-a-GCST90018811	Cardiac valvular disease	MZF1	-0.0374647	0.0169392	0.0689796
14663_44_RNF8_RNF8	ebi-a-GCST90018811	Cardiac valvular disease	RNF8	0.00780377	0.01657	0.662206
14670_1_SKIL_SKIL	ebi-a-GCST90018811	Cardiac valvular disease	SKIL	-0.00893021	0.0215648	0.750056
14675_20_EIF4B_IF4B	ebi-a-GCST90018811	Cardiac valvular disease	EIF4B	NA	NA	NA
14684_17_CAPN2_CAN2	ebi-a-GCST90018811	Cardiac valvular disease	CAPN2	0.00318267	0.00871951	0.730038
14685_17_AKT2_PKB_beta	ebi-a-GCST90018811	Cardiac valvular disease	AKT2	0.00268932	0.0170904	0.884957
14687_6_PLIN3_M6PBP	ebi-a-GCST90018811	Cardiac valvular disease	PLIN3	0.00691472	0.0277667	0.844624
14689_3_SEC13_SEC13	ebi-a-GCST90018811	Cardiac valvular disease	SEC13	-0.000968556	0.00793537	0.905056
14692_3_ZNF276_ZN276	ebi-a-GCST90018811	Cardiac valvular disease	ZNF276	0.00404488	0.0103067	0.706402
14708_59_C8G_CO8G	ebi-a-GCST90018811	Cardiac valvular disease	C8G	-0.00946421	0.00727185	0.222276
14711_27_CST6_Cystatin_M	ebi-a-GCST90018811	Cardiac valvular disease	CST6	-0.00206066	0.00500434	0.687764
14713_46_AZU1_Azurocidin	ebi-a-GCST90018811	Cardiac valvular disease	AZU1	0.0164304	0.0530662	0.786131
14747_9_CRLF1_CRLF1	ebi-a-GCST90018811	Cardiac valvular disease	CRLF1	0.0275393	0.0154155	0.215938
14748_31_ARHGAP5_RHG05	ebi-a-GCST90018811	Cardiac valvular disease	ARHGAP5	-0.0153513	0.0470752	0.79932
15295_81_IGF2_IGF_II	ebi-a-GCST90018811	Cardiac valvular disease	IGF2	-0.0151612	0.0139874	0.357735
15297_3_S100A3_S100A3	ebi-a-GCST90018811	Cardiac valvular disease	S100A3	0.0165017	0.021935	0.530358
15300_66_CCDC134_CC134	ebi-a-GCST90018811	Cardiac valvular disease	CCDC134	0.023353	0.0223189	0.485589
15304_1_REG3A_PAP1	ebi-a-GCST90018811	Cardiac valvular disease	REG3A	-0.00538152	0.0052753	0.322842
15305_7_SCGN_Secretagogin	ebi-a-GCST90018811	Cardiac valvular disease	SCGN	0.022289	0.0154178	0.198405
15308_108_VWC2_VWC2	ebi-a-GCST90018811	Cardiac valvular disease	VWC2	-0.00666458	0.0102607	0.528235
15310_61_PRC1_PRC1	ebi-a-GCST90018811	Cardiac valvular disease	PRC1	NA	NA	NA
15312_14_AGO1_AGO1	ebi-a-GCST90018811	Cardiac valvular disease	AGO1	NA	NA	NA
15313_28_MAD2L1_MD2L1	ebi-a-GCST90018811	Cardiac valvular disease	MAD2L1	0.054357	0.0333605	0.35043
15315_64_CUTC_CUTC	ebi-a-GCST90018811	Cardiac valvular disease	CUTC	0.0158135	0.0652893	0.84872
15316_262_TXNL4B_TXN4B	ebi-a-GCST90018811	Cardiac valvular disease	TXNL4B	0.00408372	0.010397	0.710669
15318_75_S100A10_Calpactin_I_light_chain	ebi-a-GCST90018811	Cardiac valvular disease	S100A10	0.00584682	0.0141959	0.751277
15319_226_CCNA1_CCNA1	ebi-a-GCST90018811	Cardiac valvular disease	CCNA1	NA	NA	NA
15321_8_CPLX2_CPLX2	ebi-a-GCST90018811	Cardiac valvular disease	CPLX2	NA	NA	NA
15322_35_CRADD_CRADD	ebi-a-GCST90018811	Cardiac valvular disease	CRADD	0.0051027	0.0211316	0.849161
15324_58_FTL_Ferritin_light_chain	ebi-a-GCST90018811	Cardiac valvular disease	FTL	-0.0335016	0.0536629	0.644707
15326_64_GBP1_GBP1	ebi-a-GCST90018811	Cardiac valvular disease	GBP1	-0.0123485	0.00768448	0.14253
15331_47_RBBP4_RBBP4	ebi-a-GCST90018811	Cardiac valvular disease	RBBP4	0.0385565	0.0399292	0.511134
15333_11_SDF2_SDF2	ebi-a-GCST90018811	Cardiac valvular disease	SDF2	0.00423205	0.00722534	0.567385
15343_337_KNG1_Kininogen__HMW__Two_Chain	ebi-a-GCST90018811	Cardiac valvular disease	KNG1	0.00476622	0.00810047	0.581844
15346_31_IFNG_IFN_g	ebi-a-GCST90018811	Cardiac valvular disease	IFNG	0.00740051	0.037143	0.874797
15358_28_SCG5_7B2	ebi-a-GCST90018811	Cardiac valvular disease	SCG5	0.00418629	0.00924244	0.661312
15361_37_ANKRD1_ANKR1	ebi-a-GCST90018811	Cardiac valvular disease	ANKRD1	NA	NA	NA
15363_32_APOA5_Apo_A_V	ebi-a-GCST90018811	Cardiac valvular disease	APOA5	0.000265168	0.00574719	0.963808
15364_101_APOC1_Apo_C_I	ebi-a-GCST90018811	Cardiac valvular disease	APOC1	0.0552718	0.0234156	0.0647133
15367_38_BPIFB1_LPLC1	ebi-a-GCST90018811	Cardiac valvular disease	BPIFB1	-0.00478562	0.00586096	0.423819
15368_3_BMPER_BMPER	ebi-a-GCST90018811	Cardiac valvular disease	BMPER	0.000193268	0.0464375	0.99735
15370_5_BOLA1_BOLA1	ebi-a-GCST90018811	Cardiac valvular disease	BOLA1	-0.00822483	0.00870984	0.365288
15372_43_BRD2_BRD2	ebi-a-GCST90018811	Cardiac valvular disease	BRD2	0.00334779	0.0286764	0.917729
15374_15_GKN1_CA11_protein	ebi-a-GCST90018811	Cardiac valvular disease	GKN1	0.00338445	0.0328132	0.934569
15375_49_CPB1_Carboxypeptidase_B1	ebi-a-GCST90018811	Cardiac valvular disease	CPB1	-0.00893448	0.00457949	0.0652104
15376_134_CTSE_CATE	ebi-a-GCST90018811	Cardiac valvular disease	CTSE	-0.0048708	0.0115319	0.687469
15383_200_EDN3_Endothelin_3	ebi-a-GCST90018811	Cardiac valvular disease	EDN3	0.0157118	0.0208383	0.529538
15384_15_KL_KLOTHO	ebi-a-GCST90018811	Cardiac valvular disease	KL	-0.00257589	0.00416925	0.542505
15385_116_FABP2_FABP2	ebi-a-GCST90018811	Cardiac valvular disease	FABP2	-0.00514829	0.00626853	0.428922
15386_7_FABP4_FABPA	ebi-a-GCST90018811	Cardiac valvular disease	FABP4	0.0533844	0.0342709	0.363323
15387_44_NRP2_Neuropilin_2	ebi-a-GCST90018811	Cardiac valvular disease	NRP2	-0.00680188	0.0079144	0.401404
15388_24_FCGR3A_FcRIIIa	ebi-a-GCST90018811	Cardiac valvular disease	FCGR3A	-0.00129482	0.00524738	0.81009
15390_3_GAL_Galanin	ebi-a-GCST90018811	Cardiac valvular disease	GAL	0.0185917	0.0170947	0.337928
15391_114_GAS6_GAS_6	ebi-a-GCST90018811	Cardiac valvular disease	GAS6	0.0025669	0.00855704	0.770339
15394_79_UNC5B_UNC5B	ebi-a-GCST90018811	Cardiac valvular disease	UNC5B	0.00790221	0.00860893	0.389198
15395_15_GSTM1_GST_M1_1	ebi-a-GCST90018811	Cardiac valvular disease	GSTM1	0.00768935	0.0206764	0.717039
15402_2_ID1_ID_1	ebi-a-GCST90018811	Cardiac valvular disease	ID1	NA	NA	NA
15405_23_IFNA4_IFNA4	ebi-a-GCST90018811	Cardiac valvular disease	IFNA4	-0.0245557	0.0308284	0.571797
15413_3_LCAT_LCAT	ebi-a-GCST90018811	Cardiac valvular disease	LCAT	0.0127871	0.0621997	0.870921
15414_316_LDHA_LDHA	ebi-a-GCST90018811	Cardiac valvular disease	LDHA	-0.00104241	0.0129962	0.939924
15416_54_LYG2_LYG2	ebi-a-GCST90018811	Cardiac valvular disease	LYG2	-0.0353733	0.0215495	0.176039
15418_25_MAPK10_MK10	ebi-a-GCST90018811	Cardiac valvular disease	MAPK10	0.011843	0.0243771	0.675107
15419_15_MMP20_MMP20	ebi-a-GCST90018811	Cardiac valvular disease	MMP20	-0.012113	0.00980494	0.262858
15426_5_NEU1_NEUR1	ebi-a-GCST90018811	Cardiac valvular disease	NEU1	-0.00540382	0.0136369	0.718412
15427_35_LOXL3_LOXL3	ebi-a-GCST90018811	Cardiac valvular disease	LOXL3	-0.00629087	0.00900326	0.499226
15430_165_OPTC_OPT	ebi-a-GCST90018811	Cardiac valvular disease	OPTC	0.000987402	0.0191194	0.962059
15431_31_OTC_OTCase	ebi-a-GCST90018811	Cardiac valvular disease	OTC	0.00286304	0.0151954	0.856763
15432_1_OTOR_Otoraplin	ebi-a-GCST90018811	Cardiac valvular disease	OTOR	-0.0102522	0.0126505	0.454525
15435_4_PNP_PNP	ebi-a-GCST90018811	Cardiac valvular disease	PNP	NA	NA	NA
15437_11_RAMP3_RAMP3	ebi-a-GCST90018811	Cardiac valvular disease	RAMP3	NA	NA	NA
15440_57_PCSK2_NEC2	ebi-a-GCST90018811	Cardiac valvular disease	PCSK2	0.00514924	0.0215954	0.826898
15441_6_GM2A_SAP3	ebi-a-GCST90018811	Cardiac valvular disease	GM2A	0.000806337	0.00978279	0.938269
15444_45_SERPINB4_SCCA2	ebi-a-GCST90018811	Cardiac valvular disease	SERPINB4	0.014244	0.00936355	0.20285
15446_25_NRG1_SMDF	ebi-a-GCST90018811	Cardiac valvular disease	NRG1	-0.000479573	0.0116144	0.969042
15447_45_SORD_Sorbitol_dehydrogenase	ebi-a-GCST90018811	Cardiac valvular disease	SORD	0.0148672	0.0167327	0.414959
15449_33_TIMD4_TIM_4	ebi-a-GCST90018811	Cardiac valvular disease	TIMD4	-0.0018991	0.00344993	0.585816
15452_5_NT5E_5__Nucleotidase	ebi-a-GCST90018811	Cardiac valvular disease	NT5E	0.00236683	0.00474144	0.624894
15453_3_AMBP_a1_Microglobulin	ebi-a-GCST90018811	Cardiac valvular disease	AMBP	-0.00780367	0.0164231	0.659453
15455_40_ADAM15_ADA15	ebi-a-GCST90018811	Cardiac valvular disease	ADAM15	0.00375808	0.0180017	0.848004
15460_9_DPP4_CD26	ebi-a-GCST90018811	Cardiac valvular disease	DPP4	-0.0722946	0.0669608	0.393189
15462_28_CD8A_CD8A	ebi-a-GCST90018811	Cardiac valvular disease	CD8A	0.0004162	0.00520656	0.937504
15466_30_COL9A1_CO9A1	ebi-a-GCST90018811	Cardiac valvular disease	COL9A1	0.0607121	0.0575944	0.483227
15467_10_CTHRC1_CTHR1	ebi-a-GCST90018811	Cardiac valvular disease	CTHRC1	0.000592534	0.0097577	0.953068
15468_14_CFHR1_FHR1	ebi-a-GCST90018811	Cardiac valvular disease	CFHR1	0.00480042	0.00532886	0.379571
15470_11_HEXB_Hexosaminidase_B	ebi-a-GCST90018811	Cardiac valvular disease	HEXB	0.003843	0.00451706	0.403666
15471_29_PNLIPRP2_LIPR2	ebi-a-GCST90018811	Cardiac valvular disease	PNLIPRP2	-0.00692415	0.0128862	0.60279
15472_16_LRP11_LRP11	ebi-a-GCST90018811	Cardiac valvular disease	LRP11	-0.00456495	0.00626081	0.478852
15475_4_PLTP_PLTP	ebi-a-GCST90018811	Cardiac valvular disease	PLTP	0.00443417	0.00785407	0.5813
15476_6_REG3G_REG3G	ebi-a-GCST90018811	Cardiac valvular disease	REG3G	-0.000978957	0.00353782	0.784473
15480_2_VNN2_VNN2	ebi-a-GCST90018811	Cardiac valvular disease	VNN2	-0.00189545	0.00491717	0.705679
15481_45_CAMP_LL_37	ebi-a-GCST90018811	Cardiac valvular disease	CAMP	-0.00147456	0.00347207	0.673904
15482_12_A2ML1_A2ML1	ebi-a-GCST90018811	Cardiac valvular disease	A2ML1	-0.00793678	0.0140116	0.671899
15483_377_AGRN_Agrin	ebi-a-GCST90018811	Cardiac valvular disease	AGRN	-0.00051318	0.00713913	0.943879
15486_126_AOC1_ABP1	ebi-a-GCST90018811	Cardiac valvular disease	AOC1	-0.00701603	0.00576123	0.251254
15487_164_CES1_carboxylesterase__liver	ebi-a-GCST90018811	Cardiac valvular disease	CES1	0.0396017	0.0278203	0.249776
15491_20_CD248_CD248	ebi-a-GCST90018811	Cardiac valvular disease	CD248	-0.00264045	0.00680765	0.70293
15494_11_FGFBP1_FGFP1	ebi-a-GCST90018811	Cardiac valvular disease	FGFBP1	-0.00199519	0.0196923	0.924173
15495_9_FOLR3_FOLR3	ebi-a-GCST90018811	Cardiac valvular disease	FOLR3	0.00137929	0.00687476	0.84312
15497_9_HS3ST1_HS3S1	ebi-a-GCST90018811	Cardiac valvular disease	HS3ST1	-0.00407699	0.014004	0.819646
15499_11_ATRN_Attractin	ebi-a-GCST90018811	Cardiac valvular disease	ATRN	-0.000865934	0.0098238	0.932229
15503_15_LEFTY2_Lefty_A	ebi-a-GCST90018811	Cardiac valvular disease	LEFTY2	0.00894859	0.00884658	0.333495
15503_20_LEFTY2_Lefty_A	ebi-a-GCST90018811	Cardiac valvular disease	LEFTY2	-0.0119115	0.0096269	0.239634
15504_39_BIRC7_Livin_B	ebi-a-GCST90018811	Cardiac valvular disease	BIRC7	-0.00149665	0.0123287	0.914475
15506_34_LRP12_LRP12	ebi-a-GCST90018811	Cardiac valvular disease	LRP12	0.00300366	0.0681185	0.971947
15509_2_NAGLU_NAG	ebi-a-GCST90018811	Cardiac valvular disease	NAGLU	-0.00347409	0.0052157	0.510285
15511_37_NPTXR_NPTXR	ebi-a-GCST90018811	Cardiac valvular disease	NPTXR	0.00189215	0.00954918	0.847872
15513_108_PRSS8_Prostasin	ebi-a-GCST90018811	Cardiac valvular disease	PRSS8	-0.00702576	0.0243134	0.791424
15514_26_BCHE_Pseudocholinesterase	ebi-a-GCST90018811	Cardiac valvular disease	BCHE	-0.00234822	0.00509496	0.650718
15515_2_SAA1_SAA	ebi-a-GCST90018811	Cardiac valvular disease	SAA1	-0.00457832	0.00659746	0.502105
15516_12_SAA4_SAA_4	ebi-a-GCST90018811	Cardiac valvular disease	SAA4	0.00687881	0.00751148	0.386558
15521_4_CLSTN1_Alcadein_alpha_1	ebi-a-GCST90018811	Cardiac valvular disease	CLSTN1	0.0129092	0.0118112	0.335818
15522_2_GLIPR2_GAPR1	ebi-a-GCST90018811	Cardiac valvular disease	GLIPR2	-0.0219963	0.0136974	0.183575
15523_9_ALAD_HEM2	ebi-a-GCST90018811	Cardiac valvular disease	ALAD	-0.0139453	0.0154848	0.434187
15525_294_ADH1C_ADH1G	ebi-a-GCST90018811	Cardiac valvular disease	ADH1C	NA	NA	NA
15526_33_GSS_GSHB	ebi-a-GCST90018811	Cardiac valvular disease	GSS	0.012697	0.0178352	0.52789
15530_33_EPHB4_EphB4	ebi-a-GCST90018811	Cardiac valvular disease	EPHB4	-0.00479159	0.0132843	0.727666
15533_97_MSR1_Macrophage_scavenger_receptor	ebi-a-GCST90018811	Cardiac valvular disease	MSR1	-0.00610562	0.00585724	0.316223
15535_3_PRSS27_Marapsin	ebi-a-GCST90018811	Cardiac valvular disease	PRSS27	0.00206787	0.00534634	0.704733
15539_15_SLITRK1_SLIK1	ebi-a-GCST90018811	Cardiac valvular disease	SLITRK1	-0.0301587	0.0320966	0.446601
15540_6_VIM_Vimentin	ebi-a-GCST90018811	Cardiac valvular disease	VIM	0.00129316	0.0173303	0.944101
15544_25_KLK14_kallikrein_14	ebi-a-GCST90018811	Cardiac valvular disease	KLK14	0.00223795	0.00660685	0.74119
15545_13_PPP3R1_Calcineurin_B_a	ebi-a-GCST90018811	Cardiac valvular disease	PPP3R1	0.00618445	0.0337715	0.866376
15548_35_PHGDH_SERA	ebi-a-GCST90018811	Cardiac valvular disease	PHGDH	0.00385722	0.00625086	0.548718
15553_22_ACHE_ACES	ebi-a-GCST90018811	Cardiac valvular disease	ACHE	0.15584	0.107053	0.383187
15556_49_AMY2B_Alpha_amylase_2B	ebi-a-GCST90018811	Cardiac valvular disease	AMY2B	-0.00540319	0.00568126	0.355723
15558_63_ENPEP_AMPE	ebi-a-GCST90018811	Cardiac valvular disease	ENPEP	0.00903237	0.0193572	0.660399
15559_5_ANTXR2_ANTR2	ebi-a-GCST90018811	Cardiac valvular disease	ANTXR2	-0.0115126	0.00746454	0.148948
15560_52_TCN2_Apo_TC_II	ebi-a-GCST90018811	Cardiac valvular disease	TCN2	0.00246826	0.0119437	0.841441
15562_24_GUSB_BGLR	ebi-a-GCST90018811	Cardiac valvular disease	GUSB	0.000257812	0.00476555	0.957254
15565_102_MUC16_CA125	ebi-a-GCST90018811	Cardiac valvular disease	MUC16	0.000739375	0.0062941	0.908813
15566_10_CNN1_Calponin_1	ebi-a-GCST90018811	Cardiac valvular disease	CNN1	-0.00398653	0.0080475	0.627514
15567_2_CD247_CD3_zeta	ebi-a-GCST90018811	Cardiac valvular disease	CD247	-0.00970208	0.0220355	0.735961
15569_15_COL2A1_Collagen_II	ebi-a-GCST90018811	Cardiac valvular disease	COL2A1	0.0137973	0.01209	0.297273
15570_99_CR2_Complement_receptor_type_2	ebi-a-GCST90018811	Cardiac valvular disease	CR2	-0.00407474	0.0061232	0.511617
15573_110_NCAN_CSPG3	ebi-a-GCST90018811	Cardiac valvular disease	NCAN	-0.00624479	0.0083622	0.469571
15574_37_CCNA2_Cyclin_A	ebi-a-GCST90018811	Cardiac valvular disease	CCNA2	-0.0171927	0.0188783	0.529728
15576_158_RNASE3_ECP	ebi-a-GCST90018811	Cardiac valvular disease	RNASE3	-0.00494932	0.00551595	0.383749
15579_26_ENPP6_ENPP6	ebi-a-GCST90018811	Cardiac valvular disease	ENPP6	0.0220854	0.0251137	0.471931
15580_2_EPHA7_EPHA7	ebi-a-GCST90018811	Cardiac valvular disease	EPHA7	0.00968747	0.0129249	0.590529
15582_25_FCN1_FCN1	ebi-a-GCST90018811	Cardiac valvular disease	FCN1	-0.00173437	0.00856217	0.843175
15583_18_FCRLB_FCRLB	ebi-a-GCST90018811	Cardiac valvular disease	FCRLB	-0.00294911	0.0126061	0.830085
15584_9_CFHR2_FHR2	ebi-a-GCST90018811	Cardiac valvular disease	CFHR2	0.00545585	0.00750296	0.477023
15585_304_FBLN5_fibulin_5	ebi-a-GCST90018811	Cardiac valvular disease	FBLN5	0.00191481	0.0202069	0.928186
15587_20_FOLR2_FOLR2	ebi-a-GCST90018811	Cardiac valvular disease	FOLR2	-0.00701283	0.00872162	0.436994
15589_1_GC_Gc_Globulin__Mixed_Type	ebi-a-GCST90018811	Cardiac valvular disease	GC	0.019606	0.0145445	0.270409
15594_47_HTRA1_HTRA1	ebi-a-GCST90018811	Cardiac valvular disease	HTRA1	-0.0125152	0.0183873	0.533455
15602_43_IL6R_IL_6_sRa	ebi-a-GCST90018811	Cardiac valvular disease	IL6R	-0.00695707	0.0114202	0.553756
15603_20_ITGA2_Integrin_alpha_2	ebi-a-GCST90018811	Cardiac valvular disease	ITGA2	NA	NA	NA
15604_18_MAPK9_JNK2	ebi-a-GCST90018811	Cardiac valvular disease	MAPK9	-0.0191951	0.0124474	0.262994
15606_19_KRT19_Keratin_19	ebi-a-GCST90018811	Cardiac valvular disease	KRT19	0.00753162	0.00808974	0.394582
15607_56_PKLR_KPYR	ebi-a-GCST90018811	Cardiac valvular disease	PKLR	0.00484628	0.010349	0.671504
15610_72_LAP3_LAP	ebi-a-GCST90018811	Cardiac valvular disease	LAP3	-0.076211	0.208331	0.776741
15613_16_PNLIP_LIPP	ebi-a-GCST90018811	Cardiac valvular disease	PNLIP	0.000776785	0.00488264	0.875193
15614_168_LILRA2_LIRA2	ebi-a-GCST90018811	Cardiac valvular disease	LILRA2	-0.00287689	0.00574204	0.62623
15615_8_LILRB3_LIRB3	ebi-a-GCST90018811	Cardiac valvular disease	LILRB3	-0.00949425	0.00741584	0.256628
15620_4_NLGN1_NLGN1	ebi-a-GCST90018811	Cardiac valvular disease	NLGN1	-0.0259625	0.0114551	0.0531834
15622_13_OPCML_OBCAM	ebi-a-GCST90018811	Cardiac valvular disease	OPCML	0.00266284	0.00743465	0.730776
15623_1_PDCD1_PD_1	ebi-a-GCST90018811	Cardiac valvular disease	PDCD1	-0.00991626	0.0197477	0.70374
15626_223_HSPG2_Perlecan	ebi-a-GCST90018811	Cardiac valvular disease	HSPG2	-0.00857022	0.00792734	0.30777
15633_6_RBP4_RBP	ebi-a-GCST90018811	Cardiac valvular disease	RBP4	0.015147	0.013631	0.328766
15634_139_SLIT1_SLIT1	ebi-a-GCST90018811	Cardiac valvular disease	SLIT1	-0.0137322	0.0378424	0.778392
15635_4_SMOC2_SMOC2	ebi-a-GCST90018811	Cardiac valvular disease	SMOC2	-0.0124313	0.0100086	0.269294
15636_49_SORCS1_SORC1	ebi-a-GCST90018811	Cardiac valvular disease	SORCS1	-0.00426343	0.0220851	0.86475
15640_54_TAGLN_TAGL	ebi-a-GCST90018811	Cardiac valvular disease	TAGLN	-0.0164777	0.0197427	0.557231
15641_20_TMEFF1_TEFF1	ebi-a-GCST90018811	Cardiac valvular disease	TMEFF1	-0.0218089	0.0211132	0.410175
15644_1_BTD_Biotinidase	ebi-a-GCST90018811	Cardiac valvular disease	BTD	0.011061	0.00744563	0.161235
15653_9_COL10A1_COAA1	ebi-a-GCST90018811	Cardiac valvular disease	COL10A1	-0.00807466	0.00686266	0.273173
15666_21_BMP2_BMP_2	ebi-a-GCST90018811	Cardiac valvular disease	BMP2	NA	NA	NA
15667_39_BMP4_BMP_4	ebi-a-GCST90018811	Cardiac valvular disease	BMP4	-0.0100329	0.00702747	0.191236
15668_19_BMP8B_BMP_8	ebi-a-GCST90018811	Cardiac valvular disease	BMP8B	0.000108139	0.0111978	0.992608
15669_7_BRAF_BRAF1	ebi-a-GCST90018811	Cardiac valvular disease	BRAF	0.176234	0.138422	0.330926
15670_15_C1QL2_C1QL2	ebi-a-GCST90018811	Cardiac valvular disease	C1QL2	0.00154085	0.011108	0.895089
15674_3_CD79A_CD79A	ebi-a-GCST90018811	Cardiac valvular disease	CD79A	-0.00932525	0.068594	0.91398
15675_3_CEBPB_CEBPB	ebi-a-GCST90018811	Cardiac valvular disease	CEBPB	0.00325578	0.0109038	0.772861
15678_71_DKK2_DKK2	ebi-a-GCST90018811	Cardiac valvular disease	DKK2	0.0064363	0.00803071	0.441493
15686_49_INHBC_INHBC	ebi-a-GCST90018811	Cardiac valvular disease	INHBC	-0.00736349	0.00802955	0.372734
15688_30_LMAN1_Mannose_binding_lectin	ebi-a-GCST90018811	Cardiac valvular disease	LMAN1	-0.00920241	0.0233125	0.713177
15692_300_NODAL_NODAL	ebi-a-GCST90018811	Cardiac valvular disease	NODAL	-0.0132693	0.034507	0.726218
15698_6_TXLNA_TXLNA	ebi-a-GCST90018811	Cardiac valvular disease	TXLNA	0.00673186	0.0255151	0.80899
16015_19_GPT_ALT	ebi-a-GCST90018811	Cardiac valvular disease	GPT	0.00304059	0.00735125	0.693533
16021_30_CDH8_Cadherin_8	ebi-a-GCST90018811	Cardiac valvular disease	CDH8	0.00437966	0.00855024	0.619614
16035_8_FLT4_VEGF_sR3	ebi-a-GCST90018811	Cardiac valvular disease	FLT4	0.000320963	0.00582768	0.956599
16043_30_SHC1_SHC1	ebi-a-GCST90018811	Cardiac valvular disease	SHC1	NA	NA	NA
16049_43_OLR1_OLR1	ebi-a-GCST90018811	Cardiac valvular disease	OLR1	-0.000722627	0.014338	0.962972
16055_3_CFHR5_complement_factor_H_related_5	ebi-a-GCST90018811	Cardiac valvular disease	CFHR5	0.000825335	0.0123316	0.948813
16057_6_IGF2R_IGF_II_receptor	ebi-a-GCST90018811	Cardiac valvular disease	IGF2R	-0.000569902	0.00668887	0.934487
16060_99_NID2_NID2	ebi-a-GCST90018811	Cardiac valvular disease	NID2	-0.00504291	0.00779775	0.541751
16070_7_WIF1_WIF_1	ebi-a-GCST90018811	Cardiac valvular disease	WIF1	-0.00497992	0.0140601	0.737645
16074_12_GRAP2_GRB2_related_adapter_protein_2	ebi-a-GCST90018811	Cardiac valvular disease	GRAP2	0.00320081	0.041288	0.945264
16079_2_TEC_TEC	ebi-a-GCST90018811	Cardiac valvular disease	TEC	-0.0146389	0.0370573	0.760492
16081_38_AKR1B10_Aldose_reductase_like	ebi-a-GCST90018811	Cardiac valvular disease	AKR1B10	0.00517903	0.00801418	0.534258
16288_17_EPHA4_EPHA4	ebi-a-GCST90018811	Cardiac valvular disease	EPHA4	-0.00108995	0.00511051	0.834186
16293_1_GHRH_Growth_hormone_releasing_factor	ebi-a-GCST90018811	Cardiac valvular disease	GHRH	-0.00723505	0.0157341	0.690784
16296_43_LGR5_LGR5	ebi-a-GCST90018811	Cardiac valvular disease	LGR5	NA	NA	NA
16298_84_PLA2G2D_sPLA_2__IID	ebi-a-GCST90018811	Cardiac valvular disease	PLA2G2D	-0.0227327	0.0445763	0.699773
16299_13_TIGIT_TIGIT	ebi-a-GCST90018811	Cardiac valvular disease	TIGIT	0.0122684	0.039113	0.769452
16300_4_TREM2_TREM2	ebi-a-GCST90018811	Cardiac valvular disease	TREM2	0.00245664	0.00520163	0.640033
16302_11_BPIFA2_SPLC2	ebi-a-GCST90018811	Cardiac valvular disease	BPIFA2	-0.00635655	0.0102013	0.550558
16304_6_LGR4_LGR4	ebi-a-GCST90018811	Cardiac valvular disease	LGR4	-0.015401	0.0312897	0.671297
16305_10_CDH11_Cadherin_11	ebi-a-GCST90018811	Cardiac valvular disease	CDH11	-0.00705982	0.00566863	0.227372
16307_22_UNC5D_UNC5H4	ebi-a-GCST90018811	Cardiac valvular disease	UNC5D	-0.00460563	0.0305668	0.894057
16308_14_BTLA_BTLA	ebi-a-GCST90018811	Cardiac valvular disease	BTLA	0.0216907	0.0306634	0.552648
16309_30_DKKL1_Soggy_1	ebi-a-GCST90018811	Cardiac valvular disease	DKKL1	0.00203217	0.00857298	0.81858
16312_45_CDH6_Cadherin_6	ebi-a-GCST90018811	Cardiac valvular disease	CDH6	0.0399308	0.0255187	0.362017
16315_105_FLT1_VEGF_sR1	ebi-a-GCST90018811	Cardiac valvular disease	FLT1	0.00824815	0.0117279	0.609795
16317_20_DSG3_Desmoglein_3	ebi-a-GCST90018811	Cardiac valvular disease	DSG3	0.00272145	0.0174584	0.883677
16318_12_ACVRL1_ALK_1	ebi-a-GCST90018811	Cardiac valvular disease	ACVRL1	NA	NA	NA
16320_139_CD320_CD320	ebi-a-GCST90018811	Cardiac valvular disease	CD320	NA	NA	NA
16323_8_NRXN3_NRX3A	ebi-a-GCST90018811	Cardiac valvular disease	NRXN3	0.0030815	0.0134113	0.825904
16324_38_TLR1_TLR1	ebi-a-GCST90018811	Cardiac valvular disease	TLR1	0.0269105	0.0398196	0.568832
16536_3_HMGA1_HMGA1	ebi-a-GCST90018811	Cardiac valvular disease	HMGA1	0.0229904	0.0636602	0.779369
16551_14_STAT5B_STA5B	ebi-a-GCST90018811	Cardiac valvular disease	STAT5B	0.0113489	0.0104281	0.326114
16558_2_MYOC_MYOC	ebi-a-GCST90018811	Cardiac valvular disease	MYOC	0.0105498	0.00662703	0.150065
16561_9_A1BG_Alpha_1B_glycoprotein	ebi-a-GCST90018811	Cardiac valvular disease	A1BG	0.00326158	0.00912556	0.731316
16583_8_NUDT2_AP4A	ebi-a-GCST90018811	Cardiac valvular disease	NUDT2	-0.0186024	0.0122791	0.269005
16585_16_B3GNT4_B3GN4	ebi-a-GCST90018811	Cardiac valvular disease	B3GNT4	-0.00104904	0.012652	0.936616
16587_1_CSN2_Beta_casein	ebi-a-GCST90018811	Cardiac valvular disease	CSN2	0.00225957	0.0150681	0.894555
16591_71_CHIA_CHIA	ebi-a-GCST90018811	Cardiac valvular disease	CHIA	0.0123525	0.016321	0.504157
16593_3_FADD_FADD	ebi-a-GCST90018811	Cardiac valvular disease	FADD	-0.00761744	0.00789229	0.389114
16594_44_FAIM_FAIM1	ebi-a-GCST90018811	Cardiac valvular disease	FAIM	-0.014261	0.00864094	0.129873
16596_25_GLRX3_GLRX3	ebi-a-GCST90018811	Cardiac valvular disease	GLRX3	NA	NA	NA
16599_38_GPN1_GPN1	ebi-a-GCST90018811	Cardiac valvular disease	GPN1	-0.0169222	0.00904465	0.134682
16606_85_AKR1B1_Aldose_reductase	ebi-a-GCST90018811	Cardiac valvular disease	AKR1B1	0.0145703	0.0120546	0.350291
16607_78_GSN_Gelsolin	ebi-a-GCST90018811	Cardiac valvular disease	GSN	-0.0130009	0.013768	0.398494
16609_106_KIRREL2_KIRR2	ebi-a-GCST90018811	Cardiac valvular disease	KIRREL2	-0.00484749	0.00547004	0.387202
16610_13_LRP10_LRP10	ebi-a-GCST90018811	Cardiac valvular disease	LRP10	-0.00018662	0.0257573	0.994877
16612_28_SDC3_SDC3	ebi-a-GCST90018811	Cardiac valvular disease	SDC3	0.00596402	0.018455	0.77723
16613_3_CDH17_CAD17	ebi-a-GCST90018811	Cardiac valvular disease	CDH17	0.00873855	0.00546863	0.121695
16614_27_RSPO1_RSPO1	ebi-a-GCST90018811	Cardiac valvular disease	RSPO1	-0.00824026	0.00780196	0.350454
16616_137_ENO3_ENOB	ebi-a-GCST90018811	Cardiac valvular disease	ENO3	0.00903162	0.0127291	0.529172
16618_7_CD69_CD69	ebi-a-GCST90018811	Cardiac valvular disease	CD69	-0.0177237	0.0437076	0.724371
16620_26_LY75_LY75	ebi-a-GCST90018811	Cardiac valvular disease	LY75	0.00321713	0.00469965	0.499928
16746_12_INHBB_Activin_B	ebi-a-GCST90018811	Cardiac valvular disease	INHBB	NA	NA	NA
16748_1_BMP3_BMP_3	ebi-a-GCST90018811	Cardiac valvular disease	BMP3	0.000816022	0.027553	0.979063
16749_79_GDF10_BMP_3b	ebi-a-GCST90018811	Cardiac valvular disease	GDF10	-0.0105007	0.022136	0.681982
16753_46_COL6A2_CO6A2	ebi-a-GCST90018811	Cardiac valvular disease	COL6A2	0.00285321	0.00813105	0.737653
16754_40_CASK_CSKP	ebi-a-GCST90018811	Cardiac valvular disease	CASK	NA	NA	NA
16755_195_GDF3_GDF_3	ebi-a-GCST90018811	Cardiac valvular disease	GDF3	-0.00376259	0.0166238	0.832035
16760_2_IL26_IL_26	ebi-a-GCST90018811	Cardiac valvular disease	IL26	0.00798484	0.00379066	0.0494612
16763_11_LECT2_LECT2	ebi-a-GCST90018811	Cardiac valvular disease	LECT2	0.00315406	0.00683336	0.653385
16765_52_PPBP_PBP	ebi-a-GCST90018811	Cardiac valvular disease	PPBP	-0.0225664	0.0502025	0.731064
16770_3_REG1B_REG1B	ebi-a-GCST90018811	Cardiac valvular disease	REG1B	-0.00228619	0.00851567	0.792551
16773_29_SCUBE3_SCUB3	ebi-a-GCST90018811	Cardiac valvular disease	SCUBE3	0.00417561	0.0170608	0.847192
16781_2_ENGASE_ENASE	ebi-a-GCST90018811	Cardiac valvular disease	ENGASE	-0.00175476	0.0159132	0.91529
16785_45_DEFA5_HD_5	ebi-a-GCST90018811	Cardiac valvular disease	DEFA5	-0.0031674	0.00475593	0.512668
16792_4_SIGLEC5_Siglec_5	ebi-a-GCST90018811	Cardiac valvular disease	SIGLEC5	-0.000400355	0.00852546	0.964363
16802_31_OCIAD1_OCAD1	ebi-a-GCST90018811	Cardiac valvular disease	OCIAD1	0.00422429	0.0127959	0.750964
16805_5_PDE5A_PDE5A	ebi-a-GCST90018811	Cardiac valvular disease	PDE5A	-0.000885364	0.0151562	0.956219
16807_35_TNNT3_TNNT3	ebi-a-GCST90018811	Cardiac valvular disease	TNNT3	-0.00940491	0.00946411	0.365974
16809_1_NME4_NDKM	ebi-a-GCST90018811	Cardiac valvular disease	NME4	0.00318611	0.0193758	0.884503
16814_13_FHL1_SLIM_1	ebi-a-GCST90018811	Cardiac valvular disease	FHL1	-0.00118013	0.0140477	0.935401
16818_200_CDCP1_CDCP1	ebi-a-GCST90018811	Cardiac valvular disease	CDCP1	-0.00112113	0.00880366	0.902246
16823_75_APOL3_APOL3	ebi-a-GCST90018811	Cardiac valvular disease	APOL3	-0.00138031	0.0119949	0.91214
16825_20_ATXN3_ATX3	ebi-a-GCST90018811	Cardiac valvular disease	ATXN3	-0.00335098	0.0147778	0.835185
16828_8_COL6A1_Collagen_a1_VI_	ebi-a-GCST90018811	Cardiac valvular disease	COL6A1	0.00490018	0.010488	0.650358
16845_15_MPZL1_MPZL1	ebi-a-GCST90018811	Cardiac valvular disease	MPZL1	-0.0197915	0.0301341	0.578794
16850_5_RGS5_RGS5	ebi-a-GCST90018811	Cardiac valvular disease	RGS5	0.0212012	0.0200164	0.481706
16852_10_PDZK1_NHRF3	ebi-a-GCST90018811	Cardiac valvular disease	PDZK1	-0.00270877	0.0161849	0.875204
16854_17_LSM4_LSM4	ebi-a-GCST90018811	Cardiac valvular disease	LSM4	0.00733718	0.00933354	0.457584
16856_79_MAPRE2_MARE2	ebi-a-GCST90018811	Cardiac valvular disease	MAPRE2	-0.00999784	0.0122744	0.500907
16858_384_RCN3_RCN3	ebi-a-GCST90018811	Cardiac valvular disease	RCN3	0.0145116	0.021015	0.527837
16859_100_SH3GLB1_SHLB1	ebi-a-GCST90018811	Cardiac valvular disease	SH3GLB1	0.0441658	0.0565908	0.578112
16863_47_NANP_NANP	ebi-a-GCST90018811	Cardiac valvular disease	NANP	0.0206947	0.0228576	0.531589
16872_248_GSTZ1_MAAI	ebi-a-GCST90018811	Cardiac valvular disease	GSTZ1	0.00231212	0.0166141	0.891627
16877_19_MSRB2_MSRB2	ebi-a-GCST90018811	Cardiac valvular disease	MSRB2	-0.0653801	0.0502314	0.322802
16882_27_PHPT1_PHP14	ebi-a-GCST90018811	Cardiac valvular disease	PHPT1	-0.02704	0.0138653	0.301637
16883_57_RAB4A_RAB4A	ebi-a-GCST90018811	Cardiac valvular disease	RAB4A	0.127627	0.124884	0.493084
16887_29_PTRH2_PTH2	ebi-a-GCST90018811	Cardiac valvular disease	PTRH2	NA	NA	NA
16890_37_ADAMTSL1_ATL1	ebi-a-GCST90018811	Cardiac valvular disease	ADAMTSL1	-0.000891789	0.012619	0.945957
16892_23_ENPP2_ENPP2	ebi-a-GCST90018811	Cardiac valvular disease	ENPP2	0.00120226	0.0143886	0.937423
16899_59_OSBPL9_OSBL9	ebi-a-GCST90018811	Cardiac valvular disease	OSBPL9	NA	NA	NA
16900_29_MDGA1_MDGA1	ebi-a-GCST90018811	Cardiac valvular disease	MDGA1	0.00535342	0.00795837	0.512932
16907_3_CADM2_Nectin_like_protein_3	ebi-a-GCST90018811	Cardiac valvular disease	CADM2	-0.00425039	0.0209149	0.872363
16908_5_OMG_OMGP	ebi-a-GCST90018811	Cardiac valvular disease	OMG	0.0244417	0.0120185	0.0693785
16913_8_RNASET2_RNT2	ebi-a-GCST90018811	Cardiac valvular disease	RNASET2	-0.0141929	0.00758773	0.110601
16914_104_CD14_sCD14	ebi-a-GCST90018811	Cardiac valvular disease	CD14	0.0114715	0.00724344	0.144342
16915_153_SEMA4A_SEM4A	ebi-a-GCST90018811	Cardiac valvular disease	SEMA4A	0.00604124	0.00509157	0.250042
16916_19_SLITRK6_SLIK6	ebi-a-GCST90018811	Cardiac valvular disease	SLITRK6	0.00981815	0.0107375	0.387245
16918_198_TLR3_TLR3	ebi-a-GCST90018811	Cardiac valvular disease	TLR3	0.0203496	0.0201716	0.370129
16919_1_DBI_ACBP	ebi-a-GCST90018811	Cardiac valvular disease	DBI	NA	NA	NA
16922_53_PLXNB3_PLXB3	ebi-a-GCST90018811	Cardiac valvular disease	PLXNB3	0.00401866	0.0304182	0.903257
16926_44_ALPL_Alkaline_phosphatase__liver	ebi-a-GCST90018811	Cardiac valvular disease	ALPL	0.00699297	0.00761594	0.389055
16932_5_SULT1E1_SULT_1E	ebi-a-GCST90018811	Cardiac valvular disease	SULT1E1	0.0205085	0.0259121	0.573774
17137_160_HBB_Beta_globin	ebi-a-GCST90018811	Cardiac valvular disease	HBB	-0.00919556	0.0120591	0.465251
17138_8_GSTA1_GST_A1_1	ebi-a-GCST90018811	Cardiac valvular disease	GSTA1	0.00702603	0.00765888	0.401034
17140_57_PDGFD_PDGFD	ebi-a-GCST90018811	Cardiac valvular disease	PDGFD	-0.0086164	0.00586993	0.170138
17148_7_BLVRB_BLVRB	ebi-a-GCST90018811	Cardiac valvular disease	BLVRB	0.0190458	0.0123641	0.263364
17152_10_KIR2DS4_KI2S4	ebi-a-GCST90018811	Cardiac valvular disease	KIR2DS4	0.00553339	0.0149706	0.747135
17153_46_KIR2DL3_KI2L3	ebi-a-GCST90018811	Cardiac valvular disease	KIR2DL3	0.00540247	0.00728422	0.471476
17154_2_PTGES3_TEBP	ebi-a-GCST90018811	Cardiac valvular disease	PTGES3	0.000701919	0.00720075	0.924272
17155_1_VPS28_VPS28_protein_homolog	ebi-a-GCST90018811	Cardiac valvular disease	VPS28	0.00242666	0.00912068	0.796187
17156_72_DCLK1_DCAK1	ebi-a-GCST90018811	Cardiac valvular disease	DCLK1	0.00164078	0.00612642	0.795613
17163_117_ANXA3_Annexin_III	ebi-a-GCST90018811	Cardiac valvular disease	ANXA3	0.00431628	0.0281351	0.90309
17164_15_ANXA4_annexin_IV	ebi-a-GCST90018811	Cardiac valvular disease	ANXA4	-0.0045763	0.014674	0.807547
17165_1_PPBP_BTG	ebi-a-GCST90018811	Cardiac valvular disease	PPBP	-0.0547332	0.0619062	0.539101
17170_15_CALCB_CALCB	ebi-a-GCST90018811	Cardiac valvular disease	CALCB	0.00415736	0.0111031	0.744055
17172_19_STATH_STAT	ebi-a-GCST90018811	Cardiac valvular disease	STATH	-0.0540934	0.0450356	0.352651
17175_5_MAP2K6_MP2K6	ebi-a-GCST90018811	Cardiac valvular disease	MAP2K6	0.0137304	0.0349214	0.72046
17199_43_HIF1AN_HIF1N	ebi-a-GCST90018811	Cardiac valvular disease	HIF1AN	NA	NA	NA
17200_50_KIR2DL1_KI2L1	ebi-a-GCST90018811	Cardiac valvular disease	KIR2DL1	0.00586824	0.0113422	0.626956
17205_21_RAB5A_RAB5A	ebi-a-GCST90018811	Cardiac valvular disease	RAB5A	NA	NA	NA
17209_27_SULT2B1_ST2B1	ebi-a-GCST90018811	Cardiac valvular disease	SULT2B1	-0.00573029	0.0168163	0.755753
17210_2_TCL1A_TCL1A	ebi-a-GCST90018811	Cardiac valvular disease	TCL1A	0.00503452	0.00657246	0.468713
17224_12_OGN_MIME	ebi-a-GCST90018811	Cardiac valvular disease	OGN	-0.00135835	0.0109274	0.908934
17231_1_LCP1_L_plastin	ebi-a-GCST90018811	Cardiac valvular disease	LCP1	-0.0111525	0.00951095	0.279314
17320_19_AASDHPPT_ADPPT	ebi-a-GCST90018811	Cardiac valvular disease	AASDHPPT	0.00858846	0.0612391	0.901316
17325_10_GUK1_KGUA	ebi-a-GCST90018811	Cardiac valvular disease	GUK1	-0.0199057	0.0126548	0.176532
17327_3_CNPY3_CNPY3	ebi-a-GCST90018811	Cardiac valvular disease	CNPY3	0.0048211	0.014773	0.775147
17329_2_BDH2_BDH2	ebi-a-GCST90018811	Cardiac valvular disease	BDH2	-0.0045102	0.0118148	0.728087
17331_138_KREMEN1_KREM1	ebi-a-GCST90018811	Cardiac valvular disease	KREMEN1	-0.00529411	0.00522045	0.321554
17335_18_VAMP2_VAMP2	ebi-a-GCST90018811	Cardiac valvular disease	VAMP2	-0.0168013	0.0229088	0.516428
17341_89_ACAT2_THIC	ebi-a-GCST90018811	Cardiac valvular disease	ACAT2	NA	NA	NA
17342_13_AGR3_AGR3	ebi-a-GCST90018811	Cardiac valvular disease	AGR3	-0.00335189	0.0132641	0.806174
17343_6_SNPH_SNPH	ebi-a-GCST90018811	Cardiac valvular disease	SNPH	0.0026954	0.0222703	0.911318
17344_23_STOML1_STML1	ebi-a-GCST90018811	Cardiac valvular disease	STOML1	0.000174452	0.0129774	0.989794
17346_61_FDCSP_FDSCP	ebi-a-GCST90018811	Cardiac valvular disease	FDCSP	0.0180374	0.0143108	0.334656
17348_5_SYNJ2BP_SYJ2B	ebi-a-GCST90018811	Cardiac valvular disease	SYNJ2BP	NA	NA	NA
17350_13_CHMP2B_CHM2B	ebi-a-GCST90018811	Cardiac valvular disease	CHMP2B	-0.00774797	0.0136458	0.627419
17356_34_IL1F10_IL1FA	ebi-a-GCST90018811	Cardiac valvular disease	IL1F10	0.0362831	0.0539502	0.623089
17357_33_SEPSECS_SPCS	ebi-a-GCST90018811	Cardiac valvular disease	SEPSECS	0.0122028	0.0260805	0.721396
17366_6_DCUN1D1_DCNL1	ebi-a-GCST90018811	Cardiac valvular disease	DCUN1D1	0.00562178	0.00977313	0.583146
17367_5_STMN1_Stathmin	ebi-a-GCST90018811	Cardiac valvular disease	STMN1	-0.000198788	0.0692848	0.998173
17377_1_AKR1C3_Aldose_reductase_like_C3	ebi-a-GCST90018811	Cardiac valvular disease	AKR1C3	0.0071905	0.00808114	0.392624
17383_4_STARD5_STAR5	ebi-a-GCST90018811	Cardiac valvular disease	STARD5	-0.026488	0.0105899	0.129507
17384_110_PFKM_K6PF	ebi-a-GCST90018811	Cardiac valvular disease	PFKM	NA	NA	NA
17387_27_NFKBIB_IKB_beta	ebi-a-GCST90018811	Cardiac valvular disease	NFKBIB	NA	NA	NA
17391_10_RBM17_SPF45	ebi-a-GCST90018811	Cardiac valvular disease	RBM17	0.00826136	0.00991694	0.451665
17393_13_ACADS_SCAD	ebi-a-GCST90018811	Cardiac valvular disease	ACADS	0.00368247	0.00968375	0.716841
17396_23_ADH1A_ADH1A	ebi-a-GCST90018811	Cardiac valvular disease	ADH1A	0.0174492	0.0258689	0.622215
17397_8_HSD17B11_DHB11	ebi-a-GCST90018811	Cardiac valvular disease	HSD17B11	-0.0265852	0.0349333	0.585864
17398_55_HMOX1_HO_1	ebi-a-GCST90018811	Cardiac valvular disease	HMOX1	-0.00744294	0.00563453	0.202207
17400_71_ACOT8_ACOT8	ebi-a-GCST90018811	Cardiac valvular disease	ACOT8	-0.00687684	0.0121744	0.592642
17403_14_ACADSB_acyl_Coenzyme_A_dehydrogenase	ebi-a-GCST90018811	Cardiac valvular disease	ACADSB	0.0112263	0.0173648	0.564007
17404_5_ARL5B_ARL5B	ebi-a-GCST90018811	Cardiac valvular disease	ARL5B	-0.00282069	0.00801943	0.735389
17408_2_PMM1_PMM1	ebi-a-GCST90018811	Cardiac valvular disease	PMM1	0.00890848	0.0228825	0.716882
17410_5_CETN3_CETN3	ebi-a-GCST90018811	Cardiac valvular disease	CETN3	-0.016458	0.0265009	0.578567
17419_17_TES_TES	ebi-a-GCST90018811	Cardiac valvular disease	TES	0.0109951	0.0148509	0.594277
17432_25_AK4_KAD4	ebi-a-GCST90018811	Cardiac valvular disease	AK4	-0.0146319	0.011366	0.254342
17435_43_ETFA_ETFA	ebi-a-GCST90018811	Cardiac valvular disease	ETFA	-0.00432265	0.0139095	0.763052
17436_193_CSNK1G2_CSNK1G2	ebi-a-GCST90018811	Cardiac valvular disease	CSNK1G2	NA	NA	NA
17441_4_ALPI_Alkaline_phosphatase__intestine	ebi-a-GCST90018811	Cardiac valvular disease	ALPI	0.00825026	0.0105563	0.491486
17447_52_SFRP4_SFRP4	ebi-a-GCST90018811	Cardiac valvular disease	SFRP4	0.00455655	0.00722704	0.548399
17449_23_CD9_CD9	ebi-a-GCST90018811	Cardiac valvular disease	CD9	-0.00184153	0.0129271	0.893608
17451_13_BCL2L11_BIM	ebi-a-GCST90018811	Cardiac valvular disease	BCL2L11	NA	NA	NA
17453_34_CP_Ceruloplasmin	ebi-a-GCST90018811	Cardiac valvular disease	CP	-0.00214955	0.00895064	0.817091
17454_15_EGFL6_EGFL6	ebi-a-GCST90018811	Cardiac valvular disease	EGFL6	0.0102945	0.0126377	0.452345
17455_42_FOLR1_FOLR1	ebi-a-GCST90018811	Cardiac valvular disease	FOLR1	0.0610168	0.0683651	0.437875
17456_53_GOLM1_GOLM1	ebi-a-GCST90018811	Cardiac valvular disease	GOLM1	-0.00319563	0.0106413	0.769084
17460_51_MX1_Mx1	ebi-a-GCST90018811	Cardiac valvular disease	MX1	0.00103662	0.0120091	0.932916
17462_19_IRF1_IRF1	ebi-a-GCST90018811	Cardiac valvular disease	IRF1	-0.164952	0.276871	0.611768
17467_1_DHRS9_DHRS9	ebi-a-GCST90018811	Cardiac valvular disease	DHRS9	-0.016834	0.0103519	0.202385
17468_1_SUFU_SUFU	ebi-a-GCST90018811	Cardiac valvular disease	SUFU	-0.00886384	0.0291652	0.789894
17474_106_YEATS4_YETS4	ebi-a-GCST90018811	Cardiac valvular disease	YEATS4	NA	NA	NA
17475_18_PBK_TOPK	ebi-a-GCST90018811	Cardiac valvular disease	PBK	0.00583107	0.0127394	0.670913
17490_4_SH3BGRL3_SH3BGRL3_like_protein	ebi-a-GCST90018811	Cardiac valvular disease	SH3BGRL3	-0.0147777	0.00748601	0.08896
17495_141_SIRT3_SIR3	ebi-a-GCST90018811	Cardiac valvular disease	SIRT3	-0.00394722	0.00967373	0.692784
17505_125_NAALADL1_NALDL	ebi-a-GCST90018811	Cardiac valvular disease	NAALADL1	0.0024201	0.0122078	0.849402
17509_6_HPD_HPPD	ebi-a-GCST90018811	Cardiac valvular disease	HPD	NA	NA	NA
17510_7_SRP14_SRP14	ebi-a-GCST90018811	Cardiac valvular disease	SRP14	0.000573578	0.0299669	0.985931
17511_10_RPP30_RPP30	ebi-a-GCST90018811	Cardiac valvular disease	RPP30	-0.0060995	0.0135255	0.682619
17513_11_ANXA11_ANX11	ebi-a-GCST90018811	Cardiac valvular disease	ANXA11	-0.0316455	0.0173348	0.209462
17515_6_HSPA13_STCH	ebi-a-GCST90018811	Cardiac valvular disease	HSPA13	0.0145261	0.00731724	0.0943427
17516_7_RAB3A_Rab3A	ebi-a-GCST90018811	Cardiac valvular disease	RAB3A	-0.0104816	0.0122116	0.439101
17671_58_ING4_ING4	ebi-a-GCST90018811	Cardiac valvular disease	ING4	0.0048799	0.00925514	0.612315
17673_34_CA5B_Carbonic_Anhydrase_VB	ebi-a-GCST90018811	Cardiac valvular disease	CA5B	-0.00901612	0.0152006	0.578896
17675_17_ACOT13_ACO13	ebi-a-GCST90018811	Cardiac valvular disease	ACOT13	NA	NA	NA
17677_47_CD160_BY55	ebi-a-GCST90018811	Cardiac valvular disease	CD160	0.0179282	0.018145	0.379063
17680_12_EPHB1_EPHB1	ebi-a-GCST90018811	Cardiac valvular disease	EPHB1	0.00727089	0.0160476	0.694899
17682_1_CD46_CD46	ebi-a-GCST90018811	Cardiac valvular disease	CD46	0.00317864	0.0113701	0.793675
17685_9_APOA4_Apo_A_IV	ebi-a-GCST90018811	Cardiac valvular disease	APOA4	0.0223419	0.0121278	0.162679
17686_27_TBCB_TBCB	ebi-a-GCST90018811	Cardiac valvular disease	TBCB	-0.0133646	0.0222746	0.655961
17691_1_TPP1_TPP1	ebi-a-GCST90018811	Cardiac valvular disease	TPP1	-0.0151905	0.0131627	0.278201
17692_2_BTN3A3_BT3A3	ebi-a-GCST90018811	Cardiac valvular disease	BTN3A3	0.00139698	0.00960144	0.886256
17694_32_PSME2_PSME2	ebi-a-GCST90018811	Cardiac valvular disease	PSME2	0.0144255	0.0188498	0.584152
17697_2_OVCA2_OVCA2	ebi-a-GCST90018811	Cardiac valvular disease	OVCA2	-0.0251147	0.0196094	0.422028
17698_15_WBP2_WBP2	ebi-a-GCST90018811	Cardiac valvular disease	WBP2	0.0129366	0.0407646	0.80437
17702_53_UGT1A1_UGT_1A1	ebi-a-GCST90018811	Cardiac valvular disease	UGT1A1	-0.00567965	0.0100238	0.595464
17703_40_GMNN_GEMI	ebi-a-GCST90018811	Cardiac valvular disease	GMNN	0.00322792	0.0356078	0.942446
17706_4_PPP1R1A_PPR1A	ebi-a-GCST90018811	Cardiac valvular disease	PPP1R1A	NA	NA	NA
17710_40_TPD52L1_TPD53	ebi-a-GCST90018811	Cardiac valvular disease	TPD52L1	-0.000163867	0.0281177	0.995879
17711_13_VAMP1_VAMP1	ebi-a-GCST90018811	Cardiac valvular disease	VAMP1	-0.0117786	0.138609	0.946031
17712_7_IDI1_IDI1	ebi-a-GCST90018811	Cardiac valvular disease	IDI1	NA	NA	NA
17721_82_GAS7_GAS7	ebi-a-GCST90018811	Cardiac valvular disease	GAS7	-0.00482299	0.0298007	0.886303
17722_5_FKBP4_FKBP52_protein	ebi-a-GCST90018811	Cardiac valvular disease	FKBP4	-0.0399914	0.0249522	0.35513
17725_37_USH1C_USH1C	ebi-a-GCST90018811	Cardiac valvular disease	USH1C	0.0287282	0.0453407	0.571344
17726_3_SAR1A_SAR1A	ebi-a-GCST90018811	Cardiac valvular disease	SAR1A	-0.036285	0.0217306	0.34352
17735_130_GABARAP_GBRAP	ebi-a-GCST90018811	Cardiac valvular disease	GABARAP	-0.0217983	0.0366528	0.658433
17736_105_APTX_APTX	ebi-a-GCST90018811	Cardiac valvular disease	APTX	0.00499418	0.0173987	0.822047
17737_7_IVD_IVD	ebi-a-GCST90018811	Cardiac valvular disease	IVD	0.00152022	0.017653	0.939219
17738_7_CRNN_CRNN	ebi-a-GCST90018811	Cardiac valvular disease	CRNN	NA	NA	NA
17742_2_RRAS_RRAS	ebi-a-GCST90018811	Cardiac valvular disease	RRAS	0.0173118	0.0163274	0.366815
17743_14_UBE2A_UBE2A	ebi-a-GCST90018811	Cardiac valvular disease	UBE2A	0.00444557	0.0378958	0.917333
17744_31_RAB11A_RB11A	ebi-a-GCST90018811	Cardiac valvular disease	RAB11A	-0.0201721	0.0366645	0.679792
17746_77_FIS1_FIS1	ebi-a-GCST90018811	Cardiac valvular disease	FIS1	-0.0121708	0.0178769	0.619473
17747_45_TRAF1_TRAF1	ebi-a-GCST90018811	Cardiac valvular disease	TRAF1	-0.000853994	0.0144441	0.956571
17748_21_TP53I3_QORX	ebi-a-GCST90018811	Cardiac valvular disease	TP53I3	-0.000876693	0.00546038	0.876424
17750_8_RRM2_RIR2	ebi-a-GCST90018811	Cardiac valvular disease	RRM2	-0.000471706	0.0173545	0.979074
17751_68_CRYBB1_CRBB1	ebi-a-GCST90018811	Cardiac valvular disease	CRYBB1	0.00664206	0.0110607	0.574346
17752_24_ARG2_Arginase	ebi-a-GCST90018811	Cardiac valvular disease	ARG2	-0.00243483	0.011371	0.844176
17755_5_UGDH_UGDH	ebi-a-GCST90018811	Cardiac valvular disease	UGDH	-0.00762309	0.0114126	0.572926
17756_69_DCTD_DCTD	ebi-a-GCST90018811	Cardiac valvular disease	DCTD	NA	NA	NA
17760_128_WDR5_WDR5	ebi-a-GCST90018811	Cardiac valvular disease	WDR5	0.0848189	0.336126	0.842639
17764_108_RHOC_RHOC	ebi-a-GCST90018811	Cardiac valvular disease	RHOC	-0.020199	0.0176889	0.317208
17765_3_SNUPN_SPN1	ebi-a-GCST90018811	Cardiac valvular disease	SNUPN	-0.00421247	0.0270041	0.890361
17766_5_NCF1_NCF_1	ebi-a-GCST90018811	Cardiac valvular disease	NCF1	0.011603	0.0217165	0.616031
17770_42_EMC8_EMC8	ebi-a-GCST90018811	Cardiac valvular disease	EMC8	-0.00680454	0.028211	0.849324
17771_35_CRCP_RPC9	ebi-a-GCST90018811	Cardiac valvular disease	CRCP	-0.0247608	0.0423033	0.589763
17772_7_UBD_UBD	ebi-a-GCST90018811	Cardiac valvular disease	UBD	-0.0102408	0.0157618	0.551295
17773_26_NAPG_SNAG	ebi-a-GCST90018811	Cardiac valvular disease	NAPG	-0.0201011	0.0383542	0.652506
17774_38_SNRPD3_SMD3	ebi-a-GCST90018811	Cardiac valvular disease	SNRPD3	-0.118411	0.0949098	0.430146
17776_15_PECR_PECR	ebi-a-GCST90018811	Cardiac valvular disease	PECR	NA	NA	NA
17777_31_SDSL_SDSL	ebi-a-GCST90018811	Cardiac valvular disease	SDSL	0.0111115	0.0154746	0.512433
17778_19_RAB32_RAB32	ebi-a-GCST90018811	Cardiac valvular disease	RAB32	-0.00903919	0.0393965	0.856418
17781_191_MAP1LC3A_MLP3A	ebi-a-GCST90018811	Cardiac valvular disease	MAP1LC3A	0.00389643	0.00518573	0.463337
17782_23_ACAA1_THIK	ebi-a-GCST90018811	Cardiac valvular disease	ACAA1	-0.00476953	0.00787628	0.559769
17783_9_MMAB_MMAB	ebi-a-GCST90018811	Cardiac valvular disease	MMAB	-0.000690359	0.009271	0.943528
17792_158_ALDH5A1_SSDH	ebi-a-GCST90018811	Cardiac valvular disease	ALDH5A1	-0.00249563	0.00469264	0.601733
17794_6_PMM2_Phosphomannomutase_2	ebi-a-GCST90018811	Cardiac valvular disease	PMM2	-0.0322843	0.0200248	0.205309
17796_15_IMPA1_IMPA1	ebi-a-GCST90018811	Cardiac valvular disease	IMPA1	0.0168933	0.0192852	0.473426
17797_1_CUL1_CUL1	ebi-a-GCST90018811	Cardiac valvular disease	CUL1	0.0178483	0.0368854	0.676267
17799_9_PGLS_6PGL	ebi-a-GCST90018811	Cardiac valvular disease	PGLS	-0.0155989	0.0130705	0.318472
17804_102_PNPO_PNPO	ebi-a-GCST90018811	Cardiac valvular disease	PNPO	0.000450797	0.0179284	0.982223
17806_6_SDCBP_Syntenin_1	ebi-a-GCST90018811	Cardiac valvular disease	SDCBP	-0.00470873	0.0118677	0.707908
17808_37_NIT2_NIT2	ebi-a-GCST90018811	Cardiac valvular disease	NIT2	NA	NA	NA
17811_78_SULT1C2_ST1C2	ebi-a-GCST90018811	Cardiac valvular disease	SULT1C2	-0.00266807	0.0159206	0.877569
17812_2_PTP4A1_TP4A1	ebi-a-GCST90018811	Cardiac valvular disease	PTP4A1	0.0251939	0.0306023	0.561516
17813_21_BPHL_BPHL	ebi-a-GCST90018811	Cardiac valvular disease	BPHL	NA	NA	NA
17817_22_DDIT4_DDIT4	ebi-a-GCST90018811	Cardiac valvular disease	DDIT4	0.00894758	0.0342328	0.837245
17819_30_FAHD1_FAHD1	ebi-a-GCST90018811	Cardiac valvular disease	FAHD1	0.00173834	0.0204121	0.945915
17820_170_MLF1_MLF1	ebi-a-GCST90018811	Cardiac valvular disease	MLF1	0.000273772	0.0100312	0.978716
17821_20_NMT2_NMT2	ebi-a-GCST90018811	Cardiac valvular disease	NMT2	0.0249623	0.0464497	0.686068
17822_57_RERG_RERG	ebi-a-GCST90018811	Cardiac valvular disease	RERG	-0.00636694	0.0137238	0.662192
17826_341_EEF1D_EF1D	ebi-a-GCST90018811	Cardiac valvular disease	EEF1D	-0.0442754	0.0190859	0.259106
17827_53_DYNLRB2_DLRB2	ebi-a-GCST90018811	Cardiac valvular disease	DYNLRB2	-0.0191727	0.0414384	0.724122
17828_3_S100A14_S100A14	ebi-a-GCST90018811	Cardiac valvular disease	S100A14	0.0275782	0.0219716	0.428272
17832_12_IDI2_IDI2	ebi-a-GCST90018811	Cardiac valvular disease	IDI2	0.00900959	0.0172341	0.653272
17835_28_ANXA13_ANX13	ebi-a-GCST90018811	Cardiac valvular disease	ANXA13	0.0327661	0.0289604	0.4608
17836_17_S100A16_S100A16	ebi-a-GCST90018811	Cardiac valvular disease	S100A16	-0.00806846	0.0256706	0.773877
17837_5_CLIC2_CLIC2	ebi-a-GCST90018811	Cardiac valvular disease	CLIC2	-0.112172	0.113999	0.428867
17843_30_PPCS_PPCS	ebi-a-GCST90018811	Cardiac valvular disease	PPCS	NA	NA	NA
17849_6_DRG1_DRG1	ebi-a-GCST90018811	Cardiac valvular disease	DRG1	NA	NA	NA
17850_42_KLF4_KLF4	ebi-a-GCST90018811	Cardiac valvular disease	KLF4	0.00575837	0.0252918	0.841054
17855_28_RGS4_RGS4	ebi-a-GCST90018811	Cardiac valvular disease	RGS4	0.00967395	0.021364	0.729313
17857_6_ACADL_ACADL	ebi-a-GCST90018811	Cardiac valvular disease	ACADL	-0.0129474	0.0233766	0.677995
18158_45_CASP8_Caspase_8	ebi-a-GCST90018811	Cardiac valvular disease	CASP8	-0.0506309	0.0586905	0.546849
18160_2_PCMT1_PIMT	ebi-a-GCST90018811	Cardiac valvular disease	PCMT1	0.000991087	0.0166181	0.962077
18166_4_RHOB_RHOB	ebi-a-GCST90018811	Cardiac valvular disease	RHOB	-0.0127606	0.0149423	0.432109
18170_46_PYCR1_P5CR1	ebi-a-GCST90018811	Cardiac valvular disease	PYCR1	-0.310381	0.473962	0.630896
18172_71_ASF1A_ASF1A	ebi-a-GCST90018811	Cardiac valvular disease	ASF1A	0.0218832	0.0186021	0.448518
18173_11_AKR7A3_ARK73	ebi-a-GCST90018811	Cardiac valvular disease	AKR7A3	-0.000796209	0.0150482	0.96034
18175_65_VAT1_VAT1	ebi-a-GCST90018811	Cardiac valvular disease	VAT1	-0.0201436	0.0180005	0.464269
18177_49_NAE1_ULA1	ebi-a-GCST90018811	Cardiac valvular disease	NAE1	-0.0166373	0.0344	0.676412
18179_56_SMS_SPSY	ebi-a-GCST90018811	Cardiac valvular disease	SMS	0.124763	0.242886	0.69791
18181_2_TSSC4_TSSC4	ebi-a-GCST90018811	Cardiac valvular disease	TSSC4	-0.0518263	0.0239596	0.275683
18182_24_PCK1_PCKGC	ebi-a-GCST90018811	Cardiac valvular disease	PCK1	0.00479509	0.010925	0.683395
18183_3_LDLRAP1_ARH	ebi-a-GCST90018811	Cardiac valvular disease	LDLRAP1	-0.0186299	0.0110728	0.191065
18185_118_ALDOB_ALDOB	ebi-a-GCST90018811	Cardiac valvular disease	ALDOB	0.0126615	0.0100647	0.26394
18187_16_ASPA_ACY2	ebi-a-GCST90018811	Cardiac valvular disease	ASPA	-0.00441096	0.0137765	0.76178
18189_12_VPS25_VPS25	ebi-a-GCST90018811	Cardiac valvular disease	VPS25	NA	NA	NA
18190_15_CARD18_ICBR	ebi-a-GCST90018811	Cardiac valvular disease	CARD18	0.0030048	0.0134672	0.832271
18194_18_FABP9_FABP9	ebi-a-GCST90018811	Cardiac valvular disease	FABP9	0.0119986	0.00963181	0.252942
18197_97_CKMT2_KCRS	ebi-a-GCST90018811	Cardiac valvular disease	CKMT2	-0.0205128	0.0179502	0.296679
18198_51_HBQ1_HBAT	ebi-a-GCST90018811	Cardiac valvular disease	HBQ1	-0.0365283	0.0185391	0.0963059
18202_22_CD37_CD37	ebi-a-GCST90018811	Cardiac valvular disease	CD37	-0.100389	0.0567342	0.151534
18204_1_TCEA1_TCEA1	ebi-a-GCST90018811	Cardiac valvular disease	TCEA1	0.0195029	0.0250784	0.579207
18205_123_MAGEA6_MAGE_6	ebi-a-GCST90018811	Cardiac valvular disease	MAGEA6	-0.0228017	0.0277166	0.47099
18206_18_ADH6_ADH6	ebi-a-GCST90018811	Cardiac valvular disease	ADH6	0.0223983	0.0346373	0.553091
18208_3_CCNB2_CCNB2	ebi-a-GCST90018811	Cardiac valvular disease	CCNB2	0.0113321	0.00885887	0.236687
18210_12_SPIN1_SPIN1	ebi-a-GCST90018811	Cardiac valvular disease	SPIN1	0.0102782	0.0236923	0.686792
18213_30_UBE2F_UBE2F	ebi-a-GCST90018811	Cardiac valvular disease	UBE2F	0.000392201	0.0136477	0.978879
18214_2_GCLM_GSH0	ebi-a-GCST90018811	Cardiac valvular disease	GCLM	-0.0400916	0.0250669	0.355726
18215_5_THG1L_THG1	ebi-a-GCST90018811	Cardiac valvular disease	THG1L	-0.0090394	0.0110536	0.459399
18216_22_IL11RA_IL_11_RA	ebi-a-GCST90018811	Cardiac valvular disease	IL11RA	-0.00102737	0.00515757	0.844972
18218_48_CNRIP1_CB032	ebi-a-GCST90018811	Cardiac valvular disease	CNRIP1	-0.00499998	0.00786966	0.541016
18220_141_SRA1_SRA1	ebi-a-GCST90018811	Cardiac valvular disease	SRA1	-0.0488896	0.0329622	0.37765
18222_34_SH3GLB2_SHLB2	ebi-a-GCST90018811	Cardiac valvular disease	SH3GLB2	0.0339675	0.0196939	0.334495
18225_13_HEBP1_HEBP1	ebi-a-GCST90018811	Cardiac valvular disease	HEBP1	-0.00224864	0.00780609	0.784858
18231_147_PRND_PRND	ebi-a-GCST90018811	Cardiac valvular disease	PRND	0.0252272	0.0133082	0.198481
18235_16_PGP_PGP	ebi-a-GCST90018811	Cardiac valvular disease	PGP	0.0245801	0.0422373	0.59182
18237_29_NRIP3_NRIP3	ebi-a-GCST90018811	Cardiac valvular disease	NRIP3	-0.121256	0.285239	0.744105
18240_6_OMP_OMP	ebi-a-GCST90018811	Cardiac valvular disease	OMP	-0.026873	0.0201938	0.314709
18241_18_CPOX_HEM6	ebi-a-GCST90018811	Cardiac valvular disease	CPOX	-0.000444361	0.00789975	0.956151
18242_8_SPA17_Sperm_protein_17	ebi-a-GCST90018811	Cardiac valvular disease	SPA17	0.0503402	0.028446	0.327442
18243_9_CMPK1_Cytidylate_kinase	ebi-a-GCST90018811	Cardiac valvular disease	CMPK1	-0.000254514	0.0131857	0.987713
18255_6_CYB5R1_NB5R1	ebi-a-GCST90018811	Cardiac valvular disease	CYB5R1	0.0120809	0.0186222	0.551872
18257_64_SRP19_SRP19	ebi-a-GCST90018811	Cardiac valvular disease	SRP19	-0.156615	0.196261	0.571226
18259_15_MEOX2_MEOX2	ebi-a-GCST90018811	Cardiac valvular disease	MEOX2	-0.000210919	0.0199387	0.991969
18264_12_CCDC25_CCD25	ebi-a-GCST90018811	Cardiac valvular disease	CCDC25	-0.00950079	0.032717	0.820078
18270_10_TAF10_TAF10	ebi-a-GCST90018811	Cardiac valvular disease	TAF10	0.00698435	0.00996694	0.503327
18271_43_OXSM_OXSM	ebi-a-GCST90018811	Cardiac valvular disease	OXSM	-0.00447015	0.0326282	0.897648
18274_2_SERF2_SERF2	ebi-a-GCST90018811	Cardiac valvular disease	SERF2	NA	NA	NA
18275_5_CRIP1_CRIP1	ebi-a-GCST90018811	Cardiac valvular disease	CRIP1	0.00603348	0.0086507	0.499994
18276_34_TCL1B_TCL1B	ebi-a-GCST90018811	Cardiac valvular disease	TCL1B	0.0109567	0.0201326	0.68271
18277_28_TRIAP1_TRIA1	ebi-a-GCST90018811	Cardiac valvular disease	TRIAP1	0.00339175	0.0166995	0.852049
18282_1_GNG11_GBG11	ebi-a-GCST90018811	Cardiac valvular disease	GNG11	0.00454342	0.00928821	0.64543
18285_6_SVIP_SVIP	ebi-a-GCST90018811	Cardiac valvular disease	SVIP	0.00221536	0.02872	0.945537
18286_3_ZWINT_ZWINT	ebi-a-GCST90018811	Cardiac valvular disease	ZWINT	NA	NA	NA
18289_16_CCL15_MIP_5	ebi-a-GCST90018811	Cardiac valvular disease	CCL15	-0.00193422	0.010347	0.85545
18290_6_ANXA8_Annexin_A8	ebi-a-GCST90018811	Cardiac valvular disease	ANXA8	0.0222455	0.0214655	0.376248
18295_102_GRHPR_GRHPR	ebi-a-GCST90018811	Cardiac valvular disease	GRHPR	0.0283372	0.0150072	0.31006
18297_8_MRAS_RASM	ebi-a-GCST90018811	Cardiac valvular disease	MRAS	0.014641	0.0170078	0.54752
18299_13_CAPNS1_CPNS1	ebi-a-GCST90018811	Cardiac valvular disease	CAPNS1	-0.00363313	0.082169	0.96875
18300_39_PURB_PURB	ebi-a-GCST90018811	Cardiac valvular disease	PURB	NA	NA	NA
18301_10_NAIF1_NAIF1	ebi-a-GCST90018811	Cardiac valvular disease	NAIF1	-0.0106397	0.0104155	0.353864
18302_204_ZWILCH_ZWILC	ebi-a-GCST90018811	Cardiac valvular disease	ZWILCH	0.00421203	0.00929513	0.664158
18304_19_BCCIP_BCCIP	ebi-a-GCST90018811	Cardiac valvular disease	BCCIP	0.0176383	0.0261551	0.622282
18306_1_PALM_PALM	ebi-a-GCST90018811	Cardiac valvular disease	PALM	-0.0144269	0.0105905	0.244785
18307_71_PPA2_PPase_2	ebi-a-GCST90018811	Cardiac valvular disease	PPA2	-0.00437113	0.0365577	0.915753
18308_30_STXBP6_STXB6	ebi-a-GCST90018811	Cardiac valvular disease	STXBP6	0.0161035	0.014065	0.37077
18311_44_DCTN6_DCTN6	ebi-a-GCST90018811	Cardiac valvular disease	DCTN6	NA	NA	NA
18312_68_NDRG3_NDRG3	ebi-a-GCST90018811	Cardiac valvular disease	NDRG3	4.69353e-05	0.019207	0.998204
18313_4_ASRGL1_Asparaginase_like_protein_1	ebi-a-GCST90018811	Cardiac valvular disease	ASRGL1	-0.000184339	0.0111823	0.987883
18315_38_RTP4_RTP4	ebi-a-GCST90018811	Cardiac valvular disease	RTP4	-0.0145978	0.00728543	0.0919543
18318_98_SH3GL3_SH3G3	ebi-a-GCST90018811	Cardiac valvular disease	SH3GL3	NA	NA	NA
18321_38_MTHFD2_MTDC	ebi-a-GCST90018811	Cardiac valvular disease	MTHFD2	0.00948152	0.00935021	0.385236
18322_15_JMJD6_JMJD6	ebi-a-GCST90018811	Cardiac valvular disease	JMJD6	-0.00354191	0.0230918	0.903108
18324_61_SUOX_SUOX	ebi-a-GCST90018811	Cardiac valvular disease	SUOX	0.00138859	0.0276586	0.963115
18326_50_MAGEA8_MAGA8	ebi-a-GCST90018811	Cardiac valvular disease	MAGEA8	-0.0159931	0.0282304	0.628136
18327_6_SNX5_SNX5	ebi-a-GCST90018811	Cardiac valvular disease	SNX5	-0.0044278	0.0160434	0.80846
18328_36_PYCR2_P5CR2	ebi-a-GCST90018811	Cardiac valvular disease	PYCR2	-0.00460451	0.0113187	0.704978
18330_7_PGM2_PGM2	ebi-a-GCST90018811	Cardiac valvular disease	PGM2	0.059745	0.0341796	0.14089
18332_17_CPLX1_CPLX1	ebi-a-GCST90018811	Cardiac valvular disease	CPLX1	0.00549644	0.0226928	0.831189
18338_26_IDH1_IDH	ebi-a-GCST90018811	Cardiac valvular disease	IDH1	0.00437922	0.0357733	0.913762
18339_207_PSMB3_PSB3	ebi-a-GCST90018811	Cardiac valvular disease	PSMB3	-0.0451655	0.0698547	0.634609
18340_2_PSMB4_Proteasome_beta_chain	ebi-a-GCST90018811	Cardiac valvular disease	PSMB4	0.00776806	0.010494	0.500249
18342_2_PSAT1_SERC	ebi-a-GCST90018811	Cardiac valvular disease	PSAT1	NA	NA	NA
18343_10_DECR2_DECR2	ebi-a-GCST90018811	Cardiac valvular disease	DECR2	-0.00482747	0.00715858	0.525198
18348_89_HNRNPD_HNRPD	ebi-a-GCST90018811	Cardiac valvular disease	HNRNPD	0.0374749	0.0280367	0.408909
18376_19_MYL3_Myosin_light_chain_1	ebi-a-GCST90018811	Cardiac valvular disease	MYL3	-0.00679314	0.012364	0.602543
18380_78_ALB_Albumin	ebi-a-GCST90018811	Cardiac valvular disease	ALB	-0.000674998	0.00683789	0.923529
18381_16_ALDH2_ALDH_E2	ebi-a-GCST90018811	Cardiac valvular disease	ALDH2	0.0161272	0.0205858	0.477172
18382_109_COMT_Catechol_O_methyltransferase	ebi-a-GCST90018811	Cardiac valvular disease	COMT	0.0155549	0.0108899	0.226376
18385_4_PSMD10_PSD10	ebi-a-GCST90018811	Cardiac valvular disease	PSMD10	0.0213259	0.0328586	0.5829
18386_36_GLRX_GLRX1	ebi-a-GCST90018811	Cardiac valvular disease	GLRX	0.0470296	0.0795071	0.614129
18389_11_IFNA1_IFNA1	ebi-a-GCST90018811	Cardiac valvular disease	IFNA1	0.00998989	0.0285079	0.759485
18392_19_MAT2B_MAT2B	ebi-a-GCST90018811	Cardiac valvular disease	MAT2B	0.00676865	0.00714656	0.371304
18395_5_ADPRH_ADPRH	ebi-a-GCST90018811	Cardiac valvular disease	ADPRH	-0.00224665	0.0147316	0.892784
18397_5_AKR1C4_AK1C4	ebi-a-GCST90018811	Cardiac valvular disease	AKR1C4	-0.0223669	0.0115845	0.111382
18399_1_AKAP7_AKA7A	ebi-a-GCST90018811	Cardiac valvular disease	AKAP7	0.0062109	0.0111228	0.606353
18400_52_ALKBH2_ALKB2	ebi-a-GCST90018811	Cardiac valvular disease	ALKBH2	0.0247444	0.0560965	0.735528
18401_18_ALKBH3_ALKB3	ebi-a-GCST90018811	Cardiac valvular disease	ALKBH3	0.0113819	0.0141773	0.467066
18404_22_ANKRD54_ANR54	ebi-a-GCST90018811	Cardiac valvular disease	ANKRD54	0.00350751	0.0256777	0.903858
18405_117_AP1S2_AP1S2	ebi-a-GCST90018811	Cardiac valvular disease	AP1S2	NA	NA	NA
18408_26_ARF4_ARF4	ebi-a-GCST90018811	Cardiac valvular disease	ARF4	-0.031941	0.0228079	0.233981
18409_61_ARF5_ARF5	ebi-a-GCST90018811	Cardiac valvular disease	ARF5	-0.0034323	0.0139583	0.821626
18410_26_ARL14_ARL14	ebi-a-GCST90018811	Cardiac valvular disease	ARL14	NA	NA	NA
[truncated: 1,936 more rows]

## Sheet: Table S3
id.exposure	id.outcome	outcome	exposure	method	Q	Q_df	Q_pval
[truncated: 6,490 more rows]

[truncated: 1 more sheets: Table S6]
