# Supplementary material for: New perspectives on the mechanisms and treatment of valvular heart disease: Mendelian randomization and systematic analysis based on plasma proteins
Source: Medicine (Baltimore). 2026 Apr 3;105(14):e48210. doi: 10.1097/MD.0000000000048210 (PMC13052936; doi:10.1097/MD.0000000000048210)
Supplement: Supplementary file 4 [file medi-105-e48210-s004.txt]

ONTOLOGY	ID	Description	GeneRatio	BgRatio	RichFactor	FoldEnrichment	zScore	pvalue	p.adjust	qvalue	geneID	Count
BP	GO:0031346	positive regulation of cell projection organization	9/75	363/18986	0.0247933884297521	6.27636363636364	6.39207547946861	1.2778805245498e-05	0.0220689966589751	0.0197600683217228	AGRN/STMN2/NTN1/ENPP2/APOE/FMR1/SEMA7A/PLXNC1/NPTN	9
BP	GO:0048167	regulation of synaptic plasticity	7/75	220/18986	0.0318181818181818	8.05466666666667	6.62797203982847	2.59401096522844e-05	0.0222720570408342	0.0199418838832082	STAU1/CAMK2D/APOE/FMR1/PRKCG/CNTN4/NPTN	7
BP	GO:0032488	Cdc42 protein signal transduction	3/75	17/18986	0.176470588235294	44.6729411764706	11.3447092046605	3.8689155253331e-05	0.0222720570408342	0.0199418838832082	APOC3/NTN1/APOE	3
BP	GO:0048168	regulation of neuronal synaptic plasticity	4/75	60/18986	0.0666666666666667	16.8764444444444	7.75672046037828	9.26253408645142e-05	0.039990990918254	0.0358070067710451	CAMK2D/APOE/FMR1/NPTN	4
BP	GO:0034063	stress granule assembly	3/75	35/18986	0.0857142857142857	21.6982857142857	7.71846641970401	0.000353831102073123	0.122213262656057	0.109426923988509	CIRBP/DDX6/FMR1	3
BP	GO:0050806	positive regulation of synaptic transmission	5/75	176/18986	0.0284090909090909	7.19166666666667	5.19694581749556	0.000660835212201187	0.167609321893298	0.150073503709661	STAU1/APOE/FMR1/PRKCG/NPTN	5
BP	GO:0060291	long-term synaptic potentiation	4/75	110/18986	0.0363636363636364	9.20533333333333	5.43520929060177	0.00094498456233606	0.167609321893298	0.150073503709661	STAU1/APOE/PRKCG/NPTN	4
BP	GO:0034370	triglyceride-rich lipoprotein particle remodeling	2/75	12/18986	0.166666666666667	42.1911111111111	8.98862716748818	0.000990511040879325	0.167609321893298	0.150073503709661	APOC3/APOE	2
BP	GO:0034372	very-low-density lipoprotein particle remodeling	2/75	12/18986	0.166666666666667	42.1911111111111	8.98862716748818	0.000990511040879325	0.167609321893298	0.150073503709661	APOC3/APOE	2
BP	GO:0007019	microtubule depolymerization	3/75	51/18986	0.0588235294117647	14.8909803921569	6.25552863912373	0.00107595694716308	0.167609321893298	0.150073503709661	STMN3/STMN1/STMN2	3
BP	GO:0051962	positive regulation of nervous system development	6/75	297/18986	0.0202020202020202	5.11407407407407	4.50024320349925	0.00113537885419391	0.167609321893298	0.150073503709661	AGRN/NTN1/FMR1/SEMA7A/PLXNC1/NPTN	6
BP	GO:0031115	negative regulation of microtubule polymerization	2/75	14/18986	0.142857142857143	36.1638095238095	8.28861684001624	0.00135873219832436	0.167609321893298	0.150073503709661	STMN1/STMN2	2
BP	GO:0033700	phospholipid efflux	2/75	14/18986	0.142857142857143	36.1638095238095	8.28861684001624	0.00135873219832436	0.167609321893298	0.150073503709661	APOC3/APOE	2
BP	GO:0046655	folic acid metabolic process	2/75	14/18986	0.142857142857143	36.1638095238095	8.28861684001624	0.00135873219832436	0.167609321893298	0.150073503709661	SHMT1/MTHFD2	2
BP	GO:0034375	high-density lipoprotein particle remodeling	2/75	17/18986	0.117647058823529	29.7819607843137	7.47655107812844	0.00201511296715255	0.185958030055892	0.166502511902054	APOC3/APOE	2
BP	GO:0055089	fatty acid homeostasis	2/75	17/18986	0.117647058823529	29.7819607843137	7.47655107812844	0.00201511296715255	0.185958030055892	0.166502511902054	GOT1/APOE	2
BP	GO:0090209	negative regulation of triglyceride metabolic process	2/75	17/18986	0.117647058823529	29.7819607843137	7.47655107812844	0.00201511296715255	0.185958030055892	0.166502511902054	APOC3/APOE	2
BP	GO:0007409	axonogenesis	7/75	459/18986	0.0152505446623094	3.86062454611474	3.90699934119818	0.00222205599527636	0.185958030055892	0.166502511902054	NTN4/STMN1/NTN1/APOE/SEMA7A/CNTN4/PLXNC1	7
BP	GO:0007266	Rho protein signal transduction	4/75	139/18986	0.0287769784172662	7.28479616306955	4.68334516396845	0.00223668828536704	0.185958030055892	0.166502511902054	APOC3/STMN1/NTN1/APOE	4
BP	GO:0034384	high-density lipoprotein particle clearance	2/75	18/18986	0.111111111111111	28.1274074074074	7.25124296254911	0.00226121518886724	0.185958030055892	0.166502511902054	APOC3/APOE	2
BP	GO:0046653	tetrahydrofolate metabolic process	2/75	18/18986	0.111111111111111	28.1274074074074	7.25124296254911	0.00226121518886724	0.185958030055892	0.166502511902054	SHMT1/MTHFD2	2
BP	GO:0043691	reverse cholesterol transport	2/75	20/18986	0.1	25.3146666666667	6.85131807036672	0.00279373344474203	0.219308075412249	0.19636336987206	APOC3/APOE	2
BP	GO:0050769	positive regulation of neurogenesis	5/75	247/18986	0.0202429149797571	5.12442645074224	4.10882381781807	0.00294643160541512	0.221238581850083	0.198091900611205	NTN1/FMR1/SEMA7A/PLXNC1/NPTN	5
BP	GO:0000028	ribosomal small subunit assembly	2/75	21/18986	0.0952380952380952	24.1092063492063	6.67262839900057	0.00307993527655244	0.221627009275253	0.198439689528752	RPS19/RPS5	2
BP	GO:0050772	positive regulation of axonogenesis	3/75	78/18986	0.0384615384615385	9.73641025641026	4.86896003351531	0.00364221660832462	0.247130035441851	0.221274508313217	NTN1/SEMA7A/PLXNC1	3
BP	GO:0030516	regulation of axon extension	3/75	82/18986	0.0365853658536585	9.26146341463415	4.72134504809447	0.00419242598484584	0.247130035441851	0.221274508313217	NTN1/APOE/SEMA7A	3
BP	GO:0048169	regulation of long-term neuronal synaptic plasticity	2/75	25/18986	0.08	20.2517333333333	6.06579749942252	0.00435522363247677	0.247130035441851	0.221274508313217	FMR1/NPTN	2
BP	GO:0035023	regulation of Rho protein signal transduction	3/75	84/18986	0.0357142857142857	9.04095238095238	4.65127416061278	0.00448542724270288	0.247130035441851	0.221274508313217	APOC3/STMN1/APOE	3
BP	GO:0048639	positive regulation of developmental growth	4/75	171/18986	0.0233918128654971	5.92155945419103	4.07124618761397	0.00469900467778574	0.247130035441851	0.221274508313217	AGRN/NTN1/SEMA7A/GHRH	4
BP	GO:0006760	folic acid-containing compound metabolic process	2/75	27/18986	0.0740740740740741	18.7516049382716	5.81286822782209	0.00506969340580395	0.247130035441851	0.221274508313217	SHMT1/MTHFD2	2
BP	GO:0034377	plasma lipoprotein particle assembly	2/75	27/18986	0.0740740740740741	18.7516049382716	5.81286822782209	0.00506969340580395	0.247130035441851	0.221274508313217	APOC3/APOE	2
BP	GO:0007097	nuclear migration	2/75	28/18986	0.0714285714285714	18.0819047619048	5.6963640576284	0.0054457731545329	0.247130035441851	0.221274508313217	NTN1/NUDC	2
BP	GO:0001558	regulation of cell growth	6/75	408/18986	0.0147058823529412	3.72274509803922	3.50119477933122	0.00549074920429604	0.247130035441851	0.221274508313217	CAMK2D/NTN1/FRZB/APOE/KAZALD1/SEMA7A	6
BP	GO:0060384	innervation	2/75	29/18986	0.0689655172413793	17.4583908045977	5.58573399072983	0.00583428000893013	0.247130035441851	0.221274508313217	LRIG1/PRKCG	2
BP	GO:0065005	protein-lipid complex assembly	2/75	30/18986	0.0666666666666667	16.8764444444444	5.480487739133	0.00623511260698038	0.247130035441851	0.221274508313217	APOC3/APOE	2
BP	GO:0032372	negative regulation of sterol transport	2/75	31/18986	0.0645161290322581	16.3320430107527	5.38019066432975	0.00664817017490444	0.247130035441851	0.221274508313217	APOC3/APOE	2
BP	GO:0032375	negative regulation of cholesterol transport	2/75	31/18986	0.0645161290322581	16.3320430107527	5.38019066432975	0.00664817017490444	0.247130035441851	0.221274508313217	APOC3/APOE	2
BP	GO:0051491	positive regulation of filopodium assembly	2/75	31/18986	0.0645161290322581	16.3320430107527	5.38019066432975	0.00664817017490444	0.247130035441851	0.221274508313217	AGRN/FMR1	2
BP	GO:0140694	non-membrane-bounded organelle assembly	6/75	425/18986	0.0141176470588235	3.57383529411765	3.37950595998727	0.00666643850567103	0.247130035441851	0.221274508313217	KPNB1/CIRBP/RPS19/DDX6/RPS5/FMR1	6
BP	GO:0048562	embryonic organ morphogenesis	5/75	300/18986	0.0166666666666667	4.21911111111111	3.53929780955072	0.00667915410143882	0.247130035441851	0.221274508313217	NTN1/FRZB/LRIG1/CHST11/ENG	5
BP	GO:0006874	intracellular calcium ion homeostasis	5/75	304/18986	0.0164473684210526	4.16359649122807	3.50174791100488	0.00705366187963081	0.247130035441851	0.221274508313217	CAMK2D/APOE/CCL23/STC1/NPTN	5
BP	GO:0061387	regulation of extent of cell growth	3/75	99/18986	0.0303030303030303	7.67111111111111	4.19095469822944	0.00707882859019936	0.247130035441851	0.221274508313217	NTN1/APOE/SEMA7A	3
BP	GO:0031110	regulation of microtubule polymerization or depolymerization	3/75	100/18986	0.03	7.5944	4.1637436107769	0.00727731196027566	0.247130035441851	0.221274508313217	STMN3/STMN1/STMN2	3
BP	GO:0043648	dicarboxylic acid metabolic process	3/75	100/18986	0.03	7.5944	4.1637436107769	0.00727731196027566	0.247130035441851	0.221274508313217	SHMT1/GOT1/MTHFD2	3
BP	GO:0034368	protein-lipid complex remodeling	2/75	33/18986	0.0606060606060606	15.3422222222222	5.1929378037747	0.0075105600486634	0.247130035441851	0.221274508313217	APOC3/APOE	2
BP	GO:0034369	plasma lipoprotein particle remodeling	2/75	33/18986	0.0606060606060606	15.3422222222222	5.1929378037747	0.0075105600486634	0.247130035441851	0.221274508313217	APOC3/APOE	2
BP	GO:0042558	pteridine-containing compound metabolic process	2/75	33/18986	0.0606060606060606	15.3422222222222	5.1929378037747	0.0075105600486634	0.247130035441851	0.221274508313217	SHMT1/MTHFD2	2
BP	GO:0050807	regulation of synapse organization	5/75	312/18986	0.016025641025641	4.05683760683761	3.42854356737359	0.00784643107263151	0.247130035441851	0.221274508313217	AGRN/NTN1/APOE/SEMA7A/PLXNC1	5
BP	GO:0019068	virion assembly	2/75	34/18986	0.0588235294117647	14.8909803921569	5.10532645769664	0.00795969372150723	0.247130035441851	0.221274508313217	APOE/DDX6	2
BP	GO:0061136	regulation of proteasomal protein catabolic process	4/75	199/18986	0.0201005025125628	5.08837520938024	3.65112962484443	0.00797559004760058	0.247130035441851	0.221274508313217	PSME2/APOE/FMR1/PRKCG	4
BP	GO:0034367	protein-containing complex remodeling	2/75	35/18986	0.0571428571428571	14.4655238095238	5.02134306107297	0.00842065509238202	0.247130035441851	0.221274508313217	APOC3/APOE	2
BP	GO:0051647	nucleus localization	2/75	35/18986	0.0571428571428571	14.4655238095238	5.02134306107297	0.00842065509238202	0.247130035441851	0.221274508313217	NTN1/NUDC	2
BP	GO:0086004	regulation of cardiac muscle cell contraction	2/75	35/18986	0.0571428571428571	14.4655238095238	5.02134306107297	0.00842065509238202	0.247130035441851	0.221274508313217	CAMK2D/STC1	2
BP	GO:0050803	regulation of synapse structure or activity	5/75	318/18986	0.0157232704402516	3.98029350104822	3.37522232336585	0.00848038672074375	0.247130035441851	0.221274508313217	AGRN/NTN1/APOE/SEMA7A/PLXNC1	5
BP	GO:0006403	RNA localization	4/75	204/18986	0.0196078431372549	4.96366013071895	3.58442302973759	0.00868573101264975	0.247130035441851	0.221274508313217	STAU1/KPNB1/FMR1/SNUPN	4
BP	GO:0022411	cellular component disassembly	6/75	450/18986	0.0133333333333333	3.37528888888889	3.21139235253007	0.00871490233488361	0.247130035441851	0.221274508313217	STMN3/STMN1/STMN2/TMPRSS6/ENG/PLXNC1	6
BP	GO:0090101	negative regulation of transmembrane receptor protein serine/threonine kinase signaling pathway	4/75	205/18986	0.0195121951219512	4.93944715447154	3.57134279850842	0.00883256169326083	0.247130035441851	0.221274508313217	TMPRSS6/CHST11/RBBP4/ENG	4
BP	GO:0010975	regulation of neuron projection development	6/75	452/18986	0.0132743362831858	3.36035398230089	3.19845660036724	0.00889630656306096	0.247130035441851	0.221274508313217	STMN2/NTN1/APOE/SEMA7A/PLXNC1/NPTN	6
BP	GO:0042472	inner ear morphogenesis	3/75	108/18986	0.0277777777777778	7.03185185185185	3.95879705287795	0.00898423424805611	0.247130035441851	0.221274508313217	NTN1/FRZB/LRIG1	3
BP	GO:0019058	viral life cycle	5/75	323/18986	0.0154798761609907	3.9186790505676	3.33177418680179	0.00903521151112898	0.247130035441851	0.221274508313217	STAU1/APOE/WWP1/DDX6/FMR1	5
BP	GO:0016051	carbohydrate biosynthetic process	4/75	207/18986	0.0193236714975845	4.8917230273752	3.54543519025341	0.00913108200586057	0.247130035441851	0.221274508313217	GOT1/ST3GAL6/CHST11/GCK	4
BP	GO:0048638	regulation of developmental growth	5/75	325/18986	0.0153846153846154	3.8945641025641	3.3146378173294	0.00926402184533241	0.247130035441851	0.221274508313217	AGRN/NTN1/APOE/SEMA7A/GHRH	5
BP	GO:0001503	ossification	6/75	456/18986	0.0131578947368421	3.33087719298246	3.17280067477249	0.00926724403580229	0.247130035441851	0.221274508313217	RRBP1/NBR1/MINPP1/KAZALD1/SEMA7A/STC1	6
BP	GO:0045773	positive regulation of axon extension	2/75	37/18986	0.0540540540540541	13.6836036036036	4.8632775977083	0.00937766999170176	0.247130035441851	0.221274508313217	NTN1/SEMA7A	2
BP	GO:0099171	presynaptic modulation of chemical synaptic transmission	2/75	37/18986	0.0540540540540541	13.6836036036036	4.8632775977083	0.00937766999170176	0.247130035441851	0.221274508313217	FMR1/PRKCG	2
BP	GO:0048675	axon extension	3/75	110/18986	0.0272727272727273	6.904	3.91080707487563	0.00944445995319176	0.247130035441851	0.221274508313217	NTN1/APOE/SEMA7A	3
BP	GO:0055074	calcium ion homeostasis	5/75	329/18986	0.0151975683890578	3.84721377912867	3.28077015167067	0.00973362034160179	0.248878094512144	0.222839679906342	CAMK2D/APOE/CCL23/STC1/NPTN	5
BP	GO:0051960	regulation of nervous system development	6/75	463/18986	0.0129589632829374	3.28051835853132	3.1285787416511	0.00994291622598892	0.248878094512144	0.222839679906342	AGRN/NTN1/FMR1/SEMA7A/PLXNC1/NPTN	6
BP	GO:0007616	long-term memory	2/75	39/18986	0.0512820512820513	12.9818803418803	4.71699851181574	0.0103808285628276	0.248878094512144	0.222839679906342	APOE/EHMT2	2
BP	GO:0042752	regulation of circadian rhythm	3/75	114/18986	0.0263157894736842	6.66175438596491	3.81832747114599	0.01040569296812	0.248878094512144	0.222839679906342	MAPK8/PRKCG/GHRH	3
BP	GO:0006935	chemotaxis	6/75	472/18986	0.0127118644067797	3.21796610169492	3.07294267772743	0.010862542110066	0.248878094512144	0.222839679906342	NTN1/ENPP2/RPS19/CCL23/SEMA7A/ENG	6
BP	GO:0017148	negative regulation of translation	4/75	218/18986	0.018348623853211	4.64489296636086	3.40865238579822	0.0108910188261405	0.248878094512144	0.222839679906342	SHMT1/CIRBP/DDX6/FMR1	4
BP	GO:0006730	one-carbon metabolic process	2/75	40/18986	0.05	12.6573333333333	4.64781816857994	0.0108994716418521	0.248878094512144	0.222839679906342	SHMT1/MTHFD2	2
BP	GO:0032094	response to food	2/75	40/18986	0.05	12.6573333333333	4.64781816857994	0.0108994716418521	0.248878094512144	0.222839679906342	PRKCG/GHRH	2
BP	GO:0030198	extracellular matrix organization	5/75	339/18986	0.0147492625368732	3.73372664700098	3.19837317911713	0.0109790112690874	0.248878094512144	0.222839679906342	NTN4/MANSC4/TMPRSS6/KAZALD1/ENG	5
BP	GO:0042330	taxis	6/75	474/18986	0.0126582278481013	3.20438818565401	3.06075987910867	0.0110748558509263	0.248878094512144	0.222839679906342	NTN1/ENPP2/RPS19/CCL23/SEMA7A/ENG	6
BP	GO:0043062	extracellular structure organization	5/75	340/18986	0.0147058823529412	3.72274509803922	3.19030561701622	0.0111092705112868	0.248878094512144	0.222839679906342	NTN4/MANSC4/TMPRSS6/KAZALD1/ENG	5
BP	GO:0045229	external encapsulating structure organization	5/75	341/18986	0.0146627565982405	3.71182795698925	3.18226845991005	0.0112405856235942	0.248878094512144	0.222839679906342	NTN4/MANSC4/TMPRSS6/KAZALD1/ENG	5
BP	GO:1903115	regulation of actin filament-based movement	2/75	41/18986	0.0487804878048781	12.3486178861789	4.58106318629895	0.0114293636604868	0.249854570147605	0.223713993567691	CAMK2D/STC1	2
BP	GO:0060999	positive regulation of dendritic spine development	2/75	42/18986	0.0476190476190476	12.0546031746032	4.51658975610576	0.0119704101228815	0.258411228527705	0.231375427243592	APOE/FMR1	2
BP	GO:0051261	protein depolymerization	3/75	122/18986	0.0245901639344262	6.22491803278689	3.64603798014949	0.0124932950533797	0.263736426936611	0.23614348652661	STMN3/STMN1/STMN2	3
BP	GO:0031111	negative regulation of microtubule polymerization or depolymerization	2/75	43/18986	0.0465116279069767	11.7742635658915	4.45426579363707	0.0125225170867412	0.263736426936611	0.23614348652661	STMN1/STMN2	2
BP	GO:0016049	cell growth	6/75	490/18986	0.0122448979591837	3.09975510204082	2.96555827060209	0.0128808594457563	0.267756470517774	0.239742940414232	CAMK2D/NTN1/FRZB/APOE/KAZALD1/SEMA7A	6
BP	GO:0070328	triglyceride homeostasis	2/75	44/18986	0.0454545454545455	11.5066666666667	4.39396973582605	0.0130855911605233	0.267756470517774	0.239742940414232	APOC3/APOE	2
BP	GO:0006457	protein folding	4/75	231/18986	0.0173160173160173	4.38349206349206	3.25830175950026	0.0132372618758196	0.267756470517774	0.239742940414232	PDRG1/QSOX2/ATF6/NUDC	4
BP	GO:0062014	negative regulation of small molecule metabolic process	3/75	125/18986	0.024	6.07552	3.58535264061178	0.0133335590414178	0.267756470517774	0.239742940414232	APOC3/APOE/GCK	3
BP	GO:0055090	acylglycerol homeostasis	2/75	45/18986	0.0444444444444444	11.250962962963	4.33558948537009	0.0136595395006466	0.269769949450024	0.2415457628026	APOC3/APOE	2
BP	GO:0007411	axon guidance	4/75	236/18986	0.0169491525423729	4.29062146892655	3.20340594637383	0.0142190970851706	0.269769949450024	0.2415457628026	NTN4/NTN1/SEMA7A/CNTN4	4
BP	GO:0090207	regulation of triglyceride metabolic process	2/75	46/18986	0.0434782608695652	11.0063768115942	4.27902148191134	0.0142442698087146	0.269769949450024	0.2415457628026	APOC3/APOE	2
BP	GO:2000300	regulation of synaptic vesicle exocytosis	2/75	46/18986	0.0434782608695652	11.0063768115942	4.27902148191134	0.0142442698087146	0.269769949450024	0.2415457628026	FMR1/PRKCG	2
BP	GO:0097485	neuron projection guidance	4/75	237/18986	0.0168776371308017	4.27251758087201	3.19260942913134	0.0144208657781307	0.269769949450024	0.2415457628026	NTN4/NTN1/SEMA7A/CNTN4	4
BP	GO:0042471	ear morphogenesis	3/75	129/18986	0.0232558139534884	5.88713178294574	3.50744839350107	0.0145030904658161	0.269769949450024	0.2415457628026	NTN1/FRZB/LRIG1	3
BP	GO:1903050	regulation of proteolysis involved in protein catabolic process	4/75	238/18986	0.0168067226890756	4.25456582633053	3.18187233885006	0.0146244473818822	0.269769949450024	0.2415457628026	PSME2/APOE/FMR1/PRKCG	4
BP	GO:0050919	negative chemotaxis	2/75	47/18986	0.0425531914893617	10.7721985815603	4.22416988232869	0.0148396903287506	0.269769949450024	0.2415457628026	NTN1/SEMA7A	2
BP	GO:1900271	regulation of long-term synaptic potentiation	2/75	47/18986	0.0425531914893617	10.7721985815603	4.22416988232869	0.0148396903287506	0.269769949450024	0.2415457628026	STAU1/APOE	2
BP	GO:0010977	negative regulation of neuron projection development	3/75	132/18986	0.0227272727272727	5.75333333333333	3.45113676395837	0.0154173178763882	0.271955730070415	0.243502860130704	STMN2/NTN1/APOE	3
BP	GO:0030512	negative regulation of transforming growth factor beta receptor signaling pathway	3/75	132/18986	0.0227272727272727	5.75333333333333	3.45113676395837	0.0154173178763882	0.271955730070415	0.243502860130704	CHST11/RBBP4/ENG	3
BP	GO:0071526	semaphorin-plexin signaling pathway	2/75	48/18986	0.0416666666666667	10.5477777777778	4.17094583530272	0.0154457098444463	0.271955730070415	0.243502860130704	SEMA7A/PLXNC1	2
BP	GO:0007052	mitotic spindle organization	3/75	134/18986	0.0223880597014925	5.66746268656716	3.41454801013959	0.0160445321169139	0.271955730070415	0.243502860130704	STMN1/KPNB1/NUDC	3
BP	GO:0043271	negative regulation of monoatomic ion transport	3/75	134/18986	0.0223880597014925	5.66746268656716	3.41454801013959	0.0160445321169139	0.271955730070415	0.243502860130704	CAMK2D/FMR1/STC1	3
BP	GO:0032369	negative regulation of lipid transport	2/75	49/18986	0.0408163265306122	10.3325170068027	4.11926683759653	0.0160622376764229	0.271955730070415	0.243502860130704	APOC3/APOE	2
BP	GO:0042551	neuron maturation	2/75	49/18986	0.0408163265306122	10.3325170068027	4.11926683759653	0.0160622376764229	0.271955730070415	0.243502860130704	NTN4/AGRN	2
BP	GO:0051489	regulation of filopodium assembly	2/75	50/18986	0.04	10.1258666666667	4.06905616138695	0.0166891836795054	0.277136732831786	0.248141809971593	AGRN/FMR1	2
BP	GO:0071827	plasma lipoprotein particle organization	2/75	50/18986	0.04	10.1258666666667	4.06905616138695	0.0166891836795054	0.277136732831786	0.248141809971593	APOC3/APOE	2
BP	GO:0044788	modulation by host of viral process	2/75	51/18986	0.0392156862745098	9.92732026143791	4.02024234355594	0.0173264582400091	0.283521839011581	0.253858886117095	APOE/FMR1	2
BP	GO:0090287	regulation of cellular response to growth factor stimulus	5/75	381/18986	0.0131233595800525	3.32213473315836	2.88345879867066	0.0174020352838608	0.283521839011581	0.253858886117095	TMPRSS6/CHST11/RBBP4/ENG/NPTN	5
BP	GO:0050767	regulation of neurogenesis	5/75	383/18986	0.0130548302872063	3.30478677110531	2.86957335829746	0.0177587988408752	0.286630332693378	0.256642159343292	NTN1/FMR1/SEMA7A/PLXNC1/NPTN	5
BP	GO:0051403	stress-activated MAPK cascade	2/75	53/18986	0.0377358490566038	9.55270440251572	3.92654306246535	0.0186316372198029	0.293525590489783	0.262816013427295	MAPK8/NBR1	2
BP	GO:0071825	protein-lipid complex organization	2/75	53/18986	0.0377358490566038	9.55270440251572	3.92654306246535	0.0186316372198029	0.293525590489783	0.262816013427295	APOC3/APOE	2
BP	GO:0031109	microtubule polymerization or depolymerization	3/75	142/18986	0.0211267605633803	5.34816901408451	3.27523696113956	0.0186958974834257	0.293525590489783	0.262816013427295	STMN3/STMN1/STMN2	3
BP	GO:0002548	monocyte chemotaxis	2/75	54/18986	0.037037037037037	9.3758024691358	3.88153711963791	0.0192993650449331	0.298017215469458	0.266837710373714	RPS19/CCL23	2
BP	GO:0045927	positive regulation of growth	4/75	259/18986	0.0154440154440154	3.90960102960103	2.96912104764557	0.0193271153054889	0.298017215469458	0.266837710373714	AGRN/NTN1/SEMA7A/GHRH	4
BP	GO:0034381	plasma lipoprotein particle clearance	2/75	55/18986	0.0363636363636364	9.20533333333333	3.83768637841995	0.0199770682338267	0.301562985070745	0.270012510327568	APOC3/APOE	2
BP	GO:0050770	regulation of axonogenesis	3/75	146/18986	0.0205479452054795	5.20164383561644	3.20947427629986	0.0201074176061939	0.301562985070745	0.270012510327568	NTN1/SEMA7A/PLXNC1	3
BP	GO:0031098	stress-activated protein kinase signaling cascade	2/75	57/18986	0.0350877192982456	8.88233918128655	3.75324916106184	0.0213620532324168	0.301562985070745	0.270012510327568	MAPK8/NBR1	2
BP	GO:0007416	synapse assembly	4/75	269/18986	0.0148698884758364	3.76426270136307	2.87551752471569	0.0218606139502306	0.301562985070745	0.270012510327568	AGRN/NTN1/PLXNC1/NPTN	4
BP	GO:0042255	ribosome assembly	2/75	58/18986	0.0344827586206897	8.72919540229885	3.71256960810839	0.0220691625929307	0.301562985070745	0.270012510327568	RPS19/RPS5	2
BP	GO:0170038	proteinogenic amino acid biosynthetic process	2/75	58/18986	0.0344827586206897	8.72919540229885	3.71256960810839	0.0220691625929307	0.301562985070745	0.270012510327568	SHMT1/GOT1	2
BP	GO:0038093	Fc receptor signaling pathway	2/75	59/18986	0.0338983050847458	8.58124293785311	3.67285863892287	0.0227859024136033	0.301562985070745	0.270012510327568	MAPK8/CD33	2
BP	GO:0170034	L-amino acid biosynthetic process	2/75	59/18986	0.0338983050847458	8.58124293785311	3.67285863892287	0.0227859024136033	0.301562985070745	0.270012510327568	SHMT1/GOT1	2
BP	GO:0060998	regulation of dendritic spine development	2/75	60/18986	0.0333333333333333	8.43822222222222	3.63407630101593	0.0235121877441371	0.301562985070745	0.270012510327568	APOE/FMR1	2
BP	GO:0043113	receptor clustering	2/75	61/18986	0.0327868852459016	8.29989071038251	3.59618492949989	0.0242479341392792	0.301562985070745	0.270012510327568	AGRN/APOE	2
BP	GO:0098900	regulation of action potential	2/75	61/18986	0.0327868852459016	8.29989071038251	3.59618492949989	0.0242479341392792	0.301562985070745	0.270012510327568	CAMK2D/FMR1	2
BP	GO:0018105	peptidyl-serine phosphorylation	3/75	159/18986	0.0188679245283019	4.77635220125786	3.01133573545282	0.0250915308725361	0.301562985070745	0.270012510327568	MAPK8/MAPKAPK3/CAMK2D	3
BP	GO:0007080	mitotic metaphase chromosome alignment	2/75	63/18986	0.0317460317460317	8.03640211640212	3.52293488180023	0.0257474748521516	0.301562985070745	0.270012510327568	KPNB1/NUDC	2
BP	GO:0033619	membrane protein proteolysis	2/75	64/18986	0.03125	7.91083333333333	3.48751088978018	0.0265111027814671	0.301562985070745	0.270012510327568	APOE/TMPRSS6	2
BP	GO:0048599	oocyte development	2/75	64/18986	0.03125	7.91083333333333	3.48751088978018	0.0265111027814671	0.301562985070745	0.270012510327568	YBX2/EHMT2	2
BP	GO:0051058	negative regulation of small GTPase mediated signal transduction	2/75	64/18986	0.03125	7.91083333333333	3.48751088978018	0.0265111027814671	0.301562985070745	0.270012510327568	STMN3/STMN1	2
BP	GO:0010976	positive regulation of neuron projection development	3/75	164/18986	0.0182926829268293	4.63073170731707	2.94077557437077	0.0271700883658916	0.301562985070745	0.270012510327568	STMN2/APOE/NPTN	3
BP	GO:0050657	nucleic acid transport	3/75	164/18986	0.0182926829268293	4.63073170731707	2.94077557437077	0.0271700883658916	0.301562985070745	0.270012510327568	KPNB1/FMR1/SNUPN	3
BP	GO:0050658	RNA transport	3/75	164/18986	0.0182926829268293	4.63073170731707	2.94077557437077	0.0271700883658916	0.301562985070745	0.270012510327568	KPNB1/FMR1/SNUPN	3
BP	GO:0022617	extracellular matrix disassembly	2/75	65/18986	0.0307692307692308	7.78912820512821	3.45284696710843	0.0272838589934675	0.301562985070745	0.270012510327568	TMPRSS6/ENG	2
BP	GO:0031113	regulation of microtubule polymerization	2/75	65/18986	0.0307692307692308	7.78912820512821	3.45284696710843	0.0272838589934675	0.301562985070745	0.270012510327568	STMN1/STMN2	2
BP	GO:0031122	cytoplasmic microtubule organization	2/75	65/18986	0.0307692307692308	7.78912820512821	3.45284696710843	0.0272838589934675	0.301562985070745	0.270012510327568	STMN3/KPNB1	2
BP	GO:0048524	positive regulation of viral process	2/75	65/18986	0.0307692307692308	7.78912820512821	3.45284696710843	0.0272838589934675	0.301562985070745	0.270012510327568	STAU1/FMR1	2
BP	GO:1901607	alpha-amino acid biosynthetic process	2/75	65/18986	0.0307692307692308	7.78912820512821	3.45284696710843	0.0272838589934675	0.301562985070745	0.270012510327568	SHMT1/GOT1	2
BP	GO:0002181	cytoplasmic translation	3/75	165/18986	0.0181818181818182	4.60266666666667	2.92700450706398	0.0275965558021091	0.301562985070745	0.270012510327568	RPS19/RPS5/FMR1	3
BP	GO:0070507	regulation of microtubule cytoskeleton organization	3/75	166/18986	0.0180722891566265	4.57493975903614	2.91334319187033	0.0280266044925554	0.301562985070745	0.270012510327568	STMN3/STMN1/STMN2	3
BP	GO:0006767	water-soluble vitamin metabolic process	2/75	66/18986	0.0303030303030303	7.67111111111111	3.41891466425968	0.0280656615297086	0.301562985070745	0.270012510327568	SHMT1/MTHFD2	2
BP	GO:0046503	glycerolipid catabolic process	2/75	66/18986	0.0303030303030303	7.67111111111111	3.41891466425968	0.0280656615297086	0.301562985070745	0.270012510327568	APOC3/ENPP2	2
BP	GO:0051341	regulation of oxidoreductase activity	2/75	66/18986	0.0303030303030303	7.67111111111111	3.41891466425968	0.0280656615297086	0.301562985070745	0.270012510327568	FTMT/ENG	2
BP	GO:0051236	establishment of RNA localization	3/75	167/18986	0.0179640718562874	4.54754491017964	2.89979002559969	0.0284602323705423	0.301562985070745	0.270012510327568	KPNB1/FMR1/SNUPN	3
BP	GO:1902850	microtubule cytoskeleton organization involved in mitosis	3/75	167/18986	0.0179640718562874	4.54754491017964	2.89979002559969	0.0284602323705423	0.301562985070745	0.270012510327568	STMN1/KPNB1/NUDC	3
BP	GO:1990138	neuron projection extension	3/75	169/18986	0.0177514792899408	4.49372781065089	2.87300189151273	0.0293382166210813	0.301562985070745	0.270012510327568	NTN1/APOE/SEMA7A	3
BP	GO:0009994	oocyte differentiation	2/75	68/18986	0.0294117647058824	7.44549019607843	3.3531384298051	0.0296560801874416	0.301562985070745	0.270012510327568	YBX2/EHMT2	2
BP	GO:0051055	negative regulation of lipid biosynthetic process	2/75	68/18986	0.0294117647058824	7.44549019607843	3.3531384298051	0.0296560801874416	0.301562985070745	0.270012510327568	APOC3/APOE	2
BP	GO:1905953	negative regulation of lipid localization	2/75	68/18986	0.0294117647058824	7.44549019607843	3.3531384298051	0.0296560801874416	0.301562985070745	0.270012510327568	APOC3/APOE	2
BP	GO:0018209	peptidyl-serine modification	3/75	171/18986	0.0175438596491228	4.44116959064327	2.8466279249983	0.0302304888388167	0.301562985070745	0.270012510327568	MAPK8/MAPKAPK3/CAMK2D	3
BP	GO:0051056	regulation of small GTPase mediated signal transduction	4/75	300/18986	0.0133333333333333	3.37528888888889	2.61154538359283	0.0309666858468645	0.301562985070745	0.270012510327568	APOC3/STMN3/STMN1/APOE	4
BP	GO:1902904	negative regulation of supramolecular fiber organization	3/75	173/18986	0.0173410404624277	4.38982658959538	2.82065643478265	0.031137026820454	0.301562985070745	0.270012510327568	STMN1/STMN2/APOE	3
BP	GO:0032413	negative regulation of ion transmembrane transporter activity	2/75	70/18986	0.0285714285714286	7.2327619047619	3.289982511263	0.0312817128373396	0.301562985070745	0.270012510327568	CAMK2D/FMR1	2
BP	GO:0046847	filopodium assembly	2/75	70/18986	0.0285714285714286	7.2327619047619	3.289982511263	0.0312817128373396	0.301562985070745	0.270012510327568	AGRN/FMR1	2
BP	GO:1901019	regulation of calcium ion transmembrane transporter activity	2/75	70/18986	0.0285714285714286	7.2327619047619	3.289982511263	0.0312817128373396	0.301562985070745	0.270012510327568	CAMK2D/FMR1	2
BP	GO:0006024	glycosaminoglycan biosynthetic process	2/75	71/18986	0.028169014084507	7.13089201877934	3.25933014807813	0.032107534672352	0.301562985070745	0.270012510327568	ST3GAL6/CHST11	2
BP	GO:0051926	negative regulation of calcium ion transport	2/75	71/18986	0.028169014084507	7.13089201877934	3.25933014807813	0.032107534672352	0.301562985070745	0.270012510327568	FMR1/STC1	2
BP	GO:0170040	proteinogenic amino acid catabolic process	2/75	71/18986	0.028169014084507	7.13089201877934	3.25933014807813	0.032107534672352	0.301562985070745	0.270012510327568	SHMT1/GOT1	2
BP	GO:0016032	viral process	5/75	452/18986	0.0110619469026549	2.80029498525074	2.43953467207074	0.0331795988655358	0.301562985070745	0.270012510327568	STAU1/APOE/WWP1/DDX6/FMR1	5
BP	GO:0030100	regulation of endocytosis	4/75	307/18986	0.0130293159609121	3.29832790445168	2.5567193113268	0.0332903985167692	0.301562985070745	0.270012510327568	APOC3/APOE/FMR1/PRKCG	4
BP	GO:0006879	intracellular iron ion homeostasis	2/75	73/18986	0.0273972602739726	6.93552511415525	3.1997721256882	0.0337847940739582	0.301562985070745	0.270012510327568	FTMT/TMPRSS6	2
BP	GO:0045665	negative regulation of neuron differentiation	2/75	73/18986	0.0273972602739726	6.93552511415525	3.1997721256882	0.0337847940739582	0.301562985070745	0.270012510327568	DDX6/CNTN4	2
BP	GO:0008361	regulation of cell size	3/75	179/18986	0.0167597765363128	4.24268156424581	2.74504672223958	0.03394197710333	0.301562985070745	0.270012510327568	NTN1/APOE/SEMA7A	3
BP	GO:0017015	regulation of transforming growth factor beta receptor signaling pathway	3/75	180/18986	0.0166666666666667	4.21911111111111	2.73276753001653	0.034421875570387	0.301562985070745	0.270012510327568	CHST11/RBBP4/ENG	3
BP	GO:0055088	lipid homeostasis	3/75	180/18986	0.0166666666666667	4.21911111111111	2.73276753001653	0.034421875570387	0.301562985070745	0.270012510327568	APOC3/GOT1/APOE	3
BP	GO:0008652	amino acid biosynthetic process	2/75	74/18986	0.027027027027027	6.8418018018018	3.17082762862241	0.0346360749483898	0.301562985070745	0.270012510327568	SHMT1/GOT1	2
BP	GO:0033344	cholesterol efflux	2/75	74/18986	0.027027027027027	6.8418018018018	3.17082762862241	0.0346360749483898	0.301562985070745	0.270012510327568	APOC3/APOE	2
BP	GO:0071260	cellular response to mechanical stimulus	2/75	74/18986	0.027027027027027	6.8418018018018	3.17082762862241	0.0346360749483898	0.301562985070745	0.270012510327568	MAPK8/ENG	2
BP	GO:0048568	embryonic organ development	5/75	458/18986	0.0109170305676856	2.76360989810771	2.40602247981161	0.0348202489595712	0.301562985070745	0.270012510327568	NTN1/FRZB/LRIG1/CHST11/ENG	5
BP	GO:0010720	positive regulation of cell development	5/75	460/18986	0.0108695652173913	2.75159420289855	2.39497106197739	0.0353781898514849	0.301562985070745	0.270012510327568	NTN1/FMR1/SEMA7A/PLXNC1/NPTN	5
BP	GO:0044272	sulfur compound biosynthetic process	3/75	182/18986	0.0164835164835165	4.17274725274725	2.70847439695686	0.0353922706552248	0.301562985070745	0.270012510327568	PANK3/ST3GAL6/CHST11	3
BP	GO:0006023	aminoglycan biosynthetic process	2/75	75/18986	0.0266666666666667	6.75057777777778	3.14241508738032	0.0354956862621551	0.301562985070745	0.270012510327568	ST3GAL6/CHST11	2
BP	GO:0071496	cellular response to external stimulus	2/75	75/18986	0.0266666666666667	6.75057777777778	3.14241508738032	0.0354956862621551	0.301562985070745	0.270012510327568	MAPK8/ENG	2
BP	GO:0170035	L-amino acid catabolic process	2/75	75/18986	0.0266666666666667	6.75057777777778	3.14241508738032	0.0354956862621551	0.301562985070745	0.270012510327568	SHMT1/GOT1	2
BP	GO:0006417	regulation of translation	5/75	461/18986	0.0108459869848156	2.74562545191612	2.38946737379821	0.0356592403874187	0.301562985070745	0.270012510327568	SHMT1/YBX2/CIRBP/DDX6/FMR1	5
BP	GO:1903844	regulation of cellular response to transforming growth factor beta stimulus	3/75	183/18986	0.0163934426229508	4.14994535519126	2.69645810322494	0.0358827585328705	0.301562985070745	0.270012510327568	CHST11/RBBP4/ENG	3
BP	GO:0050795	regulation of behavior	2/75	76/18986	0.0263157894736842	6.66175438596491	3.11451726033796	0.0363635508430821	0.301562985070745	0.270012510327568	APOE/GHRH	2
BP	GO:0019730	antimicrobial humoral response	3/75	185/18986	0.0162162162162162	4.10508108108108	2.67268034431956	0.0368742920956139	0.301562985070745	0.270012510327568	RPS19/CCL23/RNASE4	3
BP	GO:0032371	regulation of sterol transport	2/75	77/18986	0.025974025974026	6.5752380952381	3.08711768594984	0.0372395919842279	0.301562985070745	0.270012510327568	APOC3/APOE	2
BP	GO:0032374	regulation of cholesterol transport	2/75	77/18986	0.025974025974026	6.5752380952381	3.08711768594984	0.0372395919842279	0.301562985070745	0.270012510327568	APOC3/APOE	2
BP	GO:0051051	negative regulation of transport	5/75	467/18986	0.0107066381156317	2.71034975017844	2.3567487646287	0.0373747547020178	0.301562985070745	0.270012510327568	APOC3/CAMK2D/APOE/FMR1/STC1	5
BP	GO:0045088	regulation of innate immune response	5/75	470/18986	0.0106382978723404	2.69304964539007	2.34058124740476	0.0382513515001182	0.301562985070745	0.270012510327568	MAPK8/KIR2DL4/MAPKAPK3/RPS19/APOE	5
BP	GO:0031345	negative regulation of cell projection organization	3/75	188/18986	0.0159574468085106	4.03957446808511	2.63763425869986	0.0383879144006072	0.301562985070745	0.270012510327568	STMN2/NTN1/APOE	3
BP	GO:0002370	natural killer cell cytokine production	1/75	10/18986	0.1	25.3146666666667	4.84333678868801	0.0388169641878952	0.301562985070745	0.270012510327568	KIR2DL4	1
BP	GO:0002536	respiratory burst involved in inflammatory response	1/75	10/18986	0.1	25.3146666666667	4.84333678868801	0.0388169641878952	0.301562985070745	0.270012510327568	RPS19	1
BP	GO:0002727	regulation of natural killer cell cytokine production	1/75	10/18986	0.1	25.3146666666667	4.84333678868801	0.0388169641878952	0.301562985070745	0.270012510327568	KIR2DL4	1
BP	GO:0006784	heme A biosynthetic process	1/75	10/18986	0.1	25.3146666666667	4.84333678868801	0.0388169641878952	0.301562985070745	0.270012510327568	UROS	1
BP	GO:0015937	coenzyme A biosynthetic process	1/75	10/18986	0.1	25.3146666666667	4.84333678868801	0.0388169641878952	0.301562985070745	0.270012510327568	PANK3	1
BP	GO:0035907	dorsal aorta development	1/75	10/18986	0.1	25.3146666666667	4.84333678868801	0.0388169641878952	0.301562985070745	0.270012510327568	ENG	1
BP	GO:0038060	nitric oxide-cGMP-mediated signaling	1/75	10/18986	0.1	25.3146666666667	4.84333678868801	0.0388169641878952	0.301562985070745	0.270012510327568	APOE	1
BP	GO:0044351	macropinocytosis	1/75	10/18986	0.1	25.3146666666667	4.84333678868801	0.0388169641878952	0.301562985070745	0.270012510327568	MAPKAPK3	1
BP	GO:0045541	negative regulation of cholesterol biosynthetic process	1/75	10/18986	0.1	25.3146666666667	4.84333678868801	0.0388169641878952	0.301562985070745	0.270012510327568	APOE	1
BP	GO:0045743	positive regulation of fibroblast growth factor receptor signaling pathway	1/75	10/18986	0.1	25.3146666666667	4.84333678868801	0.0388169641878952	0.301562985070745	0.270012510327568	NPTN	1
BP	GO:0046160	heme a metabolic process	1/75	10/18986	0.1	25.3146666666667	4.84333678868801	0.0388169641878952	0.301562985070745	0.270012510327568	UROS	1
BP	GO:0048703	embryonic viscerocranium morphogenesis	1/75	10/18986	0.1	25.3146666666667	4.84333678868801	0.0388169641878952	0.301562985070745	0.270012510327568	CHST11	1
BP	GO:0048840	otolith development	1/75	10/18986	0.1	25.3146666666667	4.84333678868801	0.0388169641878952	0.301562985070745	0.270012510327568	LRIG1	1
BP	GO:0052646	alditol phosphate metabolic process	1/75	10/18986	0.1	25.3146666666667	4.84333678868801	0.0388169641878952	0.301562985070745	0.270012510327568	ACP6	1
BP	GO:0060536	cartilage morphogenesis	1/75	10/18986	0.1	25.3146666666667	4.84333678868801	0.0388169641878952	0.301562985070745	0.270012510327568	STC1	1
BP	GO:0071314	cellular response to cocaine	1/75	10/18986	0.1	25.3146666666667	4.84333678868801	0.0388169641878952	0.301562985070745	0.270012510327568	EHMT2	1
BP	GO:0097113	AMPA glutamate receptor clustering	1/75	10/18986	0.1	25.3146666666667	4.84333678868801	0.0388169641878952	0.301562985070745	0.270012510327568	APOE	1
BP	GO:0097688	glutamate receptor clustering	1/75	10/18986	0.1	25.3146666666667	4.84333678868801	0.0388169641878952	0.301562985070745	0.270012510327568	APOE	1
BP	GO:0098937	anterograde dendritic transport	1/75	10/18986	0.1	25.3146666666667	4.84333678868801	0.0388169641878952	0.301562985070745	0.270012510327568	STAU1	1
BP	GO:0106119	negative regulation of sterol biosynthetic process	1/75	10/18986	0.1	25.3146666666667	4.84333678868801	0.0388169641878952	0.301562985070745	0.270012510327568	APOE	1
BP	GO:1905918	regulation of CoA-transferase activity	1/75	10/18986	0.1	25.3146666666667	4.84333678868801	0.0388169641878952	0.301562985070745	0.270012510327568	APOE	1
BP	GO:2000766	negative regulation of cytoplasmic translation	1/75	10/18986	0.1	25.3146666666667	4.84333678868801	0.0388169641878952	0.301562985070745	0.270012510327568	FMR1	1
BP	GO:2000822	regulation of behavioral fear response	1/75	10/18986	0.1	25.3146666666667	4.84333678868801	0.0388169641878952	0.301562985070745	0.270012510327568	APOE	1
BP	GO:0031329	regulation of cellular catabolic process	5/75	472/18986	0.0105932203389831	2.6816384180791	2.32987260692233	0.038842750633017	0.301562985070745	0.270012510327568	APOC3/MAPK8/APOE/ATF6/EHMT2	5
BP	GO:0001937	negative regulation of endothelial cell proliferation	2/75	79/18986	0.0253164556962025	6.40877637130802	3.03375108277158	0.0390158994312196	0.301562985070745	0.270012510327568	APOE/ENG	2
BP	GO:0018107	peptidyl-threonine phosphorylation	2/75	79/18986	0.0253164556962025	6.40877637130802	3.03375108277158	0.0390158994312196	0.301562985070745	0.270012510327568	MAPK8/CAMK2D	2
BP	GO:0055117	regulation of cardiac muscle contraction	2/75	79/18986	0.0253164556962025	6.40877637130802	3.03375108277158	0.0390158994312196	0.301562985070745	0.270012510327568	CAMK2D/STC1	2
BP	GO:0043484	regulation of RNA splicing	3/75	190/18986	0.0157894736842105	3.99705263157895	2.61467152430812	0.0394144844604222	0.301562985070745	0.270012510327568	CIRBP/HNRNPH1/FMR1	3
BP	GO:0032272	negative regulation of protein polymerization	2/75	80/18986	0.025	6.32866666666667	3.00775464212272	0.0399160146278684	0.301562985070745	0.270012510327568	STMN1/STMN2	2
BP	GO:0090092	regulation of transmembrane receptor protein serine/threonine kinase signaling pathway	4/75	326/18986	0.0122699386503067	3.10609406952965	2.41551328653066	0.0401020944882297	0.301562985070745	0.270012510327568	TMPRSS6/CHST11/RBBP4/ENG	4
BP	GO:1904951	positive regulation of establishment of protein localization	4/75	327/18986	0.0122324159021407	3.09659531090724	2.4083687827402	0.0404811072522967	0.301562985070745	0.270012510327568	MAPK8/APOE/CD33/GCK	4
BP	GO:0046928	regulation of neurotransmitter secretion	2/75	81/18986	0.0246913580246914	6.25053497942387	2.98219755516702	0.0408240041616168	0.301562985070745	0.270012510327568	FMR1/PRKCG	2
BP	GO:0043087	regulation of GTPase activity	3/75	193/18986	0.0155440414507772	3.93492227979275	2.58080913842968	0.040980464116403	0.301562985070745	0.270012510327568	AGRN/STMN3/STMN1	3
BP	GO:0046394	carboxylic acid biosynthetic process	4/75	331/18986	0.0120845921450151	3.05917421953676	2.38006132683645	0.0420176987124729	0.301562985070745	0.270012510327568	APOC3/SHMT1/GOT1/UROS	4
BP	GO:0000512	lncRNA-mediated post-transcriptional gene silencing	1/75	11/18986	0.0909090909090909	23.0133333333333	4.59906921101329	0.042615906414176	0.301562985070745	0.270012510327568	STAU1	1
BP	GO:0002765	immune response-inhibiting signal transduction	1/75	11/18986	0.0909090909090909	23.0133333333333	4.59906921101329	0.042615906414176	0.301562985070745	0.270012510327568	CD33	1
BP	GO:0006107	oxaloacetate metabolic process	1/75	11/18986	0.0909090909090909	23.0133333333333	4.59906921101329	0.042615906414176	0.301562985070745	0.270012510327568	GOT1	1
BP	GO:0009176	pyrimidine deoxyribonucleoside monophosphate metabolic process	1/75	11/18986	0.0909090909090909	23.0133333333333	4.59906921101329	0.042615906414176	0.301562985070745	0.270012510327568	SHMT1	1
BP	GO:0010982	regulation of high-density lipoprotein particle clearance	1/75	11/18986	0.0909090909090909	23.0133333333333	4.59906921101329	0.042615906414176	0.301562985070745	0.270012510327568	APOC3	1
BP	GO:0030953	astral microtubule organization	1/75	11/18986	0.0909090909090909	23.0133333333333	4.59906921101329	0.042615906414176	0.301562985070745	0.270012510327568	KPNB1	1
BP	GO:0044062	regulation of excretion	1/75	11/18986	0.0909090909090909	23.0133333333333	4.59906921101329	0.042615906414176	0.301562985070745	0.270012510327568	STC1	1
BP	GO:0046501	protoporphyrinogen IX metabolic process	1/75	11/18986	0.0909090909090909	23.0133333333333	4.59906921101329	0.042615906414176	0.301562985070745	0.270012510327568	UROS	1
BP	GO:0075733	intracellular transport of virus	1/75	11/18986	0.0909090909090909	23.0133333333333	4.59906921101329	0.042615906414176	0.301562985070745	0.270012510327568	FMR1	1
BP	GO:0090206	negative regulation of cholesterol metabolic process	1/75	11/18986	0.0909090909090909	23.0133333333333	4.59906921101329	0.042615906414176	0.301562985070745	0.270012510327568	APOE	1
BP	GO:1901844	regulation of cell communication by electrical coupling involved in cardiac conduction	1/75	11/18986	0.0909090909090909	23.0133333333333	4.59906921101329	0.042615906414176	0.301562985070745	0.270012510327568	CAMK2D	1
BP	GO:1903365	regulation of fear response	1/75	11/18986	0.0909090909090909	23.0133333333333	4.59906921101329	0.042615906414176	0.301562985070745	0.270012510327568	APOE	1
BP	GO:1904396	regulation of neuromuscular junction development	1/75	11/18986	0.0909090909090909	23.0133333333333	4.59906921101329	0.042615906414176	0.301562985070745	0.270012510327568	AGRN	1
BP	GO:2000392	regulation of lamellipodium morphogenesis	1/75	11/18986	0.0909090909090909	23.0133333333333	4.59906921101329	0.042615906414176	0.301562985070745	0.270012510327568	ENPP2	1
BP	GO:2000650	negative regulation of sodium ion transmembrane transporter activity	1/75	11/18986	0.0909090909090909	23.0133333333333	4.59906921101329	0.042615906414176	0.301562985070745	0.270012510327568	CAMK2D	1
BP	GO:0048844	artery morphogenesis	2/75	83/18986	0.0240963855421687	6.09991967871486	2.93234928897338	0.0426633090257514	0.301562985070745	0.270012510327568	APOE/ENG	2
BP	GO:0016053	organic acid biosynthetic process	4/75	334/18986	0.0119760479041916	3.03169660678643	2.35910934199777	0.0431917135725987	0.301562985070745	0.270012510327568	APOC3/SHMT1/GOT1/UROS	4
BP	GO:0070509	calcium ion import	2/75	84/18986	0.0238095238095238	6.02730158730159	2.90803338495259	0.0435944768741185	0.301562985070745	0.270012510327568	GCK/STC1	2
BP	GO:0002720	positive regulation of cytokine production involved in immune response	2/75	85/18986	0.0235294117647059	5.95639215686275	2.88410732787152	0.0445332240909107	0.301562985070745	0.270012510327568	KIR2DL4/SEMA7A	2
BP	GO:0086003	cardiac muscle cell contraction	2/75	85/18986	0.0235294117647059	5.95639215686275	2.88410732787152	0.0445332240909107	0.301562985070745	0.270012510327568	CAMK2D/STC1	2
BP	GO:0097009	energy homeostasis	2/75	85/18986	0.0235294117647059	5.95639215686275	2.88410732787152	0.0445332240909107	0.301562985070745	0.270012510327568	MAPK8/APOE	2
BP	GO:0007264	small GTPase-mediated signal transduction	5/75	491/18986	0.010183299389002	2.57786829599457	2.23081221253539	0.0447421753560145	0.301562985070745	0.270012510327568	APOC3/STMN3/STMN1/NTN1/APOE	5
BP	GO:0048839	inner ear development	3/75	202/18986	0.0148514851485149	3.75960396039604	2.48317364132023	0.0458650072516032	0.301562985070745	0.270012510327568	NTN1/FRZB/LRIG1	3
BP	GO:0017038	protein import	1/75	12/18986	0.0833333333333333	21.0955555555556	4.38520476238647	0.0464000332662934	0.301562985070745	0.270012510327568	APOE	1
BP	GO:0034379	very-low-density lipoprotein particle assembly	1/75	12/18986	0.0833333333333333	21.0955555555556	4.38520476238647	0.0464000332662934	0.301562985070745	0.270012510327568	APOC3	1
BP	GO:0042117	monocyte activation	1/75	12/18986	0.0833333333333333	21.0955555555556	4.38520476238647	0.0464000332662934	0.301562985070745	0.270012510327568	CD33	1
BP	GO:0045161	neuronal ion channel clustering	1/75	12/18986	0.0833333333333333	21.0955555555556	4.38520476238647	0.0464000332662934	0.301562985070745	0.270012510327568	AGRN	1
BP	GO:0048012	hepatocyte growth factor receptor signaling pathway	1/75	12/18986	0.0833333333333333	21.0955555555556	4.38520476238647	0.0464000332662934	0.301562985070745	0.270012510327568	STMN1	1
BP	GO:0060123	regulation of growth hormone secretion	1/75	12/18986	0.0833333333333333	21.0955555555556	4.38520476238647	0.0464000332662934	0.301562985070745	0.270012510327568	GHRH	1
BP	GO:0060148	positive regulation of post-transcriptional gene silencing	1/75	12/18986	0.0833333333333333	21.0955555555556	4.38520476238647	0.0464000332662934	0.301562985070745	0.270012510327568	FMR1	1
BP	GO:0060192	negative regulation of lipase activity	1/75	12/18986	0.0833333333333333	21.0955555555556	4.38520476238647	0.0464000332662934	0.301562985070745	0.270012510327568	APOC3	1
BP	GO:0062042	regulation of cardiac epithelial to mesenchymal transition	1/75	12/18986	0.0833333333333333	21.0955555555556	4.38520476238647	0.0464000332662934	0.301562985070745	0.270012510327568	ENG	1
BP	GO:0097084	vascular associated smooth muscle cell development	1/75	12/18986	0.0833333333333333	21.0955555555556	4.38520476238647	0.0464000332662934	0.301562985070745	0.270012510327568	ENG	1
BP	GO:0097090	presynaptic membrane organization	1/75	12/18986	0.0833333333333333	21.0955555555556	4.38520476238647	0.0464000332662934	0.301562985070745	0.270012510327568	APOE	1
BP	GO:0097264	self proteolysis	1/75	12/18986	0.0833333333333333	21.0955555555556	4.38520476238647	0.0464000332662934	0.301562985070745	0.270012510327568	TMPRSS6	1
BP	GO:1900370	positive regulation of post-transcriptional gene silencing by RNA	1/75	12/18986	0.0833333333333333	21.0955555555556	4.38520476238647	0.0464000332662934	0.301562985070745	0.270012510327568	FMR1	1
BP	GO:2000637	positive regulation of miRNA-mediated gene silencing	1/75	12/18986	0.0833333333333333	21.0955555555556	4.38520476238647	0.0464000332662934	0.301562985070745	0.270012510327568	FMR1	1
BP	GO:2000644	regulation of receptor catabolic process	1/75	12/18986	0.0833333333333333	21.0955555555556	4.38520476238647	0.0464000332662934	0.301562985070745	0.270012510327568	APOE	1
BP	GO:0007051	spindle organization	3/75	204/18986	0.0147058823529412	3.72274509803922	2.46223690015184	0.0469881455020542	0.301562985070745	0.270012510327568	STMN1/KPNB1/NUDC	3
BP	GO:0007623	circadian rhythm	3/75	206/18986	0.0145631067961165	3.68660194174757	2.44156238559201	0.0481248687886042	0.301562985070745	0.270012510327568	MAPK8/PRKCG/GHRH	3
BP	GO:0006094	gluconeogenesis	2/75	89/18986	0.0224719101123595	5.68868913857678	2.79208539400951	0.0483625607338104	0.301562985070745	0.270012510327568	GOT1/GCK	2
BP	GO:0018210	peptidyl-threonine modification	2/75	89/18986	0.0224719101123595	5.68868913857678	2.79208539400951	0.0483625607338104	0.301562985070745	0.270012510327568	MAPK8/CAMK2D	2
BP	GO:0051216	cartilage development	3/75	209/18986	0.0143540669856459	3.63368421052632	2.41102894991082	0.0498552988353688	0.301562985070745	0.270012510327568	FRZB/CHST11/STC1	3
CC	GO:0010494	cytoplasmic stress granule	5/74	94/19960	0.0531914893617021	14.3473260494537	7.91251437842933	2.59314646630105e-05	0.00272358145416144	0.00237102681358009	STAU1/KPNB1/CIRBP/DDX6/FMR1	5
CC	GO:0062023	collagen-containing extracellular matrix	9/74	430/19960	0.0209302325581395	5.64550597108737	5.94056374176684	2.94441238287724e-05	0.00272358145416144	0.00237102681358009	APOC3/NTN4/AGRN/TINAGL1/NTN1/APOE/KAZALD1/SEMA7A/SERPINA1	9
CC	GO:0042564	NLS-dependent protein nuclear import complex	2/74	10/19960	0.2	53.9459459459459	10.2158096771327	0.000598562435822503	0.0369113502090544	0.0321333518178397	KPNB1/SNUPN	2
CC	GO:0031074	nucleocytoplasmic transport complex	2/74	12/19960	0.166666666666667	44.9549549549549	9.29095408810173	0.000873683376270761	0.0381121524344165	0.0331787159173014	KPNB1/SNUPN	2
CC	GO:0042627	chylomicron	2/74	13/19960	0.153846153846154	41.4968814968815	8.90975977913057	0.00103005817390315	0.0381121524344165	0.0331787159173014	APOC3/APOE	2
CC	GO:0032279	asymmetric synapse	6/74	375/19960	0.016	4.31567567567568	3.95400687927686	0.00267327480796525	0.0559218853123054	0.0486830637427182	CAMK2D/RPS19/FMR1/PRKCG/PLXNC1/NPTN	6
CC	GO:0036464	cytoplasmic ribonucleoprotein granule	5/74	258/19960	0.0193798449612403	5.22732034359941	4.16899511893846	0.00270635208698425	0.0559218853123054	0.0486830637427182	STAU1/KPNB1/CIRBP/DDX6/FMR1	5
CC	GO:0034361	very-low-density lipoprotein particle	2/74	21/19960	0.0952380952380952	25.6885456885457	6.90502094222539	0.00272052415032837	0.0559218853123054	0.0486830637427182	APOC3/APOE	2
CC	GO:0034385	triglyceride-rich plasma lipoprotein particle	2/74	21/19960	0.0952380952380952	25.6885456885457	6.90502094222539	0.00272052415032837	0.0559218853123054	0.0486830637427182	APOC3/APOE	2
CC	GO:0035770	ribonucleoprotein granule	5/74	277/19960	0.0180505415162455	4.86876768465216	3.95529081986028	0.0036672721221747	0.0637867006888936	0.0555298162469458	STAU1/KPNB1/CIRBP/DDX6/FMR1	5
CC	GO:0150034	distal axon	5/74	281/19960	0.0177935943060498	4.79946138309128	3.91277804808645	0.00389722549886868	0.0637867006888936	0.0555298162469458	STMN3/STMN2/FMR1/PRKCG/GHRH	5
CC	GO:0098984	neuron to neuron synapse	6/74	412/19960	0.0145631067961165	3.9281028601417	3.66349246862391	0.00423926578817291	0.0637867006888936	0.0555298162469458	CAMK2D/RPS19/FMR1/PRKCG/PLXNC1/NPTN	6
CC	GO:0034364	high-density lipoprotein particle	2/74	27/19960	0.0740740740740741	19.97997997998	6.02008786701275	0.00448230869705739	0.0637867006888936	0.0555298162469458	APOC3/APOE	2
CC	GO:0005604	basement membrane	3/74	92/19960	0.0326086956521739	8.79553466509988	4.57166371181723	0.00485029111677656	0.0640931326145473	0.0557965820200611	NTN4/AGRN/NTN1	3
CC	GO:0034358	plasma lipoprotein particle	2/74	37/19960	0.0540540540540541	14.5799853907962	5.04352675121754	0.00830412059027259	0.0960163943250268	0.0835875296257702	APOC3/APOE	2
CC	GO:1990777	lipoprotein particle	2/74	37/19960	0.0540540540540541	14.5799853907962	5.04352675121754	0.00830412059027259	0.0960163943250268	0.0835875296257702	APOC3/APOE	2
CC	GO:0043679	axon terminus	3/74	117/19960	0.0256410256410256	6.91614691614692	3.9150719375605	0.00940709220057367	0.0990887987227875	0.0862622259151436	FMR1/PRKCG/GHRH	3
CC	GO:0032994	protein-lipid complex	2/74	40/19960	0.05	13.4864864864865	4.82210998241047	0.00965621583302636	0.0990887987227875	0.0862622259151436	APOC3/APOE	2
CC	GO:0022627	cytosolic small ribosomal subunit	2/74	42/19960	0.0476190476190476	12.8442728442728	4.68728883338614	0.0106082943269867	0.0990887987227875	0.0862622259151436	RPS19/RPS5	2
CC	GO:0014069	postsynaptic density	5/74	359/19960	0.0139275766016713	3.75668147255891	3.21518693750213	0.0107123025646257	0.0990887987227875	0.0862622259151436	CAMK2D/RPS19/FMR1/PRKCG/NPTN	5
CC	GO:0044306	neuron projection terminus	3/74	133/19960	0.0225563909774436	6.08412924202398	3.5886031224883	0.0132915755017928	0.117092450849127	0.101935391066381	FMR1/PRKCG/GHRH	3
CC	GO:0099572	postsynaptic specialization	5/74	396/19960	0.0126262626262626	3.40567840567841	2.94963220992677	0.0157964878082933	0.132834102024285	0.115639360510473	CAMK2D/RPS19/FMR1/PRKCG/NPTN	5
CC	GO:0030426	growth cone	3/74	168/19960	0.0178571428571429	4.81660231660232	3.03038802183457	0.0245634585982766	0.197575645247008	0.172000419475347	STMN3/STMN2/FMR1	3
CC	GO:0030427	site of polarized growth	3/74	173/19960	0.0173410404624277	4.67739415716294	2.96336254784976	0.0264892759579217	0.204188168842313	0.177756983401843	STMN3/STMN2/FMR1	3
CC	GO:0070821	tertiary granule membrane	2/74	73/19960	0.0273972602739726	7.38985560903369	3.33640965392069	0.0300836026625126	0.207681606061207	0.180798211819998	SIGLEC5/CD33	2
CC	GO:0015935	small ribosomal subunit	2/74	74/19960	0.027027027027027	7.2899926953981	3.30676867443675	0.030846324660026	0.207681606061207	0.180798211819998	RPS19/RPS5	2
CC	GO:0032040	small-subunit processome	2/74	74/19960	0.027027027027027	7.2899926953981	3.30676867443675	0.030846324660026	0.207681606061207	0.180798211819998	RPS19/RPS5	2
CC	GO:0101002	ficolin-1-rich granule	3/74	185/19960	0.0162162162162162	4.37399561723886	2.81244257459543	0.0314328917281827	0.207681606061207	0.180798211819998	KPNB1/SIGLEC5/SERPINA1	3
CC	GO:0005614	interstitial matrix	1/74	11/19960	0.0909090909090909	24.5208845208845	4.75993430208841	0.0400437850827545	0.246936674676986	0.214971898865314	KAZALD1	1
CC	GO:0032797	SMN complex	1/74	11/19960	0.0909090909090909	24.5208845208845	4.75993430208841	0.0400437850827545	0.246936674676986	0.214971898865314	FMR1	1
CC	GO:0120111	neuron projection cytoplasm	2/74	89/19960	0.0224719101123595	6.06134224111752	2.91919010166916	0.0431689880550379	0.252089691645186	0.219457882342608	STAU1/FMR1	2
CC	GO:1990062	RPAP3/R2TP/prefoldin-like complex	1/74	12/19960	0.0833333333333333	22.4774774774775	4.53978982292161	0.0436047034197078	0.252089691645186	0.219457882342608	PDRG1	1
MF	GO:0033691	sialic acid binding	3/76	22/18737	0.136363636363636	33.619019138756	9.76933721757665	9.34285421584502e-05	0.0191489084999375	0.0166865368073487	AGRN/SIGLEC5/CD33	3
MF	GO:0050840	extracellular matrix binding	4/76	65/18737	0.0615384615384615	15.1716599190283	7.30398309652473	0.000140285043955586	0.0191489084999375	0.0166865368073487	NTN4/AGRN/TINAGL1/THSD1	4
MF	GO:0043236	laminin binding	3/76	29/18737	0.103448275862069	25.5040834845735	8.42755431744771	0.000217200145263577	0.0197652132189855	0.0172235904665152	NTN4/AGRN/TINAGL1	3
MF	GO:0031406	carboxylic acid binding	5/76	187/18737	0.0267379679144385	6.59196453701098	4.90445815428619	0.000977627240738694	0.0667230591804159	0.0581430937913013	AGRN/SHMT1/SIGLEC5/UROS/CD33	5
MF	GO:0043177	organic acid binding	5/76	199/18737	0.0251256281407035	6.19445913779423	4.7012485458936	0.0012892214878271	0.0703914932353598	0.0613398013155632	AGRN/SHMT1/SIGLEC5/UROS/CD33	5
MF	GO:0019838	growth factor binding	4/76	132/18737	0.0303030303030303	7.47089314194577	4.76117489639867	0.00204038490268217	0.0928375130720385	0.0808994715800297	IL11RA/RPS19/KAZALD1/ENG	4
MF	GO:0043395	heparan sulfate proteoglycan binding	2/76	19/18737	0.105263157894737	25.9515235457064	6.94419529893488	0.00265505020744537	0.0982514425061669	0.0856172199976623	AGRN/APOE	2
MF	GO:0061608	nuclear import signal receptor activity	2/76	20/18737	0.1	24.6539473684211	6.75426789924733	0.00294232619548734	0.0982514425061669	0.0856172199976623	KPNB1/SNUPN	2
MF	GO:0019842	vitamin binding	4/76	150/18737	0.0266666666666667	6.57438596491228	4.37437281733961	0.00323905854415935	0.0982514425061669	0.0856172199976623	SHMT1/GOT1/PANK3/UROS	4
MF	GO:0048027	mRNA 5'-UTR binding	2/76	24/18737	0.0833333333333333	20.5449561403509	6.11429503188941	0.004229529239861	0.111779072994671	0.0974053229103361	SHMT1/FMR1	2
MF	GO:0004683	calcium/calmodulin-dependent protein kinase activity	2/76	27/18737	0.0740740740740741	18.2621832358674	5.72820417092899	0.00533676297968556	0.111779072994671	0.0974053229103361	MAPKAPK3/CAMK2D	2
MF	GO:0008266	poly(U) RNA binding	2/76	27/18737	0.0740740740740741	18.2621832358674	5.72820417092899	0.00533676297968556	0.111779072994671	0.0974053229103361	HNRNPH1/FMR1	2
MF	GO:0030246	carbohydrate binding	5/76	280/18737	0.0178571428571429	4.40249060150376	3.66077614180214	0.00560238269596047	0.111779072994671	0.0974053229103361	ENPP2/SIGLEC5/CD33/ENG/GCK	5
MF	GO:0051019	mitogen-activated protein kinase binding	2/76	28/18737	0.0714285714285714	17.609962406015	5.61306609609226	0.00573226015357287	0.111779072994671	0.0974053229103361	NBR1/MAPKAPK3	2
MF	GO:0008187	poly-pyrimidine tract binding	2/76	30/18737	0.0666666666666667	16.4359649122807	5.39970601550468	0.00656222255138176	0.119377265780815	0.104026458710099	HNRNPH1/FMR1	2
MF	GO:0070325	lipoprotein particle receptor binding	2/76	31/18737	0.0645161290322581	15.9057724957555	5.30057091086698	0.0069964697893518	0.119377265780815	0.104026458710099	APOC3/APOE	2
MF	GO:0140142	nucleocytoplasmic carrier activity	2/76	32/18737	0.0625	15.4087171052632	5.20594081172173	0.00744341681289788	0.119532517054184	0.104161746112379	KPNB1/SNUPN	2
MF	GO:0043394	proteoglycan binding	2/76	37/18737	0.0540540540540541	13.3264580369844	4.78956574320641	0.00986491306868606	0.149617848208405	0.130378383246962	AGRN/APOE	2
MF	GO:0004712	protein serine/threonine/tyrosine kinase activity	2/76	43/18737	0.0465116279069767	11.4669522643819	4.38511644840597	0.0131677661063189	0.189200007738161	0.164870644876902	MAPKAPK3/PRKCG	2
MF	GO:0033218	amide binding	4/76	244/18737	0.0163934426229508	4.0416307161346	3.05193649267536	0.0173373459339424	0.23151706290533	0.201746119979196	ITM2B/PANK3/APOE/UROS	4
MF	GO:0005539	glycosaminoglycan binding	4/76	246/18737	0.016260162601626	4.00877192982456	3.03147786527939	0.0178090048388715	0.23151706290533	0.201746119979196	AGRN/APOE/CCL23/ENG	4
MF	GO:0016830	carbon-carbon lyase activity	2/76	52/18737	0.0384615384615385	9.48228744939271	3.9088219203156	0.018888568188349	0.234389959791785	0.204249589022338	SHMT1/GOT1	2
MF	GO:0019903	protein phosphatase binding	3/76	144/18737	0.0208333333333333	5.13623903508772	3.17972761674734	0.0207828574868523	0.245060753779982	0.2135482180616	MAPK8/STAU1/CD33	3
MF	GO:0030170	pyridoxal phosphate binding	2/76	56/18737	0.0357142857142857	8.80498120300752	3.73287625533147	0.0217102949064158	0.245060753779982	0.2135482180616	SHMT1/GOT1	2
MF	GO:0070279	vitamin B6 binding	2/76	57/18737	0.0350877192982456	8.65050784856879	3.6916203849999	0.0224414609688629	0.245060753779982	0.2135482180616	SHMT1/GOT1	2
MF	GO:1901681	sulfur compound binding	4/76	277/18737	0.0144404332129964	3.56013680410412	2.73946015297725	0.0261583542371251	0.253930853033788	0.221277704976426	AGRN/PANK3/APOE/CCL23	4
MF	GO:0019843	rRNA binding	2/76	66/18737	0.0303030303030303	7.47089314194577	3.36070339692577	0.0294659408105844	0.253930853033788	0.221277704976426	CIRBP/RPS5	2
MF	GO:0004674	protein serine/threonine kinase activity	5/76	429/18737	0.0116550116550117	2.87342043920991	2.50507784982358	0.0301878011848413	0.253930853033788	0.221277704976426	MAPK8/MAPKAPK3/CAMK2D/PRKCG/ENG	5
MF	GO:0048029	monosaccharide binding	2/76	74/18737	0.027027027027027	6.66322901849218	3.11506443935104	0.0363447039295412	0.253930853033788	0.221277704976426	ENG/GCK	2
MF	GO:0035374	chondroitin sulfate binding	1/76	10/18737	0.1	24.6539473684211	4.774713302066	0.0398384478050856	0.253930853033788	0.221277704976426	AGRN	1
MF	GO:0061135	endopeptidase regulator activity	3/76	189/18737	0.0158730158730159	3.91332497911445	2.56891106624283	0.0415465339977887	0.253930853033788	0.221277704976426	PSME2/MANSC4/SERPINA1	3
MF	GO:0019902	phosphatase binding	3/76	191/18737	0.0157068062827225	3.87234775420226	2.54628113896317	0.0426442096771857	0.253930853033788	0.221277704976426	MAPK8/STAU1/CD33	3
MF	GO:0002162	dystroglycan binding	1/76	11/18737	0.0909090909090909	22.4126794258373	4.5333852447242	0.0437350825018769	0.253930853033788	0.221277704976426	AGRN	1
MF	GO:0005114	type II transforming growth factor beta receptor binding	1/76	11/18737	0.0909090909090909	22.4126794258373	4.5333852447242	0.0437350825018769	0.253930853033788	0.221277704976426	ENG	1
MF	GO:0005536	D-glucose binding	1/76	11/18737	0.0909090909090909	22.4126794258373	4.5333852447242	0.0437350825018769	0.253930853033788	0.221277704976426	GCK	1
MF	GO:0008199	ferric iron binding	1/76	11/18737	0.0909090909090909	22.4126794258373	4.5333852447242	0.0437350825018769	0.253930853033788	0.221277704976426	FTMT	1
MF	GO:0016670	oxidoreductase activity, acting on a sulfur group of donors, oxygen as acceptor	1/76	11/18737	0.0909090909090909	22.4126794258373	4.5333852447242	0.0437350825018769	0.253930853033788	0.221277704976426	QSOX2	1
MF	GO:0034713	type I transforming growth factor beta receptor binding	1/76	11/18737	0.0909090909090909	22.4126794258373	4.5333852447242	0.0437350825018769	0.253930853033788	0.221277704976426	ENG	1
MF	GO:0048185	activin binding	1/76	11/18737	0.0909090909090909	22.4126794258373	4.5333852447242	0.0437350825018769	0.253930853033788	0.221277704976426	ENG	1
MF	GO:0140666	annealing activity	1/76	11/18737	0.0909090909090909	22.4126794258373	4.5333852447242	0.0437350825018769	0.253930853033788	0.221277704976426	FMR1	1
MF	GO:0001540	amyloid-beta binding	2/76	83/18737	0.0240963855421687	5.94071020925808	2.87885784379477	0.0447411197831208	0.253930853033788	0.221277704976426	ITM2B/APOE	2
MF	GO:0035197	siRNA binding	1/76	12/18737	0.0833333333333333	20.5449561403509	4.32207390302822	0.0476161106835417	0.253930853033788	0.221277704976426	FMR1	1
MF	GO:0042301	phosphate ion binding	1/76	12/18737	0.0833333333333333	20.5449561403509	4.32207390302822	0.0476161106835417	0.253930853033788	0.221277704976426	MTHFD2	1
MF	GO:0061575	cyclin-dependent protein serine/threonine kinase activator activity	1/76	12/18737	0.0833333333333333	20.5449561403509	4.32207390302822	0.0476161106835417	0.253930853033788	0.221277704976426	CKS1B	1
MF	GO:1990247	N6-methyladenosine-containing RNA reader activity	1/76	12/18737	0.0833333333333333	20.5449561403509	4.32207390302822	0.0476161106835417	0.253930853033788	0.221277704976426	FMR1	1
MF	GO:0016829	lyase activity	3/76	201/18737	0.0149253731343284	3.67969363707777	2.43754668306651	0.0483496504336356	0.253930853033788	0.221277704976426	SHMT1/GOT1/UROS	3
MF	GO:0003727	single-stranded RNA binding	2/76	87/18737	0.0229885057471264	5.667574107683	2.78476921214999	0.0486816734175843	0.253930853033788	0.221277704976426	HNRNPH1/FMR1	2
