# Supplementary material for: New perspectives on the mechanisms and treatment of valvular heart disease: Mendelian randomization and systematic analysis based on plasma proteins
Source: Medicine (Baltimore). 2026 Apr 3;105(14):e48210. doi: 10.1097/MD.0000000000048210 (PMC13052936; doi:10.1097/MD.0000000000048210)
Supplement: Supplementary file 5 [file medi-105-e48210-s005.txt]

category	subcategory	ID	Description	GeneRatio	BgRatio	RichFactor	FoldEnrichment	zScore	pvalue	p.adjust	qvalue	geneID	Count
Organismal Systems	Development and regeneration	hsa04360	Axon guidance	5/46	184/8541	0.0271739130434783	5.04548676748582	4.08207194726196	0.00294484550946291	0.414685763944259	0.395285260367919	NTN4/CAMK2D/NTN1/SEMA7A/PLXNC1	5
Metabolism	Global and overview maps	hsa01240	Biosynthesis of cofactors	4/46	154/8541	0.025974025974026	4.82269904009034	3.52251868913209	0.0092165552777712	0.414685763944259	0.395285260367919	SHMT1/PANK3/UROS/MTHFD2	4
Environmental Information Processing	Signal transduction	hsa04012	ErbB signaling pathway	3/46	86/8541	0.0348837209302326	6.47699696663296	3.7563070004218	0.0109552234730521	0.414685763944259	0.395285260367919	MAPK8/CAMK2D/PRKCG	3
Organismal Systems	Endocrine system	hsa04911	Insulin secretion	3/46	86/8541	0.0348837209302326	6.47699696663296	3.7563070004218	0.0109552234730521	0.414685763944259	0.395285260367919	CAMK2D/PRKCG/GCK	3
Environmental Information Processing	Signal transduction	hsa04310	Wnt signaling pathway	4/46	174/8541	0.0229885057471264	4.26836581709145	3.20513671391245	0.0139592754422184	0.414685763944259	0.395285260367919	MAPK8/CAMK2D/FRZB/PRKCG	4
Organismal Systems	Sensory system	hsa04750	Inflammatory mediator regulation of TRP channels	3/46	99/8541	0.0303030303030303	5.62648221343874	3.40699879393423	0.0159963781430701	0.414685763944259	0.395285260367919	MAPK8/CAMK2D/PRKCG	3
Metabolism	Metabolism of cofactors and vitamins	hsa00670	One carbon pool by folate	2/46	39/8541	0.0512820512820513	9.52173913043478	3.92487787652695	0.0185299510832211	0.414685763944259	0.395285260367919	SHMT1/MTHFD2	2
Metabolism	Carbohydrate metabolism	hsa00500	Starch and sucrose metabolism	2/46	40/8541	0.05	9.28369565217391	3.8640726346241	0.0194390783204196	0.414685763944259	0.395285260367919	AMY2B/GCK	2
Metabolism	Global and overview maps	hsa01200	Carbon metabolism	3/46	116/8541	0.0258620689655172	4.80191154422789	3.0336970392963	0.0242672586597328	0.414685763944259	0.395285260367919	SHMT1/GOT1/GCK	3
Metabolism	Metabolism of cofactors and vitamins	hsa00860	Porphyrin metabolism	2/46	46/8541	0.0434782608695652	8.07277882797731	3.53926809674122	0.0252745116961812	0.414685763944259	0.395285260367919	FTMT/UROS	2
Human Diseases	Endocrine and metabolic disease	hsa04930	Type II diabetes mellitus	2/46	47/8541	0.0425531914893617	7.90101757631822	3.49085728188979	0.0263085497229846	0.414685763944259	0.395285260367919	MAPK8/GCK	2
Organismal Systems	Endocrine system	hsa04935	Growth hormone synthesis, secretion and action	3/46	122/8541	0.0245901639344262	4.56575196008553	2.91895197562891	0.0276457175962839	0.414685763944259	0.395285260367919	MAPK8/PRKCG/GHRH	3
Organismal Systems	Digestive system	hsa04979	Cholesterol metabolism	2/46	51/8541	0.0392156862745098	7.28132992327366	3.31061750891599	0.0306127259908829	0.421435426539627	0.401719149274616	APOC3/APOE	2
Organismal Systems	Nervous system	hsa04728	Dopaminergic synapse	3/46	132/8541	0.0227272727272727	4.21986166007905	2.74333068838744	0.0338079141299324	0.421435426539627	0.401719149274616	MAPK8/CAMK2D/PRKCG	3
Organismal Systems	Immune system	hsa04650	Natural killer cell mediated cytotoxicity	3/46	134/8541	0.0223880597014925	4.15687865022713	2.71029100083535	0.0351196188783023	0.421435426539627	0.401719149274616	KIR2DL4/SH3BP2/PRKCG	3
Human Diseases	Infectious disease: viral	hsa05171	Coronavirus disease - COVID-19	4/46	238/8541	0.0168067226890756	3.12056996711728	2.44146063047409	0.0384954263091427	0.433073545977856	0.412812795288833	MAPK8/RPS19/RPS5/PRKCG	4
Environmental Information Processing	Signal transduction	hsa04370	VEGF signaling pathway	2/46	60/8541	0.0333333333333333	6.18913043478261	2.96806112381014	0.0412257425931734	0.436507862751248	0.416086442271658	MAPKAPK3/PRKCG	2
